# Supplementary material for: Chemotherapy-driven intestinal dysbiosis and indole-3-propionic acid rewire myelopoiesis to promote a metastasis-refractory state
Source: Nat Commun. 2025 Dec 15;17:832. doi: 10.1038/s41467-025-67169-7 (PMC12827274; doi:10.1038/s41467-025-67169-7)
Supplement: Supplementary file 3 — Supplementary Dataset 1 [file 41467_2025_67169_MOESM3_ESM.xlsx]

## Sheet: ions
ionMz	ionActive	ionAverageInt	ionQualTIC	Top annotation name	Top annotation ids	Top annotation formula	Top annotation ion	Top annotation score
55.0188	1	5628.08	0.777981	Acrolein	C01471; CHEBI:15368; HMDB0041822; HMDB41822	C3H4O	-H(-)	100
57.0346	1	18278.4	0.82655	Acetone	C00207; C00479; C02001; C15508; CHEBI:15347; CHEBI:16605; CHEBI:17153; CHEBI:38685; HMDB0001659; HMDB0003366; HMDB0031558; HMDB0031652; HMDB01659; HMDB03366; HMDB31558; HMDB31652	C3H6O	-H(-)	100
59.0138	1	110546	0.945744	Acetatic acid	C00033; C00266; CHEBI:15366; CHEBI:17071; HMDB0000042; HMDB0002165; HMDB0003344; HMDB00042; HMDB02165; HMDB03344	C2H4O2	-H(-)	100
59.0503	1	8614.1	0.124645	Propanol	C01845; C05979; CHEBI:17824; CHEBI:28831; HMDB0000820; HMDB0000863; HMDB00820; HMDB00863	C3H8O	-H(-)	100
61.9885	1	91370.5	-0.279571	Peroxynitrite	C16845; CHEBI:25941; HMDB0002179; HMDB02179	HNO3	-H(-)	100
67.0183	1	2458.15	0.757769	Butynal	C06145; C14275; CHEBI:28180; CHEBI:35559; HMDB0006853; HMDB0006945; HMDB0013785; HMDB06853; HMDB06945; HMDB13785	C4H4O	-H(-)	100
69.0346	1	3268.81	0.632669	Butynol	CHEBI:48058; HMDB0034233; HMDB0061873; HMDB0061874; HMDB34233; HMDB61873; HMDB61874	C4H6O	-H(-)	100
71.014	1	73576.2	0.948177	Propenoic acid C3:1	C00546; C19440; C19501; CHEBI:17158; CHEBI:18308; CHEBI:566274; HMDB0001167; HMDB0006112; HMDB0031647; HMDB01167; HMDB06112; HMDB31647	C3H4O2	-H(-)	100
72.9933	1	3706.25	0.815055	Glyoxylic acid	C00048; CHEBI:16891; HMDB0000119; HMDB00119	C2H2O3	-H(-)	100
73.0117	1	6901.82	0.0751199	2-Propene-1-thiol	HMDB0031635; HMDB0040345; HMDB31635; HMDB40345	C3H6S	-H(-)	100
73.0296	1	27681.6	0.878807	C3:0 (Propionic acid)	C00163; C00424; C00937; C00969; C05235; C17530; CHEBI:17167; CHEBI:17871; CHEBI:18041; CHEBI:27957; CHEBI:30768; CHEBI:52342; CHEBI:77700; HMDB0000237; HMDB0003052; HMDB0003453; HMDB0006458; HMDB0006949; HMDB0006961; HMDB00237; HMDB0031229; HMDB0031523; HMDB03052; HMDB03453; HMDB06458; HMDB06949; HMDB06961; HMDB31229; HMDB31523	C3H6O2	-H(-)	100
74.0249	1	12168.8	0.919106	Glycine	C00037; C06808; CHEBI:15428; CHEBI:27777; HMDB0000123; HMDB00123; HMDB0014691; HMDB0031239; HMDB14691; HMDB31239	C2H5NO2	-H(-)	100
74.9911	1	2710.22	0.672404	Thioacetic acid	C01857; CHEBI:16555; HMDB0031188; HMDB31188	C2H4OS	-H(-)	100
75.0089	1	4175.16	0.696587	Glycolate	C03547; CHEBI:17497; HMDB0000115; HMDB0003035; HMDB00115; HMDB0031608; HMDB03035; HMDB31608	C2H4O3	-H(-)	100
77.0399	1	1573.87	0.678732	Benzene	C01407; CHEBI:16716; HMDB0001505; HMDB01505	C6H6	-H(-)	100
80.9642	1	1631.59	0.696419	Sulfite	C00094; CHEBI:48854; HMDB0000240; HMDB0001033; HMDB0003008; HMDB00240; HMDB0034829; HMDB01033; HMDB03008; HMDB34829	H2O3S	-H(-)	100
83.0503	1	2976.77	0.590203	Methyl propenyl ketone	C00557; C15604; CHEBI:15825; CHEBI:16486; CHEBI:51678; CHEBI:51679; CHEBI:87508; CHEBI:88419; CHEBI:89540; HMDB0001184; HMDB0012157; HMDB0031407; HMDB0031512; HMDB0031530; HMDB0031601; HMDB0031606; HMDB0031607; HMDB0032458; HMDB0037788; HMDB0040584; HMDB01184; HMDB12157; HMDB31407; HMDB31512; HMDB31530; HMDB31601; HMDB31606; HMDB31607; HMDB32458; HMDB37788; HMDB40584	C5H8O	-H(-)	100
85.0297	1	32146.9	0.930506	Succinic aldehyde	C00741; C01770; C01771; C19309; C19443; CHEBI:16583; CHEBI:36253; CHEBI:41131; CHEBI:42639; CHEBI:46916; HMDB0000549; HMDB0002523; HMDB0003407; HMDB0010720; HMDB0031209; HMDB0033977; HMDB0034439; HMDB00549; HMDB02523; HMDB03407; HMDB10720; HMDB31209; HMDB33977; HMDB34439	C4H6O2	-H(-)	100
87.0089	1	43407.2	0.937858	Pyruvate	C00022; C00222; CHEBI:17960; CHEBI:32816; CHEBI:86354; HMDB0000243; HMDB0011111; HMDB0011666; HMDB00243; HMDB0040261; HMDB0062676; HMDB11111; HMDB11666; HMDB40261; HMDB62676	C3H4O3	-H(-)	100
87.0453	1	2188.03	0.732304	C4:0 (Butyric acid)	C00246; C00466; C00849; C02632; CHEBI:15688; CHEBI:16135; CHEBI:27750; CHEBI:30772; HMDB0000039; HMDB0001873; HMDB0003151; HMDB0003243; HMDB00039; HMDB0030062; HMDB0031217; HMDB0031507; HMDB0040253; HMDB0040579; HMDB01873; HMDB03151; HMDB03243; HMDB30062; HMDB31217; HMDB31507; HMDB40253; HMDB40579	C4H8O2	-H(-)	100
88.0406	1	48203.4	0.886825	Alanine	C00041; C00099; C00133; C00213; C01401; C01537; CHEBI:15570; CHEBI:15611; CHEBI:16449; CHEBI:16958; CHEBI:16977; CHEBI:17967; HMDB0000056; HMDB0000161; HMDB0000271; HMDB0001310; HMDB00056; HMDB00161; HMDB00271; HMDB0031219; HMDB0062251; HMDB01310; HMDB31219; HMDB62251	C3H7NO2	-H(-)	100
89.0246	1	2.00988e+06	0.969364	Lactate	C00184; C00256; C01013; C02154; CHEBI:132098; CHEBI:16016; CHEBI:33404; CHEBI:36596; CHEBI:42111; CHEBI:50849; CHEBI:5445; HMDB0000171; HMDB0000190; HMDB0000700; HMDB0001051; HMDB0001311; HMDB0001882; HMDB0003328; HMDB00171; HMDB00190; HMDB0029580; HMDB0031232; HMDB0041929; HMDB0062492; HMDB00700; HMDB01051; HMDB01311; HMDB0144295; HMDB01882; HMDB03328; HMDB29580; HMDB31232; HMDB41929; HMDB62492	C3H6O3	-H(-)	100
91.0223	1	9629.02	0.325088	Cibulins	CHEBI:63861; CHEBI:91018; HMDB0030299; HMDB0032425; HMDB30299; HMDB32425	C3H8OS	-H(-)	100
91.0397	1	3087.73	0.773601	Glycerol	C00116; CHEBI:17754; HMDB0000131; HMDB00131	C3H8O3	-H(-)	100
91.0555	1	2500.36	0.774758	Toluene	C01455; CHEBI:17578; HMDB0034168; HMDB34168	C7H8	-H(-)	100
93.0348	1	579020	-0.201127	Phenol	C15584; CHEBI:15882; HMDB0000228; HMDB00228	C6H6O	-H(-)	100
93.0456	1	68768.4	0.529818	Methylpyrazine	HMDB0033112; HMDB33112	C5H6N2	-H(-)	100
94.03	1	27561.7	-0.0589591	Hydroxypyridine	C02502; CHEBI:16540; CHEBI:59978; HMDB0013751; HMDB0036057; HMDB13751; HMDB36057	C5H5NO	-H(-)	100
94.9808	1	27043.7	0.894929	Mesylate	HMDB0240280	CH4O3S	-H(-)	100
95.0142	1	20039.4	0.643471	Furfural	C07090; C14279; CHEBI:28906; CHEBI:34768; HMDB0032914; HMDB0060503; HMDB32914; HMDB60503	C5H4O2	-H(-)	100
95.0504	1	4204.2	0.684365	Cyclohexenone	HMDB0031545; HMDB0031546; HMDB0032965; HMDB0033182; HMDB0034729; HMDB0040587; HMDB0040588; HMDB31545; HMDB31546; HMDB32965; HMDB33182; HMDB34729; HMDB40587; HMDB40588	C6H8O	-H(-)	100
95.9758	1	1018.69	0.833998	Amidosulfonic acid	CHEBI:9330; HMDB0034830; HMDB34830	H3NO3S	-H(-)	100
96.9602	1	1.06981e+06	0.932082	Sulfate	C00059; CHEBI:26836; HMDB0001448; HMDB01448	H2O4S	-H(-)	100
96.9699	1	204148	0.948473	Hydrogen phosphate	C00009; CHEBI:26078; HMDB0000973; HMDB0001429; HMDB0002105; HMDB0002142; HMDB0005947; HMDB00973; HMDB01429; HMDB02105; HMDB02142; HMDB05947	H3O4P	-H(-)	100
97.0298	1	24478.8	0.867611	C5:2	C20441; CHEBI:207496; CHEBI:36436; HMDB0013742; HMDB0029609; HMDB0034245; HMDB0040145; HMDB13742; HMDB29609; HMDB34245; HMDB40145	C5H6O2	-H(-)	100
97.0661	1	11681.2	0.842111	Cyclohexanone	C00414; C08497; C16310; CHEBI:17854; CHEBI:19591; CHEBI:20030; CHEBI:23292; HMDB0003315; HMDB0030332; HMDB0031196; HMDB0031496; HMDB0031497; HMDB0031498; HMDB0031563; HMDB0031564; HMDB0033549; HMDB0033714; HMDB0035239; HMDB0040264; HMDB0040271; HMDB03315; HMDB30332; HMDB31196; HMDB31496; HMDB31497; HMDB31498; HMDB31563; HMDB31564; HMDB33549; HMDB33714; HMDB35239; HMDB40264; HMDB40271	C6H10O	-H(-)	100
98.0073	1	6290.61	0.829756	Allyl isothiocyanate	C19317; CHEBI:35626; CHEBI:73224; HMDB0005843; HMDB0029755; HMDB0033116; HMDB0033117; HMDB0038624; HMDB0061872; HMDB05843; HMDB29755; HMDB33116; HMDB33117; HMDB38624; HMDB61872	C4H5NS	-H(-)	100
98.025	1	10869.6	0.266769	Succinimide	HMDB0030276; HMDB30276	C4H5NO2	-H(-)	100
99.0092	1	59654	0.942945	Succinic anhydride	C19524; CHEBI:36595; HMDB0032523; HMDB32523	C4H4O3	-H(-)	100
99.0454	1	13045.1	0.880831	Valerolactone	C08279; C12518; C15499; C19238; C19504; CHEBI:14750; CHEBI:34840; CHEBI:35936; CHEBI:37127; CHEBI:38366; CHEBI:48569; CHEBI:52774; CHEBI:64276; CHEBI:84978; CHEBI:9592; HMDB0000509; HMDB0001470; HMDB0001862; HMDB0002167; HMDB0029599; HMDB0029608; HMDB0031178; HMDB0031598; HMDB0031602; HMDB0031648; HMDB0032351; HMDB0032385; HMDB0032459; HMDB0033840; HMDB0033978; HMDB0035143; HMDB00509; HMDB0129418…	C5H8O2	-H(-)	100
99.0565	1	3747.75	0.833755	N-Nitroso-pyrrolidine	C08305; C19285; CHEBI:5583; HMDB0031642; HMDB0033952; HMDB31642; HMDB33952	C4H8N2O	-H(-)	100
99.0818	1	3149.11	0.736394	Cyclohexanol	C02373; C08492; C19263; CHEBI:121338; CHEBI:121474; CHEBI:142806; CHEBI:17998; CHEBI:28857; CHEBI:421633; CHEBI:84216; CHEBI:88375; HMDB0000753; HMDB0001318; HMDB0002939; HMDB0005842; HMDB0005846; HMDB0005994; HMDB0030003; HMDB0030952; HMDB0031220; HMDB0031502; HMDB0031503; HMDB0031578; HMDB0061882; HMDB0062792; HMDB00753; HMDB01318; HMDB02939; HMDB05842; HMDB05846; HMDB05994; HMDB30003; HMDB3095…	C6H12O	-H(-)	100
100.023	1	1280.22	0.699928	4,5-Dihydro-2-methylthiazole	HMDB0029555; HMDB29555	C4H7NS	-H(-)	100
100.041	1	4832.26	0.502015	Homoserine lactone	C01234; C02926; CHEBI:17289; CHEBI:18053; CHEBI:38108; HMDB0029387; HMDB0029615; HMDB0036458; HMDB29387; HMDB29615; HMDB36458	C4H7NO2	-H(-)	100
101.025	1	71221.6	0.885423	Oxobutanoic acid	C00109; C00164; C00232; C00349; C06002; CHEBI:15344; CHEBI:16256; CHEBI:16265; CHEBI:27821; CHEBI:30831; CHEBI:36610; CHEBI:553775; HMDB0000005; HMDB0000060; HMDB00005; HMDB0001172; HMDB0001259; HMDB0002217; HMDB0003381; HMDB00060; HMDB0006544; HMDB0031646; HMDB01172; HMDB01259; HMDB02217; HMDB03381; HMDB06544; HMDB31646	C4H6O3	-H(-)	100
102.056	1	69576.1	0.742447	Aminobutanoic acid (ABA)	C00334; C01026; C01205; C02261; C02356; C03284; C03665; C05145; C11735; CHEBI:15620; CHEBI:16320; CHEBI:16865; CHEBI:17519; CHEBI:17724; CHEBI:27389; CHEBI:27971; CHEBI:28797; CHEBI:33094; CHEBI:35619; CHEBI:37081; CHEBI:87997; HMDB0000092; HMDB0000112; HMDB0000452; HMDB0000485; HMDB0000581; HMDB0000650; HMDB0001906; HMDB0002166; HMDB0002299; HMDB0003911; HMDB0005815; HMDB00092; HMDB00112; HMDB00…	C4H9NO2	-H(-)	100
103.004	1	2886.64	0.754143	Hydroxypyruvate	C00168; C01146; C04025; CHEBI:16992; CHEBI:30794; CHEBI:30841; HMDB0000691; HMDB0001352; HMDB0006781; HMDB0006938; HMDB00691; HMDB01352; HMDB06781; HMDB06938	C3H4O4	-H(-)	100
103.04	1	53098.5	0.936259	Hydroxybutanoic acid	C01089; C01991; C03197; C05984; C06001; CHEBI:1148; CHEBI:11805; CHEBI:17066; CHEBI:17290; CHEBI:20067; CHEBI:30830; CHEBI:37373; CHEBI:50129; CHEBI:741468; HMDB0000008; HMDB0000011; HMDB0000023; HMDB0000336; HMDB0000357; HMDB0000435; HMDB0000442; HMDB0000710; HMDB0000729; HMDB0000758; HMDB00008; HMDB00011; HMDB00023; HMDB0011597; HMDB0015507; HMDB0031212; HMDB00336; HMDB00357; HMDB00435; HMDB004…	C4H8O3	-H(-)	100
103.059	1	4553.86	0.884332	1-Pentanethiol	HMDB0032457; HMDB0033902; HMDB0035418; HMDB0036180; HMDB0041010; HMDB32457; HMDB33902; HMDB35418; HMDB36180; HMDB41010	C5H12S	-H(-)	100
104.036	1	23012.7	0.836849	Serine	C00065; C00716; C00740; CHEBI:16523; CHEBI:17115; CHEBI:17822; HMDB0000187; HMDB0000589; HMDB0003406; HMDB00187; HMDB00589; HMDB0062263; HMDB03406; HMDB62263	C3H7NO3	-H(-)	100
105.019	1	7102.97	0.566143	D-Glyceric acid	C00258; CHEBI:32398; CHEBI:74324; HMDB0000139; HMDB0006372; HMDB00139; HMDB0031818; HMDB06372; HMDB31818	C3H6O4	-H(-)	100
105.038	1	1627.28	0.687864	3-(Methylthio)-1-propanol	CHEBI:49019; HMDB0031716; HMDB0040185; HMDB0041475; HMDB31716; HMDB40185; HMDB41475	C4H10OS	-H(-)	100
105.071	1	935.625	0.822534	m-Xylene	C06756; C07111; C07208; C07212; CHEBI:16101; CHEBI:27417; CHEBI:28063; CHEBI:28488; HMDB0059810; HMDB0059851; HMDB0059905; HMDB0059924; HMDB59810; HMDB59851; HMDB59905; HMDB59924	C8H10	-H(-)	100
107.05	1	117421	0.047697	Benzyl alcohol	C01403; C01467; C01468; C01542; C03485; CHEBI:16579; CHEBI:17231; CHEBI:17847; CHEBI:17987; CHEBI:28054; HMDB0001858; HMDB0002048; HMDB0002055; HMDB0003119; HMDB0013762; HMDB0033895; HMDB01858; HMDB02048; HMDB02055; HMDB03119; HMDB13762; HMDB33895	C7H8O	-H(-)	100
107.061	1	10668.8	0.479829	2-Ethylpyrazine	CHEBI:73232; HMDB0031849; HMDB0032971; HMDB0035248; HMDB0035289; HMDB31849; HMDB32971; HMDB35248; HMDB35289	C6H8N2	-H(-)	100
108.013	1	1871.74	0.606884	Hypotaurine	C00519; CHEBI:16668; HMDB0000965; HMDB00965	C2H7NO2S	-H(-)	100
108.046	1	12419	0.42509	Aminophenol	C02372; CHEBI:17602; CHEBI:59981; HMDB0001169; HMDB0035882; HMDB0040582; HMDB01169; HMDB35882; HMDB40582	C6H7NO	-H(-)	100
109.012	1	6446.61	0.752316	2-Vinylthiophene	CHEBI:48498; HMDB0029726; HMDB0033746; HMDB29726; HMDB33746	C6H6S	-H(-)	100
109.03	1	18737.2	0.907086	Catechol	C00530; C01751; C11115; C15571; CHEBI:17594; CHEBI:18135; CHEBI:27810; CHEBI:59983; HMDB0000957; HMDB0002434; HMDB0031180; HMDB0032037; HMDB0033002; HMDB0033127; HMDB00957; HMDB02434; HMDB31180; HMDB32037; HMDB33002; HMDB33127	C6H6O2	-H(-)	100
109.041	1	12683.5	0.7778	N-Acetylimidazole	C05130; CHEBI:27398; HMDB0003905; HMDB0006237; HMDB0033156; HMDB0060741; HMDB03905; HMDB06237; HMDB33156; HMDB60741	C5H6N2O	-H(-)	100
109.066	1	5043.14	0.756136	2,3,5-Trimethylfuran	HMDB0029721; HMDB0029728; HMDB0031541; HMDB0040277; HMDB0040278; HMDB0061891; HMDB29721; HMDB29728; HMDB31541; HMDB40277; HMDB40278; HMDB61891	C7H10O	-H(-)	100
110.025	1	7635.33	0.283953	Pyrrole-2-carboxylic acid	C05942; CHEBI:36751; HMDB0003094; HMDB0004230; HMDB0038175; HMDB03094; HMDB04230; HMDB38175	C5H5NO2	-H(-)	100
110.035	1	2605.18	0.635639	Cytosine	C00380; CHEBI:16040; HMDB0000630; HMDB00630	C4H5N3O	-H(-)	100
110.072	1	4390.47	0.380654	Histamine	C00388; CHEBI:18295; CHEBI:59170; HMDB0000870; HMDB0014417; HMDB0060263; HMDB00870; HMDB14417; HMDB60263	C5H9N3	-H(-)	100
111.009	1	72352.5	0.908251	Furoic acid	C01546; CHEBI:30845; CHEBI:30846; HMDB0000444; HMDB0000617; HMDB0032994; HMDB0039437; HMDB00444; HMDB00617; HMDB32994; HMDB39437	C5H4O3	-H(-)	100
111.02	1	49580.5	0.91042	Uracil	C00106; CHEBI:17568; HMDB0000300; HMDB00300; HMDB0060760; HMDB60760	C4H4N2O2	-H(-)	100
111.045	1	11891.2	0.870385	C6:2	C04221; C06105; CHEBI:10702; CHEBI:38358; CHEBI:41674; CHEBI:76721; HMDB0001164; HMDB0029581; HMDB0031344; HMDB0031543; HMDB0031759; HMDB0032233; HMDB0033569; HMDB0034247; HMDB0039778; HMDB0040260; HMDB01164; HMDB29581; HMDB31344; HMDB31543; HMDB31759; HMDB32233; HMDB33569; HMDB34247; HMDB39778; HMDB40260	C6H8O2	-H(-)	100
111.081	1	5758.37	0.777905	(Z)-4-Heptenal	CHEBI:87582; HMDB0031483; HMDB0031486; HMDB0031487; HMDB0031488; HMDB0031539; HMDB0031540; HMDB0031550; HMDB0031551; HMDB0032301; HMDB0033667; HMDB0033827; HMDB0034372; HMDB0040339; HMDB31483; HMDB31486; HMDB31487; HMDB31488; HMDB31539; HMDB31540; HMDB31550; HMDB31551; HMDB32301; HMDB33667; HMDB33827; HMDB34372; HMDB40339	C7H12O	-H(-)	100
112.024	1	2685.8	0.723515	2,4-Dimethylthiazole	HMDB0032974; HMDB0032975; HMDB0032976; HMDB0033867; HMDB0038460; HMDB0040036; HMDB32974; HMDB32975; HMDB32976; HMDB33867; HMDB38460; HMDB40036	C5H7NS	-H(-)	100
112.04	1	4985.02	0.359038	Pyrroline carboxylic acid	C03564; C04322; CHEBI:1372; CHEBI:36761; HMDB0001301; HMDB0002240; HMDB0006875; HMDB01301; HMDB02240; HMDB06875	C5H7NO2	-H(-)	100
112.937	1	4372.66	0.725574	Thiosulfate	C05529; CHEBI:5587; HMDB0000257; HMDB00257; HMDB0060293; HMDB60293	H2O3S2	-H(-)	100
113.024	1	118427	0.903074	2-Hydroxy-2,4-pentadienoic acid	C07091; CHEBI:28993; CHEBI:74456; HMDB0031859; HMDB0060461; HMDB31859; HMDB60461	C5H6O3	-H(-)	100
113.035	1	18031.1	0.868018	Dihydrouracil	C00429; C02512; C02565; CHEBI:15901; CHEBI:16354; CHEBI:16934; HMDB0000076; HMDB0003646; HMDB00076; HMDB0060245; HMDB03646; HMDB60245	C4H6N2O2	-H(-)	100
113.061	1	8344.72	0.747035	Delta-Hexanolactone	C01880; CHEBI:17915; CHEBI:49284; CHEBI:589927; CHEBI:85235; CHEBI:87583; CHEBI:87721; HMDB0000453; HMDB0003843; HMDB0010719; HMDB0029487; HMDB0031158; HMDB0031491; HMDB0031492; HMDB0031501; HMDB0031559; HMDB0031560; HMDB0031561; HMDB0031562; HMDB0032490; HMDB0033568; HMDB0039581; HMDB0040328; HMDB00453; HMDB0060476; HMDB0061929; HMDB03843; HMDB10719; HMDB29487; HMDB31158; HMDB31491; HMDB31492; H…	C6H10O2	-H(-)	100
113.097	1	2563.8	0.680175	Heptanone	C08380; C14390; CHEBI:50139; CHEBI:5672; CHEBI:87754; HMDB0003671; HMDB0004814; HMDB0005841; HMDB0031405; HMDB0031429; HMDB0031475; HMDB0031482; HMDB0031538; HMDB0031549; HMDB0032405; HMDB0038052; HMDB0040191; HMDB0041320; HMDB0059693; HMDB0061896; HMDB03671; HMDB04814; HMDB05841; HMDB31405; HMDB31429; HMDB31475; HMDB31482; HMDB31538; HMDB31549; HMDB32405; HMDB38052; HMDB40191; HMDB41320; HMDB596…	C7H14O	-H(-)	100
114.056	1	122698	0.883322	Proline	C00148; C00763; C18170; CHEBI:16313; CHEBI:17203; CHEBI:30322; HMDB0000162; HMDB0003411; HMDB0012880; HMDB00162; HMDB0030409; HMDB0034208; HMDB03411; HMDB12880; HMDB30409; HMDB34208	C5H9NO2	-H(-)	100
115.004	1	257050	0.935354	Fumarate	C00122; CHEBI:18012; HMDB0000134; HMDB0000176; HMDB00134; HMDB00176	C4H4O4	-H(-)	100
115.04	1	26999.5	0.870626	Ketovaline	C00141; C03273; C06255; CHEBI:16530; CHEBI:33033; CHEBI:37079; CHEBI:39153; CHEBI:45630; HMDB0000019; HMDB0000310; HMDB0000720; HMDB0001865; HMDB00019; HMDB0003771; HMDB0004260; HMDB0012233; HMDB0029172; HMDB00310; HMDB0031643; HMDB0034466; HMDB00720; HMDB0128916; HMDB0128917; HMDB0128943; HMDB0129096; HMDB0129097; HMDB0129098; HMDB0132477; HMDB01865; HMDB03771; HMDB04260; HMDB12233; HMDB29172; H…	C5H8O3	-H(-)	100
115.052	1	4826.23	0.861561	Diacetylhydrazine	C16622; HMDB0060496; HMDB0061163; HMDB60496; HMDB61163	C4H8N2O2	-H(-)	100
115.059	1	8690.4	0.801949	2-Methyl-1-methylthio-2-butene	HMDB0032411; HMDB0040244; HMDB32411; HMDB40244	C6H12S	-H(-)	100
115.076	1	72402.6	0.394711	Hexanoic acid	C01585; C12293; C12304; CHEBI:167422; CHEBI:17120; CHEBI:30776; CHEBI:31328; CHEBI:31726; CHEBI:410868; CHEBI:50569; CHEBI:55381; CHEBI:74903; CHEBI:87572; HMDB0000535; HMDB0000689; HMDB0029762; HMDB0030027; HMDB0030056; HMDB0030059; HMDB0031207; HMDB0031221; HMDB0031246; HMDB0031248; HMDB0031325; HMDB0031511; HMDB0031580; HMDB0033774; HMDB0033889; HMDB0034163; HMDB0037266; HMDB0040279; HMDB00403…	C6H12O2	-H(-)	100
116.017	1	3171.31	0.881593	Homocysteine thiolactone	HMDB0002287; HMDB02287	C4H7NOS	-H(-)	100
116.035	1	8418.23	0.624292	Aspartate semialdehyde	C00441; C03508; CHEBI:18051; CHEBI:40410; CHEBI:40673; HMDB0000532; HMDB0006454; HMDB0012249; HMDB00532; HMDB06454; HMDB12249	C4H7NO3	-H(-)	100
116.051	1	19108.4	0.909341	Indole	C00463; C16074; CHEBI:16881; CHEBI:25979; HMDB0000738; HMDB0034171; HMDB00738; HMDB34171	C8H7N	-H(-)	100
116.072	1	195514	0.8862	Valine; Betaine	C00183; C00431; C00719; C01799; C07457; CHEBI:15887; CHEBI:16414; CHEBI:17750; CHEBI:2691; CHEBI:28804; CHEBI:55344; HMDB0000043; HMDB0000883; HMDB0001382; HMDB0002141; HMDB0003355; HMDB00043; HMDB0013716; HMDB0015550; HMDB0034366; HMDB00883; HMDB01382; HMDB02141; HMDB03355; HMDB13716; HMDB15550; HMDB34366	C5H11NO2	-H(-)	100
117.019	1	287601	0.951585	Succinate	C00042; C02170; CHEBI:15741; CHEBI:30860; CHEBI:71176; CHEBI:87625; HMDB0000202; HMDB0000254; HMDB0000349; HMDB0000940; HMDB0002475; HMDB00202; HMDB00254; HMDB0031204; HMDB00349; HMDB0039324; HMDB00940; HMDB0130020; HMDB02475; HMDB31204; HMDB39324	C4H6O4	-H(-)	100
117.056	1	24775.3	0.893223	5-Hydroxypentanoic acid	C02804; CHEBI:37051; CHEBI:37084; CHEBI:384411; CHEBI:45564; CHEBI:60645; CHEBI:60647; CHEBI:68454; CHEBI:78321; CHEBI:82956; CHEBI:89628; HMDB0000351; HMDB0000354; HMDB0000396; HMDB0000407; HMDB0000410; HMDB0000420; HMDB0000531; HMDB0000605; HMDB0000642; HMDB0000754; HMDB0001863; HMDB0001987; HMDB0002011; HMDB0002187; HMDB0002321; HMDB00351; HMDB00354; HMDB00396; HMDB00407; HMDB0040735; HMDB0041…	C5H10O3	-H(-)	100
117.075	1	12726.7	0.809748	Diisopropyl sulfide	HMDB0029579; HMDB0031431; HMDB0039806; HMDB29579; HMDB31431; HMDB39806	C6H14S	-H(-)	100
118.03	1	4106.02	0.615093	1,2-Diacylglycerol-LD-PI-pool	CHEBI:53806; HMDB0062270; HMDB62270	C7H5NO	-H(-)	100
118.051	1	37448.6	0.780309	Threonine	C00188; C00263; C05519; CHEBI:15699; CHEBI:16080; CHEBI:16857; CHEBI:28718; HMDB0000167; HMDB0000719; HMDB0004041; HMDB00167; HMDB0060587; HMDB0061148; HMDB0061877; HMDB00719; HMDB04041; HMDB60587; HMDB61148; HMDB61877	C4H9NO3	-H(-)	100
118.98	1	4684.22	0.904188	Mercaptopyruvic acid	C00957; CHEBI:16208; HMDB0001368; HMDB01368	C3H4O3S	-H(-)	100
119.035	1	48232.2	0.796838	Tetrose	C01796; C02045; CHEBI:23956; CHEBI:27913; CHEBI:36532; CHEBI:86348; CHEBI:86371; CHEBI:86391; HMDB0000337; HMDB0000360; HMDB0000498; HMDB0002453; HMDB0002601; HMDB0002649; HMDB0006118; HMDB0006293; HMDB00337; HMDB00360; HMDB00498; HMDB02453; HMDB02601; HMDB02649; HMDB06118; HMDB06293	C4H8O4	-H(-)	100
119.05	1	65499.1	0.976371	Phenylacetaldehyde	C00601; C02083; C05627; C06758; C07113; C07209; C07214; CHEBI:16424; CHEBI:17907; CHEBI:1883; CHEBI:27434; CHEBI:27632; CHEBI:28476; CHEBI:28617; CHEBI:87607; HMDB0004072; HMDB0006236; HMDB0013815; HMDB0029636; HMDB0029637; HMDB0029638; HMDB0033910; HMDB0038997; HMDB0062765; HMDB0124943; HMDB04072; HMDB06236; HMDB13815; HMDB29636; HMDB29637; HMDB29638; HMDB33910; HMDB38997; HMDB62765	C8H8O	-H(-)	100
120.012	1	2692.02	0.175375	Cys	C00097; C00793; CHEBI:16375; CHEBI:17561; HMDB0000574; HMDB0003417; HMDB00574; HMDB03417	C3H7NO2S	-H(-)	100
120.045	1	5583.19	0.583697	Benzamide	C09815; CHEBI:28179; HMDB0004461; HMDB0033131; HMDB0035281; HMDB04461; HMDB33131; HMDB35281	C7H7NO	-H(-)	100
120.996	1	1937.24	0.806407	3-Mercaptolactate	C05823; HMDB0002127; HMDB02127	C3H6O3S	-H(-)	100
121.029	1	113634	0.927585	Benzoate	C00539; C00633; C06202; CHEBI:16008; CHEBI:17597; CHEBI:30746; HMDB0001870; HMDB0011718; HMDB0032918; HMDB0034170; HMDB01870; HMDB11718; HMDB32918; HMDB34170	C7H6O2	-H(-)	100
121.041	1	30138.8	0.963704	Nicotinamide	C00153; CHEBI:17154; HMDB0001406; HMDB0031861; HMDB01406; HMDB31861	C6H6N2O	-H(-)	100
121.05	1	5516.73	0.652636	Erythritol	C16884; CHEBI:48299; CHEBI:48300; HMDB0002994; HMDB0004136; HMDB0094689; HMDB02994; HMDB04136; HMDB94689	C4H10O4	-H(-)	100
121.066	1	7225.04	0.773384	Phenylethyl alcohol	C05853; C06757; C07112; C13637; C14386; CHEBI:1895; CHEBI:39839; CHEBI:421375; CHEBI:49000; CHEBI:49584; CHEBI:669; HMDB0029306; HMDB0030540; HMDB0032074; HMDB0032076; HMDB0032148; HMDB0032150; HMDB0032151; HMDB0032619; HMDB0033944; HMDB0041609; HMDB0059873; HMDB29306; HMDB30540; HMDB32074; HMDB32076; HMDB32148; HMDB32150; HMDB32151; HMDB32619; HMDB33944; HMDB41609; HMDB59873	C8H10O	-H(-)	100
122.025	1	23826.9	-0.202918	Nicotinate	C00253; C06813; C07446; C10164; CHEBI:15940; CHEBI:27798; CHEBI:28747; CHEBI:6032; HMDB0001488; HMDB0002243; HMDB0031713; HMDB0041950; HMDB0060665; HMDB01488; HMDB02243; HMDB31713; HMDB41950; HMDB60665	C6H5NO2	-H(-)	100
122.061	1	3200.52	0.602736	Anisidine	C19326; CHEBI:163384; CHEBI:59982; HMDB0029300; HMDB0032492; HMDB0032578; HMDB0036058; HMDB0040360; HMDB29300; HMDB32492; HMDB32578; HMDB36058; HMDB40360	C7H9NO	-H(-)	100
123.028	1	2989.36	0.33307	Phenylmethanethiol	CHEBI:791015; HMDB0029633; HMDB0029634; HMDB0034448; HMDB29633; HMDB29634; HMDB34448	C7H8S	-H(-)	100
123.045	1	8723.45	0.756453	Orcinol	C02323; C03351; C06730; C15572; C17467; CHEBI:16464; CHEBI:17069; CHEBI:17254; CHEBI:28591; CHEBI:562752; CHEBI:67410; HMDB0000873; HMDB0001398; HMDB0011724; HMDB0029696; HMDB0032917; HMDB0034877; HMDB0035226; HMDB0038963; HMDB0040280; HMDB0059709; HMDB0059712; HMDB00873; HMDB0135619; HMDB01398; HMDB11724; HMDB29696; HMDB32917; HMDB34877; HMDB35226; HMDB38963; HMDB40280; HMDB59709; HMDB59712	C7H8O2	-H(-)	100
123.056	1	6320.26	0.15576	1-(1-Oxopropyl)-1H-imidazole	C05827; CHEBI:28104; HMDB0004181; HMDB0031852; HMDB0040141; HMDB0040143; HMDB04181; HMDB31852; HMDB40141; HMDB40143	C6H8N2O	-H(-)	100
123.081	1	4160.56	0.732031	2,3-Dimethyl-2-cyclohexen-1-one	HMDB0031414; HMDB0031582; HMDB0031686; HMDB0032446; HMDB0032447; HMDB0033238; HMDB0039844; HMDB0040246; HMDB0040272; HMDB0061898; HMDB31414; HMDB31582; HMDB31686; HMDB32446; HMDB32447; HMDB33238; HMDB39844; HMDB40246; HMDB40272; HMDB61898	C8H12O	-H(-)	100
124.991	1	25064.1	0.94672	2-Hydroxyethanesulfonate	C05123; CHEBI:1157; HMDB0003903; HMDB0031233; HMDB03903; HMDB31233	C2H6O4S	-H(-)	100
125.018	1	27369.7	0.987047	2-(Methylthio)pyrazine	HMDB0033152; HMDB0036186; HMDB33152; HMDB36186	C5H6N2S	-H(-)	100
125.046	1	5849.99	0.858431	5-Amino-4-imidazolecarboxyamide	C04051; CHEBI:2030; CHEBI:804916; HMDB0002128; HMDB0003192; HMDB02128; HMDB03192	C4H6N4O	-H(-)	100
125.061	1	8960.5	0.801165	Toluene-cis-dihydrodiol	CHEBI:515741; CHEBI:52939; HMDB0029582; HMDB0031222; HMDB0031223; HMDB0032067; HMDB0032333; HMDB0033629; HMDB0034080; HMDB0034835; HMDB0037026; HMDB0037027; HMDB0040445; HMDB0041474; HMDB29582; HMDB31222; HMDB31223; HMDB32067; HMDB32333; HMDB33629; HMDB34080; HMDB34835; HMDB37026; HMDB37027; HMDB40445; HMDB41474	C7H10O2	-H(-)	100
125.097	1	23902.9	0.534413	N(tele)-methylhistaminium; Sulcatone	C07287; CHEBI:16310; CHEBI:58600; CHEBI:61725; CHEBI:88838; HMDB0013809; HMDB0030961; HMDB0030966; HMDB0031197; HMDB0031301; HMDB0031309; HMDB0031590; HMDB0031591; HMDB0032403; HMDB0032451; HMDB0033547; HMDB0035242; HMDB0035390; HMDB0035915; HMDB0037152; HMDB0039769; HMDB0039770; HMDB0040146; HMDB0040149; HMDB0040151; HMDB0061945; HMDB0062574; HMDB13809; HMDB30961; HMDB30966; HMDB31197; HMDB31301…	C6H12N3; C8H14O	-H(-); -H(-)	100
127.04	1	14166.8	0.858875	Dihydro-4,4-dimethyl-2,3-furandione	CHEBI:76247; HMDB0031303; HMDB0031306; HMDB0031847; HMDB0033285; HMDB0033517; HMDB0038072; HMDB0040594; HMDB0040732; HMDB31303; HMDB31306; HMDB31847; HMDB33285; HMDB33517; HMDB38072; HMDB40594; HMDB40732	C6H8O3	-H(-)	100
127.051	1	63500.2	0.94385	Dihydrothymine	C00906; CHEBI:133469; CHEBI:27468; CHEBI:565546; HMDB0000079; HMDB00079; HMDB0029874; HMDB0031547; HMDB0062558; HMDB29874; HMDB31547; HMDB62558	C5H8N2O2	-H(-)	100
127.076	1	14204.9	0.76227	Ethyl tiglate	C08487; C09822; CHEBI:36096; CHEBI:38364; HMDB0029165; HMDB0029314; HMDB0030330; HMDB0031174; HMDB0031342; HMDB0031351; HMDB0031476; HMDB0031477; HMDB0031484; HMDB0031500; HMDB0031504; HMDB0031593; HMDB0031603; HMDB0031681; HMDB0032391; HMDB0032460; HMDB0033793; HMDB0038271; HMDB0038962; HMDB0039819; HMDB0040214; HMDB0040591; HMDB0059876; HMDB29165; HMDB29314; HMDB30330; HMDB31174; HMDB31342; HMD…	C7H12O2	-H(-)	100
127.113	1	3212.78	0.778099	1-Octanal	C01545; C07288; C14272; C17145; CHEBI:15833; CHEBI:17935; CHEBI:34118; CHEBI:87586; CHEBI:88852; HMDB0001140; HMDB0029574; HMDB0030030; HMDB0031294; HMDB0031295; HMDB0031296; HMDB0031298; HMDB0031299; HMDB0031300; HMDB0032402; HMDB0032450; HMDB0035231; HMDB0035768; HMDB0037181; HMDB0061912; HMDB0061913; HMDB01140; HMDB29574; HMDB30030; HMDB31294; HMDB31295; HMDB31296; HMDB31298; HMDB31299; HMDB31…	C8H16O	-H(-)	100
128.035	1	200514	0.949772	Oxoproline	C01879; C02237; C04281; C04282; CHEBI:16010; CHEBI:16352; CHEBI:18183; CHEBI:27391; CHEBI:6151; HMDB0000267; HMDB0000805; HMDB0001369; HMDB0001843; HMDB0002234; HMDB00267; HMDB0060262; HMDB0061093; HMDB0062585; HMDB00805; HMDB01369; HMDB01843; HMDB02234; HMDB60262; HMDB61093; HMDB62585	C5H7NO3	-H(-)	100
128.072	1	5582.15	0.777496	Pipecolate	C00408; C03969; C05936; C07500; CHEBI:17964; CHEBI:18703; CHEBI:30913; CHEBI:40547; CHEBI:41582; CHEBI:63638; CHEBI:7386; CHEBI:90344; HMDB0000070; HMDB0000716; HMDB0004226; HMDB0005960; HMDB00070; HMDB0015212; HMDB0029435; HMDB0029444; HMDB0059649; HMDB0062225; HMDB0062767; HMDB00716; HMDB0094696; HMDB0094697; HMDB04226; HMDB05960; HMDB15212; HMDB29435; HMDB29444; HMDB59649; HMDB62225; HMDB62767…	C6H11NO2	-H(-)	100
129.019	1	51692.6	0.957757	Itaconate	C00433; C00490; C02214; C02226; C02800; CHEBI:15670; CHEBI:17204; CHEBI:17415; CHEBI:17626; CHEBI:30838; CHEBI:74524; HMDB0000620; HMDB0000634; HMDB0000749; HMDB0001657; HMDB0002092; HMDB0013233; HMDB0033809; HMDB0059743; HMDB0060365; HMDB0061185; HMDB00620; HMDB00634; HMDB00749; HMDB01657; HMDB02092; HMDB13233; HMDB33809; HMDB59743; HMDB60365; HMDB61185	C5H6O4	-H(-)	100
129.039	1	12783.3	0.76998	2-[(Methylthio)methyl]-2-butenal	HMDB0031370; HMDB0037493; HMDB0040238; HMDB31370; HMDB37493; HMDB40238	C6H10OS	-H(-)	100
129.055	1	40121.5	0.92317	4-Methyl-2-oxopentanoate	C00233; C00902; C02122; C02129; C03465; C03500; C06102; CHEBI:15888; CHEBI:17308; CHEBI:2490; CHEBI:28422; CHEBI:35932; CHEBI:48430; CHEBI:86365; HMDB0000408; HMDB0000491; HMDB0000695; HMDB0000762; HMDB0001864; HMDB0001962; HMDB0002254; HMDB0003736; HMDB0004750; HMDB0006024; HMDB0010717; HMDB0011647; HMDB0012882; HMDB0031214; HMDB0031216; HMDB0031218; HMDB0033286; HMDB0033302; HMDB0033698; HMDB00…	C6H10O3	-H(-)	100
129.068	1	4714.25	0.867396	Cucurbitine	HMDB0029396; HMDB0030405; HMDB29396; HMDB30405	C5H10N2O2	-H(-)	100
129.092	1	72963.1	0.466482	Ethyl isovalerate	C12290; C12296; C17714; CHEBI:31571; CHEBI:31725; CHEBI:45571; CHEBI:50585; CHEBI:77322; HMDB0000666; HMDB0030028; HMDB0030052; HMDB0031528; HMDB0031594; HMDB0031595; HMDB0031600; HMDB0032204; HMDB0032874; HMDB0033745; HMDB0034166; HMDB0034239; HMDB0035238; HMDB0036209; HMDB0036237; HMDB0036238; HMDB0038227; HMDB0039095; HMDB0039618; HMDB0039619; HMDB0040297; HMDB00666; HMDB30028; HMDB30052; HMDB…	C7H14O2	-H(-)	100
130.051	1	19391.7	0.887602	5-Aminolevulinic acid	C00430; C01073; C01110; C01157; C01165; C03440; C04397; C05147; CHEBI:16231; CHEBI:16682; CHEBI:16889; CHEBI:17232; CHEBI:17549; CHEBI:18095; CHEBI:28397; CHEBI:40992; CHEBI:49268; CHEBI:87840; CHEBI:89836; HMDB0000725; HMDB0000766; HMDB0000783; HMDB0001149; HMDB0002104; HMDB0002113; HMDB0006055; HMDB0006272; HMDB0036576; HMDB0059659; HMDB0060460; HMDB0061880; HMDB00725; HMDB00766; HMDB00783; HMD…	C5H9NO3	-H(-)	100
130.062	1	17205.8	0.91447	Creatine	C00300; C03065; CHEBI:15968; CHEBI:16919; HMDB0000064; HMDB00064; HMDB0013222; HMDB13222	C4H9N3O2	-H(-)	100
130.087	1	595198	0.94589	(Iso)Leucine	C00123; C00407; C01570; C01933; C02378; C02486; C16439; CHEBI:15603; CHEBI:16586; CHEBI:17191; CHEBI:18347; CHEBI:25017; CHEBI:28225; CHEBI:43433; CHEBI:44212; CHEBI:67144; CHEBI:86261; HMDB0000172; HMDB0000557; HMDB0000687; HMDB0001645; HMDB0001901; HMDB0002002; HMDB0002291; HMDB0003640; HMDB0013773; HMDB00172; HMDB0029168; HMDB0033923; HMDB0036382; HMDB00557; HMDB0060650; HMDB0061716; HMDB00622…	C6H13NO2	-H(-)	100
131.035	1	30444.6	0.879537	Glutarate	C00489; C00900; C06010; C08645; CHEBI:111517; CHEBI:16444; CHEBI:17859; CHEBI:18409; CHEBI:741548; CHEBI:75146; CHEBI:91315; HMDB0000576; HMDB0000622; HMDB0000661; HMDB0001844; HMDB0002001; HMDB0006833; HMDB0006855; HMDB0029884; HMDB0033958; HMDB0040531; HMDB00576; HMDB0061879; HMDB00622; HMDB00661; HMDB01844; HMDB02001; HMDB06833; HMDB06855; HMDB29884; HMDB33958; HMDB40531; HMDB61879	C5H8O4	-H(-)	100
131.046	1	20306.7	0.907864	Asparagine	C00152; C01043; C01905; C02037; C02642; CHEBI:11892; CHEBI:15737; CHEBI:17196; CHEBI:17201; CHEBI:18261; CHEBI:28159; HMDB0000026; HMDB0000168; HMDB00026; HMDB0011733; HMDB0012265; HMDB00168; HMDB0033780; HMDB0062812; HMDB11733; HMDB12265; HMDB33780; HMDB62812	C4H8N2O3	-H(-)	100
131.061	1	91355.3	0.152214	1-Methylpyrrolo[1,2-a]pyrazine	HMDB0033171; HMDB0033173; HMDB33171; HMDB33173	C8H8N2	-H(-)	100
131.071	1	29084.2	0.915772	D-2-Hydroxyisocaproate	C03264; C06103; C07834; CHEBI:131434; CHEBI:17869; CHEBI:27909; CHEBI:37035; CHEBI:44510; CHEBI:55534; CHEBI:59783; CHEBI:78842; CHEBI:86542; CHEBI:87685; CHEBI:89228; HMDB0000317; HMDB0000409; HMDB0000525; HMDB0000624; HMDB0000665; HMDB0000746; HMDB0001624; HMDB0001975; HMDB0010718; HMDB0012843; HMDB0029166; HMDB00317; HMDB0032158; HMDB0032456; HMDB0033851; HMDB0040409; HMDB00409; HMDB0041844; H…	C6H12O3	-H(-)	100
131.083	1	94022.6	0.845328	Ornithine	C00077; C00515; CHEBI:15729; CHEBI:16176; HMDB0000214; HMDB0000818; HMDB0003374; HMDB0004984; HMDB00214; HMDB00818; HMDB03374; HMDB04984	C5H12N2O2	-H(-)	100
131.107	1	3737.58	0.834406	tert-Butoxy-propanol	HMDB0037636; HMDB37636	C7H16O2	-H(-)	100
132.03	1	78890.9	0.906647	Aspartate	C00049; C00402; C16433; C19911; CHEBI:17053; CHEBI:17364; CHEBI:22660; CHEBI:24786; CHEBI:29995; HMDB0000191; HMDB0006483; HMDB0011753; HMDB00191; HMDB0062186; HMDB0062501; HMDB06483; HMDB11753; HMDB62186; HMDB62501	C4H7NO4	-H(-)	100
133.014	1	696129	0.949085	Malate	C00149; C00497; C03668; CHEBI:30796; CHEBI:30797; CHEBI:6650; HMDB0000156; HMDB0000744; HMDB00156; HMDB0031518; HMDB0032872; HMDB00744; HMDB31518; HMDB32872	C4H6O5	-H(-)	100
133.05	1	12924.8	0.901082	Deoxyribose	C01801; C04272; C06257; CHEBI:15684; CHEBI:28816; HMDB0000421; HMDB0001292; HMDB0003224; HMDB0012141; HMDB0012485; HMDB0029576; HMDB00421; HMDB0127615; HMDB01292; HMDB03224; HMDB12141; HMDB12485; HMDB29576	C5H10O4	-H(-)	100
133.066	1	56351.5	0.883491	Indan-1-ol	C01710; C02394; C16930; CHEBI:16697; CHEBI:17177; CHEBI:33227; CHEBI:425902; CHEBI:50158; HMDB0029639; HMDB0029697; HMDB0029698; HMDB0030839; HMDB0031626; HMDB0032024; HMDB0032142; HMDB0032608; HMDB0032623; HMDB0033716; HMDB0034107; HMDB0034563; HMDB0036441; HMDB0059601; HMDB0059895; HMDB29639; HMDB29697; HMDB29698; HMDB30839; HMDB31626; HMDB32024; HMDB32142; HMDB32608; HMDB32623; HMDB33716; HMDB…	C9H10O	-H(-)	100
133.087	1	5121.74	0.264223	1,2,6-Hexanetriol	CHEBI:53262; HMDB0032478; HMDB32478	C6H14O3	-H(-)	100
134.047	1	211933	0.960054	Adenine	C00147; CHEBI:16708; HMDB0000034; HMDB00034	C5H5N5	-H(-)	100
134.098	1	1099.91	0.98384	(R)-Amphetamine	C07514; C07884; CHEBI:132233; CHEBI:42724; CHEBI:43405; CHEBI:4469; HMDB0012128; HMDB0014328; HMDB0015516; HMDB0032934; HMDB0037287; HMDB0037291; HMDB0062481; HMDB12128; HMDB14328; HMDB15516; HMDB32934; HMDB37287; HMDB37291; HMDB62481	C9H13N	-H(-)	100
135.031	1	182634	0.98026	Threonate; 1-Pentanesulfenothioic acid; Hypoxanthine	C00262; C01620; CHEBI:15908; CHEBI:17368; CHEBI:37655; CHEBI:40279; CHEBI:49059; HMDB0000157; HMDB0000613; HMDB0000943; HMDB0014581; HMDB00157; HMDB0031160; HMDB0033053; HMDB0033054; HMDB00613; HMDB0062620; HMDB00943; HMDB14581; HMDB31160; HMDB33053; HMDB33054; HMDB62620	C4H8O5; C5H12S2; C5H4N4O	-H(-); -H(-); -H(-)	100
135.045	1	96722	0.979015	Phenyl acetate	C01454; C03765; C05613; C07086; C07211; C07215; C10761; C15583; CHEBI:10589; CHEBI:15621; CHEBI:30745; CHEBI:36632; CHEBI:36635; CHEBI:366673; CHEBI:72775; CHEBI:8082; HMDB0000209; HMDB0001326; HMDB0002340; HMDB0003767; HMDB00209; HMDB0029635; HMDB0029686; HMDB0031459; HMDB0032400; HMDB0032568; HMDB0032603; HMDB0033128; HMDB0033766; HMDB0033968; HMDB0038176; HMDB0040638; HMDB0040733; HMDB0041485;…	C8H8O2	-H(-)	100
135.067	1	4705.94	0.901129	2-Methylerythritol; Tetrahydropteridine	C05650; CHEBI:111506; CHEBI:28889; CHEBI:86367; HMDB0001216; HMDB0011659; HMDB0031201; HMDB0033919; HMDB0041486; HMDB0062269; HMDB0062440; HMDB01216; HMDB11659; HMDB31201; HMDB33919; HMDB41486; HMDB62269; HMDB62440	C5H12O4; C6H8N4	-H(-); -H(-)	100
135.081	1	5292	0.768695	4-Propylphenol	C14311; CHEBI:38506; HMDB0029667; HMDB0031312; HMDB0031446; HMDB0031627; HMDB0031628; HMDB0032029; HMDB0032149; HMDB0032441; HMDB0032544; HMDB0032621; HMDB0032624; HMDB0032625; HMDB0033962; HMDB0034378; HMDB0038984; HMDB0038985; HMDB0038986; HMDB0038987; HMDB0038988; HMDB0039782; HMDB0059896; HMDB0125105; HMDB29667; HMDB31312; HMDB31446; HMDB31627; HMDB31628; HMDB32029; HMDB32149; HMDB32441; HMDB…	C9H12O	-H(-)	100
136.04	1	7431.1	0.666652	Anthranilate	C00108; C00568; C01004; CHEBI:18123; CHEBI:30753; CHEBI:30754; CHEBI:32114; CHEBI:42682; CHEBI:451700; CHEBI:86390; HMDB0000875; HMDB0001123; HMDB0001392; HMDB0001538; HMDB0001891; HMDB0002129; HMDB0015687; HMDB0029806; HMDB0060722; HMDB00875; HMDB01123; HMDB01392; HMDB01538; HMDB01891; HMDB02129; HMDB15687; HMDB29806; HMDB60722	C7H7NO2	-H(-)	100
136.076	1	2348.98	0.530066	Tyramine	C00483; C01183; C02735; C16570; CHEBI:15760; CHEBI:16343; CHEBI:17735; CHEBI:341165; CHEBI:55545; HMDB0000306; HMDB0001065; HMDB0001466; HMDB0004989; HMDB0029759; HMDB00306; HMDB0039657; HMDB0040059; HMDB0060681; HMDB01065; HMDB01466; HMDB04989; HMDB29759; HMDB39657; HMDB40059; HMDB60681	C8H11NO	-H(-)	100
137.024	1	74576.9	0.945557	4-Hydroxybenzoate	C00156; C00587; C00805; C05585; C10832; C16700; CHEBI:16914; CHEBI:28508; CHEBI:30763; CHEBI:30764; CHEBI:50198; CHEBI:50205; HMDB0000500; HMDB0001895; HMDB0002466; HMDB0004062; HMDB0015470; HMDB0032576; HMDB0032920; HMDB0033812; HMDB00500; HMDB0059965; HMDB0062484; HMDB01895; HMDB02466; HMDB04062; HMDB15470; HMDB32576; HMDB32920; HMDB33812; HMDB59965; HMDB62484	C7H6O3	-H(-)	100
137.036	1	35248.1	0.870739	Urocanate	C00785; CHEBI:17771; CHEBI:30817; CHEBI:68572; HMDB0000301; HMDB0002280; HMDB0002730; HMDB00301; HMDB0031338; HMDB0034174; HMDB0061680; HMDB0062562; HMDB02280; HMDB02730; HMDB31338; HMDB34174; HMDB61680; HMDB62562	C6H6N2O2	-H(-)	100
137.061	1	7176.42	0.806199	3-Methoxybenzyl alcohol	C06044; C06728; CHEBI:1167379; CHEBI:16572; CHEBI:1879; CHEBI:59114; CHEBI:64275; HMDB0004284; HMDB0029563; HMDB0029671; HMDB0029672; HMDB0032036; HMDB0032136; HMDB0032137; HMDB0032139; HMDB0032159; HMDB0032290; HMDB0034241; HMDB0039802; HMDB0040174; HMDB0040177; HMDB0041607; HMDB0125590; HMDB0126388; HMDB04284; HMDB29563; HMDB29671; HMDB29672; HMDB32036; HMDB32136; HMDB32137; HMDB32139; HMDB3215…	C8H10O2	-H(-)	100
137.072	1	2089.2	0.800862	4-Hydroxymethylphenylhydrazine	HMDB0031850; HMDB0040054; HMDB0040142; HMDB0040144; HMDB0040911; HMDB31850; HMDB40054; HMDB40142; HMDB40144; HMDB40911	C7H10N2O	-H(-)	100
137.097	1	4172.66	0.692272	Isophorone	C08499; C14743; C16323; CHEBI:34800; CHEBI:7610; HMDB0013824; HMDB0031084; HMDB0031152; HMDB0031195; HMDB0031261; HMDB0031685; HMDB0033434; HMDB0033857; HMDB0035229; HMDB0035929; HMDB0036069; HMDB0036091; HMDB0036092; HMDB0040338; HMDB13824; HMDB31084; HMDB31152; HMDB31195; HMDB31261; HMDB31685; HMDB33434; HMDB33857; HMDB35229; HMDB35929; HMDB36069; HMDB36091; HMDB36092; HMDB40338	C9H14O	-H(-)	100
138.98	1	3118.16	0.901397	Acetyl-P	C00227; C05682; CHEBI:15350; CHEBI:15732; HMDB0001494; HMDB0004110; HMDB01494; HMDB04110	C2H5O5P	-H(-)	100
139.05	1	5294.55	0.46957	Methylimidazoleacetic acid	C05828; C20522; CHEBI:1606; CHEBI:70966; CHEBI:73087; CHEBI:74763; HMDB0002144; HMDB0002271; HMDB0002820; HMDB0004988; HMDB02144; HMDB02271; HMDB02820; HMDB04988	C6H8N2O2	-H(-)	100
139.076	1	8225.49	0.748708	cis-1,2-Dihydro-3-ethylcatechol	C16656; CHEBI:80642; HMDB0032311; HMDB0036176; HMDB0037167; HMDB0037196; HMDB0037625; HMDB0039651; HMDB0039652; HMDB0039673; HMDB0039680; HMDB0039681; HMDB0040463; HMDB0040526; HMDB0060682; HMDB32311; HMDB36176; HMDB37167; HMDB37196; HMDB37625; HMDB39651; HMDB39652; HMDB39673; HMDB39680; HMDB39681; HMDB40463; HMDB40526; HMDB60682	C8H12O2	-H(-)	100
139.113	1	5032.74	0.658141	(3Z,6Z)-3,6-Nonadien-1-ol	CHEBI:84226; HMDB0030957; HMDB0030958; HMDB0031262; HMDB0031269; HMDB0031834; HMDB0032535; HMDB0033554; HMDB0033794; HMDB0034758; HMDB0034761; HMDB0034764; HMDB0034845; HMDB0035916; HMDB0035926; HMDB0035927; HMDB0037001; HMDB0037150; HMDB0037170; HMDB0038067; HMDB0038400; HMDB0039461; HMDB0059828; HMDB0062671; HMDB30957; HMDB30958; HMDB31262; HMDB31269; HMDB31834; HMDB32535; HMDB33554; HMDB33794;…	C9H16O	-H(-)	100
139.976	1	5804.05	0.766088	Carbamoyl phosphate	C00169; CHEBI:17672; HMDB0001096; HMDB01096	CH4NO5P	-H(-)	100
139.994	1	3434.16	0.646117	Methamidophos	C18667; CHEBI:38721; HMDB0031803; HMDB31803	C2H8NO2PS	-H(-)	100
140.071	1	2231.45	0.630084	Ethosuximide	C07505; C08287; C10128; CHEBI:226311; CHEBI:4887; HMDB0014731; HMDB0029427; HMDB0030352; HMDB14731; HMDB29427; HMDB30352	C7H11NO2	-H(-)	100
141.002	1	7979.15	0.759977	Thien-2-ylacetate	HMDB0029719; HMDB0037731; HMDB0037762; HMDB29719; HMDB37731; HMDB37762	C6H6O2S	-H(-)	100
141.03	1	8473.96	-0.0567645	5-Hydroxymethyluracil	C03088; CHEBI:16964; HMDB0000469; HMDB00469	C5H6N2O3	-H(-)	100
141.055	1	5135	0.68546	4-Oxocyclohexanecarboxylate	HMDB0033551; HMDB0033736; HMDB0034230; HMDB0041426; HMDB0041427; HMDB33551; HMDB33736; HMDB34230; HMDB41426; HMDB41427	C7H10O3	-H(-)	100
141.092	1	13725.2	0.653183	Cycloheptanecarboxylic acid	C12297; C16648; C16653; C16654; C19318; C19757; CHEBI:288752; CHEBI:37277; CHEBI:37316; CHEBI:410867; CHEBI:61316; CHEBI:80640; HMDB0000392; HMDB0001568; HMDB0010723; HMDB0013897; HMDB0013902; HMDB0013903; HMDB0013904; HMDB0029761; HMDB0031293; HMDB0031343; HMDB0031352; HMDB0031403; HMDB0032164; HMDB0032207; HMDB0032266; HMDB0032267; HMDB0032268; HMDB0032278; HMDB0032533; HMDB0035422; HMDB0036212…	C8H14O2	-H(-)	100
141.128	1	1819.14	0.79662	2-Methyl-4-heptanone	CHEBI:59065; CHEBI:77927; CHEBI:84268; HMDB0013821; HMDB0013822; HMDB0029557; HMDB0030959; HMDB0031266; HMDB0031267; HMDB0031268; HMDB0031417; HMDB0031684; HMDB0031730; HMDB0034152; HMDB0037304; HMDB0040581; HMDB0041498; HMDB0041499; HMDB0041601; HMDB0059835; HMDB0059887; HMDB13821; HMDB13822; HMDB29557; HMDB30959; HMDB31266; HMDB31267; HMDB31268; HMDB31417; HMDB31684; HMDB31730; HMDB34152; HMDB3…	C9H18O	-H(-)	100
142.051	1	11517.7	0.583149	2-Hydroxymethylclavam	CHEBI:131804; CHEBI:74435; CHEBI:87998; HMDB0000894; HMDB0006723; HMDB0006724; HMDB0014491; HMDB0061082; HMDB0061705; HMDB00894; HMDB06723; HMDB06724; HMDB14491; HMDB61082; HMDB61705	C6H9NO3	-H(-)	100
142.066	1	7252.47	0.844775	6-Methylquinoline	C02227; CHEBI:132813; CHEBI:27878; HMDB0033115; HMDB0041802; HMDB0042004; HMDB33115; HMDB41802; HMDB42004	C10H9N	-H(-)	100
142.087	1	1620.71	0.793099	(E)-4-(Trimethylammonio)but-2-enoate	C10172; CHEBI:35280; HMDB0004827; HMDB0030410; HMDB0038949; HMDB04827; HMDB30410; HMDB38949	C7H13NO2	-H(-)	100
143.035	1	26776.2	0.855305	2,3-Dimethylmaleate	C00922; CHEBI:23812; CHEBI:35460; CHEBI:37245; CHEBI:49296; CHEBI:86952; HMDB0000393; HMDB0000522; HMDB0002266; HMDB0003520; HMDB0013311; HMDB0029171; HMDB0031257; HMDB0036232; HMDB00393; HMDB0040207; HMDB00522; HMDB02266; HMDB03520; HMDB13311; HMDB29171; HMDB31257; HMDB36232; HMDB40207	C6H8O4	-H(-)	100
143.046	1	8744.61	0.910184	N-Nitrosoproline	C19485; HMDB0041946; HMDB41946	C5H8N2O3	-H(-)	100
143.071	1	24616.5	0.864672	trans-4-Hydroxycyclohexanecarboxylate	CHEBI:16817; HMDB0001988; HMDB0031176; HMDB0036594; HMDB0037114; HMDB0040433; HMDB01988; HMDB31176; HMDB36594; HMDB37114; HMDB40433	C7H12O3	-H(-)	100
143.107	1	164921	0.857364	Octanoic acid	C06423; C07185; CHEBI:25646; CHEBI:28837; CHEBI:39867; CHEBI:744024; CHEBI:86055; CHEBI:87373; CHEBI:87419; CHEBI:87510; CHEBI:87683; CHEBI:88826; HMDB0000482; HMDB0001877; HMDB0029980; HMDB0030368; HMDB0031230; HMDB0031290; HMDB0031478; HMDB0031579; HMDB0031587; HMDB0031588; HMDB0031596; HMDB0031638; HMDB0031703; HMDB0032046; HMDB0032047; HMDB0032203; HMDB0032225; HMDB0032272; HMDB0032335; HMDB0…	C8H16O2	-H(-)	100
144.03	1	2049.27	0.642015	2-Oxoglutaramate	C00940; CHEBI:30882; HMDB0001552; HMDB01552	C5H7NO4	-H(-)	100
144.045	1	20084.4	0.894293	3-Methyleneoxindole	C08493; CHEBI:343043; HMDB0029737; HMDB29737	C9H7NO	-H(-)	100
144.066	1	16763	0.87049	4-Acetamidobutanoate	C01475; C02946; C03239; C03656; C04076; CHEBI:17027; CHEBI:17534; CHEBI:17645; CHEBI:17917; CHEBI:27713; CHEBI:70979; CHEBI:724125; CHEBI:74048; CHEBI:89963; HMDB0000730; HMDB0000808; HMDB0001263; HMDB0003681; HMDB0006238; HMDB0012131; HMDB0012151; HMDB0015127; HMDB0029425; HMDB0029426; HMDB0059595; HMDB0060265; HMDB0061156; HMDB00730; HMDB00808; HMDB0094698; HMDB01263; HMDB03681; HMDB06238; HMDB…	C6H11NO3	-H(-)	100
145.014	1	19427.3	0.951296	Oxoglutarate	C00026; CHEBI:30915; HMDB0000208; HMDB0002812; HMDB0013701; HMDB00208; HMDB02812; HMDB13701	C5H6O5	-H(-)	100
145.051	1	63994.4	0.952223	2-Methylglutaric acid	C06006; C06104; CHEBI:27681; CHEBI:30832; CHEBI:68566; CHEBI:68567; CHEBI:86396; CHEBI:86537; CHEBI:89760; HMDB0000422; HMDB0000448; HMDB0000752; HMDB0000858; HMDB0002074; HMDB0002173; HMDB0004862; HMDB0006854; HMDB0006900; HMDB0033837; HMDB00422; HMDB00448; HMDB0061930; HMDB00752; HMDB00858; HMDB02074; HMDB02173; HMDB04862; HMDB06854; HMDB06900; HMDB33837; HMDB61930	C6H10O4	-H(-)	100
145.062	1	477202	0.975088	Glutamine	C00064; C00819; C05100; CHEBI:1670; CHEBI:17061; CHEBI:18050; CHEBI:185249; HMDB0000641; HMDB0002031; HMDB0003423; HMDB0006899; HMDB0028687; HMDB00641; HMDB02031; HMDB03423; HMDB06899; HMDB28687	C5H10N2O3	-H(-)	100
145.098	1	176436	0.549503	Lysine	C00047; C01142; C01186; CHEBI:15613; CHEBI:15616; CHEBI:18019; HMDB0000182; HMDB0003405; HMDB0012114; HMDB0012115; HMDB00182; HMDB0142894; HMDB03405; HMDB12114; HMDB12115	C6H14N2O2	-H(-)	100
145.112	1	17233.5	0.911477	Acetylcholine	C01181; C01996; CHEBI:15355; CHEBI:1941; CHEBI:89173; HMDB0000895; HMDB0001161; HMDB0013811; HMDB00895; HMDB01161; HMDB13811	C7H16NO2	-H(-)	100
146.026	1	9967.4	0.828258	Indole-5,6-quinone	C05579; C11129; CHEBI:27406; CHEBI:27539; HMDB0006779; HMDB0030481; HMDB0061933; HMDB06779; HMDB30481; HMDB61933	C8H5NO2	-H(-)	100
146.046	1	246316	0.970831	Glutamate	C00025; C00217; C00302; C00979; C05938; C12269; CHEBI:15966; CHEBI:16015; CHEBI:17981; CHEBI:18237; CHEBI:27809; CHEBI:31882; CHEBI:45441; HMDB0000148; HMDB0002393; HMDB0002931; HMDB0003011; HMDB0003339; HMDB0006556; HMDB00148; HMDB0033550; HMDB0060475; HMDB0062183; HMDB02393; HMDB02931; HMDB03011; HMDB03339; HMDB06556; HMDB33550; HMDB60475; HMDB62183	C5H9NO4	-H(-)	100
146.082	1	17661.9	0.936075	(2R,3R,4R)-2-Amino-4-hydroxy-3-methylpentanoic acid	C10144; CHEBI:435538; CHEBI:4969; HMDB0029449; HMDB0033453; HMDB0061157; HMDB0142963; HMDB29449; HMDB33453; HMDB61157	C6H13NO3	-H(-)	100
147.03	1	51757.8	0.923101	Hydroxyglutarate; 2-Propenyl propyl disulfide	C00815; C01087; C02266; C02630; C02674; C03196; CHEBI:15584; CHEBI:15867; CHEBI:17084; CHEBI:32796; CHEBI:32797; CHEBI:74168; CHEBI:87810; HMDB0000426; HMDB0000428; HMDB0000606; HMDB0000694; HMDB0001900; HMDB0002323; HMDB0011676; HMDB0033912; HMDB0038890; HMDB0041392; HMDB00426; HMDB00428; HMDB0059655; HMDB00606; HMDB0062739; HMDB00694; HMDB01900; HMDB02323; HMDB11676; HMDB33912; HMDB38890; HMDB4…	C5H8O5; C6H12S2	-H(-); -H(-)	100
147.049	1	21547.9	0.974701	3-(Methylthio)propyl acetate	CHEBI:26308; CHEBI:87281; CHEBI:87503; HMDB0031717; HMDB0032271; HMDB0032410; HMDB0032495; HMDB0036193; HMDB0037619; HMDB0038299; HMDB0039653; HMDB0040413; HMDB0041306; HMDB31717; HMDB32271; HMDB32410; HMDB32495; HMDB36193; HMDB37619; HMDB38299; HMDB39653; HMDB40413; HMDB41306	C6H12O2S	-H(-)	100
147.066	1	21522.6	0.9281	Mevalonate	C00418; C06007; CHEBI:25351; CHEBI:27512; CHEBI:67255; HMDB0000227; HMDB0012140; HMDB00227; HMDB0031639; HMDB0059629; HMDB0059705; HMDB12140; HMDB31639; HMDB59629; HMDB59705	C6H12O4	-H(-)	100
147.081	1	6984.28	0.885744	Cuminaldehyde	C06577; C10452; CHEBI:28671; CHEBI:992716; HMDB0002214; HMDB0030837; HMDB0031616; HMDB0032014; HMDB0032015; HMDB0032016; HMDB0032017; HMDB0032140; HMDB0033382; HMDB0034121; HMDB0059845; HMDB0133593; HMDB0133746; HMDB02214; HMDB30837; HMDB31616; HMDB32014; HMDB32015; HMDB32016; HMDB32017; HMDB32140; HMDB33382; HMDB34121; HMDB59845	C10H12O	-H(-)	100
148.044	1	26622.9	0.868975	Methionine	C00073; C01733; C07418; CHEBI:16643; CHEBI:16811; CHEBI:50868; HMDB0000696; HMDB0014997; HMDB0033951; HMDB00696; HMDB14997; HMDB33951	C5H11NO2S	-H(-)	100
148.062	1	3890.11	0.813528	6-Methyladenine	C00913; C02216; C02241; C08434; CHEBI:18083; CHEBI:28871; CHEBI:28921; CHEBI:38635; HMDB0002099; HMDB0011599; HMDB0011600; HMDB0011614; HMDB02099; HMDB11599; HMDB11600; HMDB11614	C6H7N5	-H(-)	100
149.009	1	12849.5	0.646158	Tartaric acid; 2-Methyl-2-(methyldithio)propanal	C00898; C02107; CHEBI:15671; CHEBI:15672; CHEBI:48929; HMDB0000956; HMDB0029878; HMDB0038889; HMDB0059916; HMDB0062642; HMDB00956; HMDB29878; HMDB38889; HMDB59916; HMDB62642	C4H6O6; C5H10OS2	-H(-); -H(-)	100
149.024	1	51633.3	0.559294	Phenylglyoxylic acid	C02137; C10812; CHEBI:18280; CHEBI:8240; HMDB0001587; HMDB0031515; HMDB0032598; HMDB0032612; HMDB0040528; HMDB01587; HMDB31515; HMDB32598; HMDB32612; HMDB40528	C8H6O3	-H(-)	100
149.045	1	18726.7	0.928486	Pentose	C00121; C00181; C00259; C00309; C00310; C00312; C01488; C06115; CHEBI:16880; CHEBI:17140; CHEBI:17173; CHEBI:17399; CHEBI:17535; CHEBI:27672; CHEBI:28272; CHEBI:46983; CHEBI:47013; CHEBI:53455; CHEBI:6178; CHEBI:86350; CHEBI:89890; HMDB0000098; HMDB0000283; HMDB0000366; HMDB0000487; HMDB0000621; HMDB0000646; HMDB0000654; HMDB0000751; HMDB0001644; HMDB0002245; HMDB0003371; HMDB0003763; HMDB00098; …	C5H10O5	-H(-)	100
149.06	1	38525.7	0.925376	Hydrocinnamic acid	C01839; C01963; C02646; C05629; C15513; C17883; CHEBI:262555; CHEBI:28631; CHEBI:32807; CHEBI:389009; CHEBI:42438; CHEBI:48526; CHEBI:52051; CHEBI:64555; CHEBI:64818; CHEBI:87417; CHEBI:88356; HMDB0000764; HMDB0002097; HMDB0002222; HMDB0002237; HMDB0003654; HMDB0011743; HMDB0013744; HMDB0031310; HMDB0032073; HMDB0032075; HMDB0032569; HMDB0032570; HMDB0032592; HMDB0032617; HMDB0033967; HMDB0033970…	C9H10O2	-H(-)	100
149.097	1	5541.32	0.48958	Thymol	C01951; C02576; C06576; C09840; C09868; C09884; C09908; C11383; C11939; C14200; C17062; CHEBI:15399; CHEBI:15421; CHEBI:17304; CHEBI:27607; CHEBI:28996; CHEBI:3440; CHEBI:34444; CHEBI:37001; CHEBI:38265; CHEBI:50542; CHEBI:53169; HMDB0001878; HMDB0003647; HMDB0004487; HMDB0006315; HMDB0029652; HMDB0031570; HMDB0031613; HMDB0031817; HMDB0032063; HMDB0032213; HMDB0032626; HMDB0033544; HMDB0034846; …	C10H14O	-H(-)	100
150.002	1	8088.37	0.330315	1,2-Benzisothiazol-3(2H)-one	CHEBI:167099; HMDB0034413; HMDB0040578; HMDB34413; HMDB40578	C7H5NOS	-H(-)	100
150.041	1	3624.44	0.76778	Guanine	C00242; CHEBI:16235; CHEBI:351476; CHEBI:62462; HMDB0000132; HMDB0000403; HMDB0000542; HMDB00132; HMDB00403; HMDB00542	C5H5N5O	-H(-)	100
150.056	1	7918.62	0.722341	Acetaminophen	C03005; C06804; C16571; C17755; C17756; CHEBI:16394; CHEBI:46195; CHEBI:55484; CHEBI:73244; CHEBI:74683; CHEBI:74684; HMDB0001859; HMDB0002210; HMDB0012219; HMDB0012992; HMDB0029703; HMDB0032609; HMDB0033903; HMDB0059846; HMDB0060680; HMDB0061919; HMDB01859; HMDB02210; HMDB12219; HMDB12992; HMDB29703; HMDB32609; HMDB33903; HMDB59846; HMDB60680; HMDB61919	C8H9NO2	-H(-)	100
151.026	1	166020	0.970665	Xanthine	C00385; C07599; CHEBI:17712; CHEBI:28315; HMDB0000292; HMDB0000786; HMDB0001182; HMDB00292; HMDB00786; HMDB01182	C5H4N4O2	-H(-)	100
151.04	1	442678	0.957736	p-Hydroxyphenylacetic acid	C00642; C00755; C01983; C01984; C02181; C02519; C03663; C04043; C05593; C05852; C10675; C10804; C12305; C13635; C13636; C14088; CHEBI:17445; CHEBI:17656; CHEBI:18101; CHEBI:18346; CHEBI:18414; CHEBI:19868; CHEBI:20141; CHEBI:27978; CHEBI:28478; CHEBI:31128; CHEBI:31832; CHEBI:31835; CHEBI:32800; CHEBI:35164; CHEBI:40813; CHEBI:421840; CHEBI:559127; CHEBI:574890; CHEBI:8075; CHEBI:85239; HMDB00000…	C8H8O3	-H(-)	100
151.076	1	10892.9	0.880233	2-Isopropyl-1,4-benzenediol	CHEBI:38547; HMDB0032132; HMDB0032599; HMDB0036169; HMDB0036227; HMDB0039801; HMDB0039956; HMDB0040175; HMDB0040216; HMDB0040449; HMDB0041326; HMDB0041804; HMDB0059853; HMDB0125537; HMDB32132; HMDB32599; HMDB36169; HMDB36227; HMDB39801; HMDB39956; HMDB40175; HMDB40216; HMDB40449; HMDB41326; HMDB41804; HMDB59853	C9H12O2	-H(-)	100
151.087	1	3127.72	0.820929	2-Methoxy-(3 or 5 or 6)-isopropylpyrazine	HMDB0032381; HMDB0040052; HMDB0040053; HMDB0040340; HMDB32381; HMDB40052; HMDB40053; HMDB40340	C8H12N2O	-H(-)	100
151.113	1	4929.4	0.893089	(-)-trans-Carveol	C00964; C01499; C02452; C02759; C07271; C09885; C09893; C09906; C11387; C11395; C11408; C11415; C11938; C11941; C18018; C20260; C20425; CHEBI:15389; CHEBI:15396; CHEBI:15420; CHEBI:16431; CHEBI:168; CHEBI:16980; CHEBI:227; CHEBI:23046; CHEBI:232; CHEBI:23733; CHEBI:26137; CHEBI:29060; CHEBI:35596; CHEBI:37046; CHEBI:41; CHEBI:48697; CHEBI:48933; CHEBI:4999; CHEBI:50040; CHEBI:50045; CHEBI:50046; …	C10H16O	-H(-)	100
152.002	1	3873.27	0.805484	3-Sulfinoalanine	C00606; CHEBI:16345; CHEBI:41721; HMDB0000996; HMDB0060179; HMDB00996; HMDB60179	C3H7NO4S	-H(-)	100
152.034	1	51086.1	0.516427	3-Hydroxyanthranilic acid	C00632; C02518; CHEBI:1162549; CHEBI:15793; CHEBI:27565; CHEBI:6775; HMDB0001476; HMDB0001972; HMDB0014378; HMDB0014389; HMDB0059749; HMDB0059811; HMDB01476; HMDB01972; HMDB14378; HMDB14389; HMDB59749; HMDB59811	C7H7NO3	-H(-)	100
153.055	1	7312.3	0.833549	Hydroxytyrosol	C06317; C10787; CHEBI:18353; CHEBI:68889; CHEBI:955; HMDB0005784; HMDB0030570; HMDB0032012; HMDB0034158; HMDB0037724; HMDB0037728; HMDB0059966; HMDB0125534; HMDB0126617; HMDB0131231; HMDB0131232; HMDB0131479; HMDB0135785; HMDB05784; HMDB30570; HMDB32012; HMDB34158; HMDB37724; HMDB37728; HMDB59966	C8H10O3	-H(-)	100
153.092	1	16448	0.785682	C9:2	CHEBI:58972; HMDB0031302; HMDB0032314; HMDB0032442; HMDB0035135; HMDB0036177; HMDB0036239; HMDB0037276; HMDB0038268; HMDB0038697; HMDB0040285; HMDB0060285; HMDB31302; HMDB32314; HMDB32442; HMDB35135; HMDB36177; HMDB36239; HMDB37276; HMDB38268; HMDB38697; HMDB40285; HMDB60285	C9H14O2	-H(-)	100
153.128	1	1776	0.832592	Alpha-Terpineol	C00843; C01411; C01500; C02344; C03985; C09844; C09848; C09871; C09902; C11389; C11390; C11396; C16909; C17073; C17125; C17384; C17517; C17518; CHEBI:149; CHEBI:15394; CHEBI:15410; CHEBI:17447; CHEBI:17580; CHEBI:29452; CHEBI:299; CHEBI:300; CHEBI:31; CHEBI:36496; CHEBI:47856; CHEBI:50281; CHEBI:546198; CHEBI:584235; CHEBI:78884; CHEBI:90075; CHEBI:98; HMDB0002267; HMDB0004043; HMDB0004472; HMDB0…	C10H18O	-H(-)	100
154.062	1	135086	0.724604	Histidine	C00135; CHEBI:15971; HMDB0000177; HMDB0003412; HMDB00177; HMDB0034267; HMDB03412; HMDB34267	C6H9N3O2	-H(-)	100
154.975	1	6249.48	0.82339	Phosphoglycolic acid	C00988; CHEBI:17150; HMDB0000816; HMDB0060148; HMDB00816; HMDB60148	C2H5O6P	-H(-)	100
155.034	1	5379.95	0.790166	Ascladiol	CHEBI:89910; HMDB0029610; HMDB0059731; HMDB0125064; HMDB0125077; HMDB0140890; HMDB0140891; HMDB29610; HMDB59731	C7H8O4	-H(-)	100
155.046	1	4608.21	0.756027	5-Hydroxymethyl-4-methyluracil	C03680; C05132; CHEBI:27384; CHEBI:70808; HMDB0000544; HMDB0001014; HMDB0002320; HMDB00544; HMDB0062719; HMDB01014; HMDB02320; HMDB62719	C6H8N2O3	-H(-)	100
155.071	1	17514.5	0.920136	8-Hydroxy-5,6-octadienoic acid	HMDB0031101; HMDB0032232; HMDB31101; HMDB32232	C8H12O3	-H(-)	100
155.107	1	16024.2	0.735732	C9:1	CHEBI:206353; CHEBI:58968; HMDB0004362; HMDB0031263; HMDB0031271; HMDB0031514; HMDB0031531; HMDB0032265; HMDB0032307; HMDB0032413; HMDB0032491; HMDB0033167; HMDB0034716; HMDB0035307; HMDB0036208; HMDB0036222; HMDB0037023; HMDB0037496; HMDB0037618; HMDB0037629; HMDB0038272; HMDB0038275; HMDB0039736; HMDB0039794; HMDB0040210; HMDB0059728; HMDB0059817; HMDB0059840; HMDB0059894; HMDB0060286; HMDB0436…	C9H16O2	-H(-)	100
155.144	1	1660.57	0.856628	Menthol	C00400; C00553; C09849; C12307; CHEBI:10360; CHEBI:15402; CHEBI:15409; CHEBI:18451; CHEBI:25187; CHEBI:31457; CHEBI:77929; CHEBI:89175; HMDB0003352; HMDB0011623; HMDB0013810; HMDB0031409; HMDB0032206; HMDB0032212; HMDB0032241; HMDB0032274; HMDB0032532; HMDB0034717; HMDB0035093; HMDB0035094; HMDB0035726; HMDB0035763; HMDB0035764; HMDB0035765; HMDB0037020; HMDB0037171; HMDB0037223; HMDB0037806; HMD…	C10H20O	-H(-)	100
156.066	1	10959.1	0.513954	3-Methylcrotonylglycine	C07411; CHEBI:21560; CHEBI:250989; CHEBI:68499; CHEBI:73018; HMDB0000459; HMDB0000959; HMDB0014755; HMDB00459; HMDB0094701; HMDB00959; HMDB14755; HMDB94701	C7H11NO3	-H(-)	100
156.103	1	2843.22	0.852494	Tranexamic Acid	C08283; C12535; CHEBI:48669; HMDB0014447; HMDB0033433; HMDB14447; HMDB33433	C8H15NO2	-H(-)	100
157.037	1	18448.3	0.930693	Allantoin	C01551; CHEBI:15676; HMDB0000462; HMDB00462	C4H6N4O3	-H(-)	100
157.05	1	9879.59	0.891212	Isopropylmaleate	C02631; CHEBI:17275; CHEBI:87897; HMDB0000635; HMDB0012241; HMDB0036380; HMDB0059815; HMDB00635; HMDB12241; HMDB36380; HMDB59815	C7H10O4	-H(-)	100
157.065	1	4488.94	0.765055	2-Methoxynaphthalene	C02909; C14089; CHEBI:27615; CHEBI:38137; HMDB0032861; HMDB0060303; HMDB0060322; HMDB32861; HMDB60303; HMDB60322	C11H10O	-H(-)	100
157.087	1	38851.8	0.893859	cis-4-Hydroxycyclohexylacetic acid	C02975; C16652; C16655; CHEBI:18119; CHEBI:44680; CHEBI:80638; CHEBI:84261; CHEBI:88508; CHEBI:89344; HMDB0000451; HMDB0000909; HMDB0010721; HMDB0013211; HMDB0030303; HMDB0031177; HMDB0031307; HMDB0036230; HMDB0036395; HMDB0038305; HMDB0040447; HMDB0041616; HMDB00451; HMDB0059938; HMDB0059939; HMDB0060683; HMDB0060685; HMDB0062788; HMDB00909; HMDB10721; HMDB13211; HMDB30303; HMDB31177; HMDB31307;…	C8H14O3	-H(-)	100
157.123	1	230801	0.95287	Oenanthic ether	C01601; CHEBI:29019; CHEBI:86618; CHEBI:87365; CHEBI:87432; CHEBI:87537; CHEBI:87549; CHEBI:87684; HMDB0000798; HMDB0000847; HMDB0030331; HMDB0031291; HMDB0031480; HMDB0031557; HMDB0032042; HMDB0032309; HMDB0032406; HMDB0032454; HMDB0034162; HMDB0034165; HMDB0034606; HMDB0036234; HMDB0037143; HMDB0037164; HMDB0037288; HMDB0038040; HMDB0038603; HMDB0039216; HMDB0039219; HMDB0040221; HMDB0040295; H…	C9H18O2	-H(-)	100
158.046	1	2335.2	0.702992	L-2-Amino-4-methylenepentanedioic acid	C00651; CHEBI:48029; HMDB0029433; HMDB0034442; HMDB29433; HMDB34442	C6H9NO4	-H(-)	100
158.082	1	33289.8	0.877834	2-Methylbutyrylglycine	C02636; C03087; C08269; CHEBI:2024; CHEBI:57885; CHEBI:70830; CHEBI:70984; CHEBI:85534; CHEBI:86366; HMDB0000339; HMDB0000678; HMDB0000927; HMDB0011757; HMDB0012154; HMDB0012175; HMDB0029230; HMDB0029409; HMDB0029412; HMDB0031345; HMDB00339; HMDB0036384; HMDB0038593; HMDB0038625; HMDB0061678; HMDB00678; HMDB00927; HMDB11757; HMDB12154; HMDB12175; HMDB29230; HMDB29409; HMDB29412; HMDB31345; HMDB36…	C7H13NO3	-H(-)	100
158.995	1	3378.88	0.76177	(2-Furanylmethyl) methyl disulfide	HMDB0036807; HMDB0040199; HMDB36807; HMDB40199	C6H8OS2	-H(-)	100
159.03	1	21149.3	0.911737	Oxoadipate	C00322; C00846; CHEBI:15753; CHEBI:37440; HMDB0000225; HMDB0000398; HMDB00225; HMDB0039447; HMDB00398; HMDB39447	C6H8O5	-H(-)	100
159.044	1	5392.96	0.782062	6-Methylcoumarin	C03012; CHEBI:17435; CHEBI:563586; HMDB0032394; HMDB0036073; HMDB0041009; HMDB0060497; HMDB32394; HMDB36073; HMDB41009; HMDB60497	C10H8O2	-H(-)	100
159.066	1	23205.1	0.934036	Pimelate	C02656; CHEBI:30531; CHEBI:391281; CHEBI:68459; CHEBI:68502; CHEBI:70855; HMDB0000555; HMDB0000857; HMDB0002441; HMDB0029167; HMDB0029573; HMDB0041605; HMDB00555; HMDB0059722; HMDB0059738; HMDB0059893; HMDB0061676; HMDB00857; HMDB02441; HMDB29167; HMDB29573; HMDB41605; HMDB59722; HMDB59738; HMDB59893; HMDB61676	C7H12O4	-H(-)	100
159.102	1	13631.2	0.806671	Propylhydroxypentanoic acid	C16649; C16650; C16651; CHEBI:23997; CHEBI:37098; CHEBI:37099; CHEBI:78949; CHEBI:80635; CHEBI:80636; CHEBI:80637; CHEBI:86543; CHEBI:87534; HMDB0000486; HMDB0000711; HMDB0001954; HMDB0002264; HMDB0010722; HMDB0013898; HMDB0013899; HMDB0013900; HMDB0031509; HMDB0032270; HMDB0032827; HMDB00486; HMDB0059825; HMDB0059867; HMDB0061914; HMDB0062596; HMDB00711; HMDB01954; HMDB02264; HMDB10722; HMDB1389…	C8H16O3	-H(-)	100
159.114	1	5852.2	0.277305	Methyl-Lys	C02728; CHEBI:17604; HMDB0002038; HMDB0006009; HMDB02038; HMDB06009	C7H16N2O2	-H(-)	100
160.04	1	8761.01	0.872612	2-Indolecarboxylic acid	C05637; C05639; C19837; CHEBI:130363; CHEBI:24809; CHEBI:28799; CHEBI:28883; CHEBI:563251; HMDB0002285; HMDB0003320; HMDB0004077; HMDB0031172; HMDB0060289; HMDB02285; HMDB03320; HMDB04077; HMDB31172; HMDB60289	C9H7NO2	-H(-)	100
160.061	1	18436.3	0.960328	Aminoadipate	C00956; C01046; C03210; CHEBI:16440; CHEBI:37024; CHEBI:45826; CHEBI:7671; CHEBI:857; HMDB0000510; HMDB0029423; HMDB0033747; HMDB00510; HMDB0061715; HMDB0062557; HMDB0062660; HMDB0094716; HMDB29423; HMDB33747; HMDB61715; HMDB62557; HMDB62660; HMDB94716	C6H11NO4	-H(-)	100
161.045	1	74439.4	0.94336	Hydroxyadipate; (-)-1-Methylpropyl 1-propenyl disulfide	C02360; C02488; C03761; C11592; CHEBI:16831; CHEBI:17023; CHEBI:30997; CHEBI:55541; CHEBI:59051; CHEBI:89205; CHEBI:89897; HMDB0000321; HMDB0000345; HMDB0000355; HMDB0000368; HMDB0000640; HMDB0029934; HMDB00321; HMDB0032873; HMDB0034426; HMDB00345; HMDB00355; HMDB00368; HMDB0041561; HMDB0059737; HMDB0059758; HMDB00640; HMDB29934; HMDB32873; HMDB34426; HMDB41561; HMDB59737; HMDB59758	C6H10O5; C7H14S2	-H(-); -H(-)	100
161.061	1	10034.6	0.927012	cis-1,2-Dihydronaphthalene-1,2-diol	C06205; C10475; C10490; CHEBI:28516; CHEBI:8994; HMDB0002333; HMDB0029714; HMDB0032611; HMDB0033591; HMDB0033830; HMDB0033833; HMDB0038893; HMDB0040577; HMDB0040592; HMDB0060335; HMDB0133504; HMDB0133594; HMDB0133595; HMDB0133596; HMDB0133597; HMDB0133598; HMDB0133599; HMDB0133747; HMDB0133748; HMDB0133749; HMDB0133750; HMDB0133751; HMDB0133752; HMDB0133755; HMDB0135643; HMDB0141046; HMDB0141158;…	C10H10O2	-H(-)	100
162.056	1	7247.08	0.863655	3-Methyldioxyindole	C05834; C19567; CHEBI:28254; CHEBI:66879; HMDB0001424; HMDB0004186; HMDB0062406; HMDB01424; HMDB04186; HMDB62406	C9H9NO2	-H(-)	100
163.04	1	34434	0.854696	Coumarate	C00166; C00811; C01772; C02763; C05838; C06738; C12621; CHEBI:16815; CHEBI:17450; CHEBI:18125; CHEBI:28873; CHEBI:30851; CHEBI:32357; CHEBI:32374; CHEBI:47921; CHEBI:47928; CHEBI:84256; HMDB0000205; HMDB0001237; HMDB0001713; HMDB0002035; HMDB0002641; HMDB0012225; HMDB00205; HMDB0030677; HMDB0031629; HMDB0041592; HMDB0062605; HMDB0062655; HMDB0062774; HMDB01237; HMDB0125104; HMDB0126545; HMDB01280…	C9H8O3	-H(-)	100
163.061	1	204276	0.933389	Deoxyhexose; Butyl isopropyl disulfide	C00507; C00861; C01018; C01721; C02095; C02781; C07326; CHEBI:16070; CHEBI:17617; CHEBI:17897; CHEBI:27442; CHEBI:42564; CHEBI:42589; CHEBI:48204; CHEBI:62346; CHEBI:90759; HMDB0000174; HMDB0000849; HMDB0002712; HMDB0003081; HMDB0005876; HMDB0010207; HMDB0011726; HMDB0011736; HMDB0012327; HMDB00174; HMDB0029196; HMDB0033050; HMDB0033051; HMDB0033821; HMDB0039783; HMDB0059624; HMDB0059625; HMDB006…	C6H12O5; C7H16S2	-H(-); -H(-)	100
163.113	1	6544.23	0.587504	1-(1-Methoxy-1-methylethyl)-4-methylbenzene	C08490; HMDB0029653; HMDB0031311; HMDB0031454; HMDB0031624; HMDB0031625; HMDB0031866; HMDB0032060; HMDB0035601; HMDB0035989; HMDB0036719; HMDB0036814; HMDB0036816; HMDB0037294; HMDB29653; HMDB31311; HMDB31454; HMDB31624; HMDB31625; HMDB31866; HMDB32060; HMDB35601; HMDB35989; HMDB36719; HMDB36814; HMDB36816; HMDB37294	C11H16O	-H(-)	100
164.022	1	4172.72	0.211754	8-Oxoguanine	C20155; CHEBI:44605; HMDB0041820; HMDB41820	C5H3N5O2	-H(-)	100
164.072	1	187773	0.957491	Phenylalanine	C00079; C07527; C19565; C19578; CHEBI:110006; CHEBI:116735; CHEBI:17295; CHEBI:82572; HMDB0000159; HMDB0000612; HMDB0001007; HMDB0004992; HMDB0006044; HMDB00159; HMDB0033485; HMDB0033589; HMDB0034169; HMDB0059934; HMDB00612; HMDB0062402; HMDB0062407; HMDB01007; HMDB04992; HMDB06044; HMDB33485; HMDB33589; HMDB34169; HMDB59934; HMDB62402; HMDB62407	C9H11NO2	-H(-)	100
165.019	1	19810.8	0.911783	Phthalate	C01606; C06337; CHEBI:15702; CHEBI:29069; CHEBI:30043; HMDB0002107; HMDB0002334; HMDB0002428; HMDB0032613; HMDB0061917; HMDB02107; HMDB02334; HMDB02428; HMDB32613; HMDB61917	C8H6O4	-H(-)	100
165.041	1	58077.4	0.904975	Pentonic acid; S-Propyl 1-propanesulfinothioate	C00502; C00878; C01685; C05411; CHEBI:20912; CHEBI:21077; CHEBI:48092; CHEBI:6268; CHEBI:91021; HMDB0000539; HMDB0000867; HMDB0034394; HMDB00539; HMDB0059750; HMDB0060255; HMDB0060256; HMDB00867; HMDB34394; HMDB59750; HMDB60255; HMDB60256	C5H10O6; C6H14OS2	-H(-); -H(-)	100
165.055	1	21640.4	0.927833	3-(3-Hydroxyphenyl)propanoic acid	C01198; C01456; C01479; C01744; C02201; C03080; C05581; C05607; C11457; CHEBI:1427; CHEBI:16104; CHEBI:17098; CHEBI:25998; CHEBI:28111; CHEBI:30765; CHEBI:32978; CHEBI:32980; CHEBI:43065; CHEBI:48408; CHEBI:55501; HMDB0000375; HMDB0000475; HMDB0000563; HMDB0000748; HMDB0000779; HMDB0002072; HMDB0002199; HMDB0002229; HMDB0005175; HMDB0029665; HMDB0029817; HMDB0031132; HMDB0032030; HMDB0032138; HMD…	C9H10O3	-H(-)	100
165.092	1	7383.51	0.783217	C10:3	C02088; C11924; CHEBI:36999; CHEBI:66729; CHEBI:78886; CHEBI:84225; CHEBI:9642; HMDB0004586; HMDB0006539; HMDB0029691; HMDB0031085; HMDB0032062; HMDB0032135; HMDB0032462; HMDB0032615; HMDB0034922; HMDB0035063; HMDB0035235; HMDB0035328; HMDB0036042; HMDB0036084; HMDB0036878; HMDB0036879; HMDB0037011; HMDB0037012; HMDB0037044; HMDB0039382; HMDB0040176; HMDB0041000; HMDB0041584; HMDB0062603; HMDB012…	C10H14O2	-H(-)	100
165.128	1	2210.73	0.813871	(-)-Nopol	CHEBI:525644; HMDB0030002; HMDB0030252; HMDB0031359; HMDB0031565; HMDB0031728; HMDB0032540; HMDB0033546; HMDB0036190; HMDB0036815; HMDB30002; HMDB30252; HMDB31359; HMDB31565; HMDB31728; HMDB32540; HMDB33546; HMDB36190; HMDB36815	C11H18O	-H(-)	100
165.979	1	3402.06	0.177989	2(3H)-Benzothiazolethione	C14437; CHEBI:34292; HMDB0030524; HMDB30524	C7H5NS2	-H(-)	100
166.018	1	20565	0.955267	Homocysteinesulfinic acid	CHEBI:84415; HMDB0006462; HMDB0240253; HMDB06462	C4H9NO4S	-H(-)	100
166.028	1	7623.9	0.95515	Taurocyamine	C01959; CHEBI:17228; HMDB0003584; HMDB03584	C3H9N3O3S	-H(-)	100
166.05	1	7352.83	0.530411	Pyridoxal	C00250; C05831; C06051; CHEBI:17310; CHEBI:17889; CHEBI:27440; HMDB0001545; HMDB0004290; HMDB0034887; HMDB0034889; HMDB0060374; HMDB01545; HMDB04290; HMDB34887; HMDB34889; HMDB60374	C8H9NO3	-H(-)	100
166.086	1	2181.32	0.784704	3-Methoxytyramine	C01869; C04548; C05587; C07146; C07441; C07453; C07832; C19582; CHEBI:119; CHEBI:29081; CHEBI:4884; CHEBI:6794; CHEBI:742324; CHEBI:8093; CHEBI:82576; CHEBI:89641; HMDB0000022; HMDB0002182; HMDB00022; HMDB0004826; HMDB0006022; HMDB0012162; HMDB0014748; HMDB0015165; HMDB0032020; HMDB0038869; HMDB0039837; HMDB0041888; HMDB0060592; HMDB0060807; HMDB0062266; HMDB0062811; HMDB02182; HMDB04826; HMDB060…	C9H13NO2	-H(-)	100
167.021	1	591895	0.984262	Urate	C00366; CHEBI:17775; HMDB0000289; HMDB00289	C5H4N4O3	-H(-)	100
167.034	1	150660	0.928855	Homogentisate	C00544; C01161; C01692; C05577; C06672; C10331; C11527; CHEBI:131431; CHEBI:16388; CHEBI:27852; CHEBI:30816; CHEBI:41941; CHEBI:44747; CHEBI:4659; CHEBI:544013; CHEBI:545920; CHEBI:63798; CHEBI:64344; CHEBI:68496; CHEBI:86553; HMDB0000130; HMDB0000484; HMDB0000750; HMDB0000822; HMDB0001336; HMDB0001868; HMDB0004057; HMDB0006242; HMDB00130; HMDB0029644; HMDB0029673; HMDB0033129; HMDB0034335; HMDB0…	C8H8O4	-H(-)	100
167.107	1	10177.9	0.859589	C10:2	C02108; C09836; C16461; CHEBI:25038; CHEBI:2866; CHEBI:488; CHEBI:51749; HMDB0013105; HMDB0031156; HMDB0031273; HMDB0032219; HMDB0032312; HMDB0032313; HMDB0032319; HMDB0032434; HMDB0033700; HMDB0034452; HMDB0034670; HMDB0035714; HMDB0035766; HMDB0035829; HMDB0036067; HMDB0036103; HMDB0037014; HMDB0037175; HMDB0037821; HMDB0040639; HMDB13105; HMDB31156; HMDB31273; HMDB32219; HMDB32312; HMDB32313; …	C10H16O2	-H(-)	100
167.144	1	3437.69	0.804057	10-Undecenal	CHEBI:132843; HMDB0031128; HMDB0032238; HMDB0033577; HMDB0035417; HMDB0037807; HMDB0040247; HMDB31128; HMDB32238; HMDB33577; HMDB35417; HMDB37807; HMDB40247	C11H20O	-H(-)	100
168.043	1	56090	0.986657	Phosphodimethylethanolamine	C13482; CHEBI:31997; HMDB0060244; HMDB60244	C4H12NO4P	-H(-)	100
168.078	1	6034.65	0.774587	Methyl-His	C01152; CHEBI:27596; CHEBI:50599; HMDB0000001; HMDB00001; HMDB0000479; HMDB0004935; HMDB0006703; HMDB0006704; HMDB00479; HMDB04935; HMDB06703; HMDB06704	C7H11N3O2	-H(-)	100
168.103	1	2040.26	0.873577	Homoarecoline	HMDB0038321; HMDB38321	C9H15NO2	-H(-)	100
168.991	1	5557.67	0.640843	Glycerone phosphate	C00111; C00661; CHEBI:16108; CHEBI:17138; HMDB0001112; HMDB0001473; HMDB0011735; HMDB01112; HMDB01473; HMDB11735	C3H7O6P	-H(-)	100
169.016	1	11257.4	0.758768	Benzyl methyl disulfide	HMDB0040590; HMDB40590	C8H10S2	-H(-)	100
169.032	1	11576.8	0.661663	2,5-Dimethyl-3-furanthiol acetate	HMDB0032234; HMDB0037732; HMDB32234; HMDB37732	C8H10O2S	-H(-)	100
169.087	1	24730.7	0.689097	1,4-Ipomeadiol	HMDB0030471; HMDB0038276; HMDB30471; HMDB38276	C9H14O3	-H(-)	100
169.098	1	4244.88	0.832271	Levetiracetam	C07841; CHEBI:352567; HMDB0015333; HMDB0033926; HMDB15333; HMDB33926	C8H14N2O2	-H(-)	100
169.123	1	10431.4	0.678297	C10:1	C03246; C16462; C18066; C18202; C20326; CHEBI:132839; CHEBI:16271; CHEBI:32381; CHEBI:37463; CHEBI:50243; CHEBI:50467; CHEBI:81581; CHEBI:87327; HMDB0004980; HMDB0010726; HMDB0012183; HMDB0029358; HMDB0029859; HMDB0030031; HMDB0031002; HMDB0031003; HMDB0031297; HMDB0031362; HMDB0031440; HMDB0031441; HMDB0032119; HMDB0032275; HMDB0032393; HMDB0032452; HMDB0033203; HMDB0033377; HMDB0034427; HMDB003…	C10H18O2	-H(-)	100
170.119	1	2561.14	0.807836	Gabapentin	CHEBI:42797; HMDB0005015; HMDB05015	C9H17NO2	-H(-)	100
171.006	1	218815	0.96288	Glycerol 3-phosphate	C00093; C02979; CHEBI:15978; CHEBI:17270; HMDB0000126; HMDB0002520; HMDB0002722; HMDB00126; HMDB02520; HMDB02722	C3H9O6P	-H(-)	100
171.066	1	21305.1	0.939193	2-Octenedioic acid	CHEBI:68508; CHEBI:89192; CHEBI:89625; HMDB0000341; HMDB0004982; HMDB0013312; HMDB0032352; HMDB00341; HMDB0034851; HMDB0038601; HMDB04982; HMDB13312; HMDB32352; HMDB34851; HMDB38601	C8H12O4	-H(-)	100
171.102	1	61584.2	0.927216	Tetrahydrofurfuryl butyrate	CHEBI:78700; HMDB0036188; HMDB0036213; HMDB0036396; HMDB0037146; HMDB0040165; HMDB0040202; HMDB0040203; HMDB0059936; HMDB0059937; HMDB0060287; HMDB0094711; HMDB36188; HMDB36213; HMDB36396; HMDB37146; HMDB40165; HMDB40202; HMDB40203; HMDB59936; HMDB59937; HMDB60287; HMDB94711	C9H16O3	-H(-)	100
171.139	1	105262	0.905351	Decanoic acid (FA10:0)	C01571; C12289; C12292; CHEBI:120941; CHEBI:30813; CHEBI:44499; CHEBI:48250; CHEBI:53459; CHEBI:606526; CHEBI:87421; CHEBI:87426; CHEBI:87559; CHEBI:88553; HMDB0000511; HMDB0029760; HMDB0030029; HMDB0031264; HMDB0031739; HMDB0032045; HMDB0032070; HMDB0032155; HMDB0032264; HMDB0032302; HMDB0032315; HMDB0033620; HMDB0034457; HMDB0034849; HMDB0035595; HMDB0035723; HMDB0036136; HMDB0036145; HMDB00362…	C10H20O2	-H(-)	100
172.04	1	2410.24	0.837172	2-Quinolinecarboxylic acid	C06325; C14040; CHEBI:18386; CHEBI:34104; HMDB0000842; HMDB0062188; HMDB00842; HMDB62188	C10H7NO2	-H(-)	100
172.061	1	3998.19	0.879314	Acetyl-Glu-semialdehyde	C01250; CHEBI:16319; HMDB0006488; HMDB06488	C7H11NO4	-H(-)	100
172.098	1	34773.7	0.970204	Acetyl-Leu	C02710; CHEBI:17786; CHEBI:64390; CHEBI:84056; HMDB0000701; HMDB0000747; HMDB0002087; HMDB0011756; HMDB0061684; HMDB00701; HMDB00747; HMDB02087; HMDB11756; HMDB61684	C8H15NO3	-H(-)	100
172.991	1	316724	0.96987	Phenol sulfate	C02180; CHEBI:27905; HMDB0060015; HMDB60015	C6H6O4S	-H(-)	100
173.046	1	14189	0.943725	Shikimate	C00493; C04236; CHEBI:1467; CHEBI:16119; HMDB0003070; HMDB0012149; HMDB0061388; HMDB0062194; HMDB0062377; HMDB0130150; HMDB03070; HMDB12149; HMDB61388; HMDB62194; HMDB62377	C7H10O5	-H(-)	100
173.058	1	9160	0.93795	Formimino-Glu	C00439; CHEBI:7274; HMDB0000854; HMDB0006028; HMDB00854; HMDB06028	C6H10N2O4	-H(-)	100
173.082	1	31453.6	0.9448	Suberic acid	C08278; C14570; C16658; CHEBI:80644; CHEBI:89933; CHEBI:9300; HMDB0000837; HMDB0000893; HMDB0002023; HMDB0033838; HMDB0041606; HMDB0059727; HMDB0059757; HMDB0060684; HMDB00837; HMDB00893; HMDB02023; HMDB33838; HMDB41606; HMDB59727; HMDB59757; HMDB60684	C8H14O4	-H(-)	100
173.093	1	11065.3	0.929725	Acetylornithine	C00437; C01047; CHEBI:16543; CHEBI:17394; HMDB0003357; HMDB0006489; HMDB0028854; HMDB0029127; HMDB0034365; HMDB0062764; HMDB0094702; HMDB03357; HMDB06489; HMDB28854; HMDB29127; HMDB34365; HMDB62764; HMDB94702	C7H14N2O3	-H(-)	100
173.104	1	45719.6	0.715424	Arginine	C00062; C00792; CHEBI:15816; CHEBI:16467; HMDB0000517; HMDB0003416; HMDB00517; HMDB03416	C6H14N4O2	-H(-)	100
173.118	1	31790	0.895623	(±)-3-Hydroxynonanoic acid	HMDB0031513; HMDB0034040; HMDB31513; HMDB34040	C9H18O3	-H(-)	100
174.041	1	17739.2	0.919203	Acetyl-Asp; Berteroin	C01042; C01045; C05520; CHEBI:21547; CHEBI:28095; CHEBI:48309; HMDB0000812; HMDB0003470; HMDB0031577; HMDB0039163; HMDB0060273; HMDB00812; HMDB03470; HMDB31577; HMDB39163; HMDB60273	C6H9NO5; C7H13NS2	-H(-); -H(-)	100
174.056	1	6047.99	0.921237	Indole-3-acetate	C00954; C05634; CHEBI:16411; CHEBI:50157; HMDB0000197; HMDB0004073; HMDB00197; HMDB0038628; HMDB0040972; HMDB04073; HMDB38628; HMDB40972	C10H9NO2	-H(-)	100
174.078	1	4048.93	0.890268	Calystegin B2	C10851; CHEBI:64305; HMDB0002201; HMDB0034252; HMDB0036383; HMDB0038594; HMDB0094717; HMDB02201; HMDB34252; HMDB36383; HMDB38594; HMDB94717	C7H13NO4	-H(-)	100
174.089	1	19952.1	0.915822	Citrulline	C00327; CHEBI:16349; HMDB0000904; HMDB0003148; HMDB00904; HMDB03148	C6H13N3O3	-H(-)	100
176.936	1	2689.28	0.90747	Pyrophosphate	C00013; CHEBI:29888; HMDB0000250; HMDB00250	H4O7P2	-H(-)	100
177.04	1	14745.1	0.931949	Glucono-lactone	C00198; C01040; C01216; C03383; C05394; CHEBI:15895; CHEBI:16217; CHEBI:17028; CHEBI:17587; CHEBI:27453; CHEBI:52417; HMDB0000150; HMDB0001353; HMDB0001385; HMDB0002541; HMDB0003466; HMDB00150; HMDB0029932; HMDB01353; HMDB01385; HMDB02541; HMDB03466; HMDB29932	C6H10O6	-H(-)	100
177.055	1	13791.1	0.910261	4-Methoxycinnamic acid	C14784; CHEBI:260249; CHEBI:34048; CHEBI:84260; HMDB0002040; HMDB0030903; HMDB0031055; HMDB0033248; HMDB0038712; HMDB0038965; HMDB0039471; HMDB0062273; HMDB0062729; HMDB0125103; HMDB0125518; HMDB0131168; HMDB0133457; HMDB0133611; HMDB0133612; HMDB0133613; HMDB0133614; HMDB0133615; HMDB0134055; HMDB0135647; HMDB0135649; HMDB0135650; HMDB0135651; HMDB0141076; HMDB0141077; HMDB0141078; HMDB0141782; …	C10H10O3	-H(-)	100
177.077	1	6254.84	0.857292	Digitalose; Dibutyl disulfide	HMDB0029569; HMDB0033789; HMDB0040348; HMDB29569; HMDB33789; HMDB40348	C7H14O5; C8H18S2	-H(-); -H(-)	100
177.092	1	8260.96	0.832575	5-Phenylvaleric acid	C10454; C10478; C17663; CHEBI:40131; CHEBI:4918; CHEBI:50550; HMDB0002043; HMDB0031250; HMDB0031864; HMDB0033376; HMDB0033386; HMDB0033597; HMDB0035013; HMDB0036235; HMDB0036385; HMDB0037680; HMDB0037708; HMDB0038179; HMDB0040287; HMDB0040356; HMDB0040411; HMDB0040425; HMDB0040426; HMDB0040583; HMDB0040800; HMDB0041553; HMDB0126149; HMDB0126449; HMDB0132981; HMDB0133181; HMDB0133469; HMDB0133682;…	C11H14O2	-H(-)	100
178.033	1	3928.86	0.884275	1-(Isothiocyanatomethyl)-4-methoxybenzene	HMDB0032581; HMDB32581	C9H9NOS	-H(-)	100
178.051	1	56737.9	0.907563	Hippurate	C01586; C19569; CHEBI:18089; CHEBI:606565; CHEBI:66951; CHEBI:838058; HMDB0000714; HMDB0000992; HMDB0012884; HMDB0032398; HMDB0032595; HMDB0062583; HMDB00714; HMDB00992; HMDB12884; HMDB32398; HMDB32595; HMDB62583	C9H9NO3	-H(-)	100
178.087	1	4303.68	0.0388699	2(N)-Methyl-norsalsolinol	C07577; C09642; C18771; CHEBI:113; CHEBI:123715; CHEBI:1391; CHEBI:38571; CHEBI:767276; HMDB0001189; HMDB0005199; HMDB0029223; HMDB0029224; HMDB0030372; HMDB0031811; HMDB0033763; HMDB0039655; HMDB0040021; HMDB0041931; HMDB0042012; HMDB01189; HMDB05199; HMDB29223; HMDB29224; HMDB30372; HMDB31811; HMDB33763; HMDB39655; HMDB40021; HMDB41931; HMDB42012	C10H13NO2	-H(-)	100
179.035	1	17323.8	0.918229	4-Hydroxyphenylpyruvic acid	C01179; C01405; C01481; C05350; C12623; CHEBI:15365; CHEBI:15999; CHEBI:17395; CHEBI:27683; CHEBI:48681; CHEBI:491486; HMDB0000707; HMDB0001879; HMDB0001964; HMDB0002130; HMDB0003501; HMDB0006494; HMDB0006915; HMDB0011663; HMDB0032057; HMDB0032131; HMDB00707; HMDB0125102; HMDB0125527; HMDB0125589; HMDB0125805; HMDB0126377; HMDB0132508; HMDB0134040; HMDB0134041; HMDB0140954; HMDB0140955; HMDB01409…	C9H8O4	-H(-)	100
179.056	1	344801	0.931145	Hexose	C00031; C00137; C00159; C00221; C00267; C00738; C00795; C00962; C00984; C01487; C06150; C06152; C06153; C10906; C15923; CHEBI:10642; CHEBI:15903; CHEBI:17268; CHEBI:17925; CHEBI:22357; CHEBI:23311; CHEBI:23927; CHEBI:25492; CHEBI:27372; CHEBI:27374; CHEBI:27667; CHEBI:27987; CHEBI:28061; CHEBI:37675; CHEBI:37704; CHEBI:37741; CHEBI:37744; CHEBI:4167; CHEBI:4208; CHEBI:47693; CHEBI:48095; HMDB0000…	C6H12O6	-H(-)	100
179.107	1	4929.61	0.831953	2,2,7,7-Tetramethyl-1,6-dioxaspiro[4.4]nona-3,8-diene	CHEBI:76357; CHEBI:76358; HMDB0030007; HMDB0030039; HMDB0032468; HMDB0035240; HMDB0036669; HMDB0036817; HMDB0039159; HMDB0039957; HMDB0059925; HMDB0059926; HMDB30007; HMDB30039; HMDB32468; HMDB35240; HMDB36669; HMDB36817; HMDB39159; HMDB39957; HMDB59925; HMDB59926	C11H16O2	-H(-)	100
179.144	1	2214.24	0.850816	(3Z,6Z,9Z)-3,6,9-Dodecatrien-1-ol	HMDB0031181; HMDB0032531; HMDB0038108; HMDB0039339; HMDB0039590; HMDB31181; HMDB32531; HMDB38108; HMDB39339; HMDB39590	C12H20O	-H(-)	100
180.033	1	9079.68	0.919428	Acamprosate	CHEBI:51041; HMDB0014797; HMDB14797	C5H11NO4S	-H(-)	100
180.066	1	145459	0.94828	Tyrosine	C00082; C04368; C19579; CHEBI:16939; CHEBI:17895; CHEBI:44303; CHEBI:82573; CHEBI:91038; HMDB0000158; HMDB0000647; HMDB0001119; HMDB0002184; HMDB0003831; HMDB0006050; HMDB00158; HMDB0059720; HMDB0060280; HMDB00647; HMDB01119; HMDB02184; HMDB03831; HMDB06050; HMDB59720; HMDB60280	C9H11NO3	-H(-)	100
180.103	1	2066.16	0.83987	beta-O-Methylynephrine	CHEBI:136995; HMDB0033868; HMDB0035195; HMDB0036090; HMDB0039784; HMDB0039838; HMDB0040038; HMDB0041806; HMDB0060748; HMDB33868; HMDB35195; HMDB36090; HMDB39784; HMDB39838; HMDB40038; HMDB41806; HMDB60748	C10H15NO2	-H(-)	100
181.014	1	10723.7	0.83149	6-hydroxy-2H-1,3-benzodioxole-5-carboxylic acid	HMDB0129371; HMDB0137133	C8H6O5	-H(-)	100
181.052	1	36601.2	0.940617	Homovanillic acid	C03672; C05582; C05583; C10447; C10680; CHEBI:17385; CHEBI:296881; CHEBI:48400; CHEBI:545935; CHEBI:545959; CHEBI:562351; CHEBI:70818; CHEBI:78336; CHEBI:86369; HMDB0000118; HMDB0000333; HMDB0000423; HMDB0000755; HMDB0002643; HMDB0004061; HMDB0004285; HMDB0006776; HMDB00118; HMDB0029232; HMDB0029273; HMDB0029646; HMDB00333; HMDB0033624; HMDB0037274; HMDB0041270; HMDB00423; HMDB0059763; HMDB006259…	C9H10O4	-H(-)	100
181.072	1	1.75248e+06	0.952241	Mannitol	C00392; C00794; C01507; C01697; CHEBI:16813; CHEBI:16899; CHEBI:17924; CHEBI:18202; HMDB0000107; HMDB0000247; HMDB0000765; HMDB0001363; HMDB00107; HMDB0011632; HMDB00247; HMDB00765; HMDB01363; HMDB11632	C6H14O6	-H(-)	100
182.943	1	1490.6	0.859366	Methyl 2-propenyl tetrasulfide	HMDB0036350; HMDB36350	C4H8S4	-H(-)	100
183.066	1	8775.58	0.842169	7-Methyl-2-hydroxy-6-oxoocta-2,4-dienoate; Choline-P	C00588; C05594; CHEBI:125412; CHEBI:18132; CHEBI:846276; CHEBI:89913; HMDB0000284; HMDB0001490; HMDB0001565; HMDB0002909; HMDB0006775; HMDB00284; HMDB0035056; HMDB0036072; HMDB0039650; HMDB0040603; HMDB0059730; HMDB0125593; HMDB0125597; HMDB0126618; HMDB0126619; HMDB0126620; HMDB0131233; HMDB01490; HMDB01565; HMDB02909; HMDB06775; HMDB35056; HMDB36072; HMDB39650; HMDB40603; HMDB59730	C5H15NO4P; C9H12O4	-H(-); -H(-)	100
183.102	1	14503.8	0.847339	5-exo-Hydroxy-1,2-campholide	HMDB0036117; HMDB0036998; HMDB0039052; HMDB0039710; HMDB0040883; HMDB36117; HMDB36998; HMDB39052; HMDB39710; HMDB40883	C10H16O3	-H(-)	100
183.113	1	2634.94	0.850723	N-(3-acetamidopropyl)pyrrolidin-2-one	CHEBI:133185; HMDB0061384; HMDB61384	C9H16N2O2	-H(-)	100
183.139	1	10634.4	0.78905	Citronellyl formate	C12295; C13422; C13910; CHEBI:31676; CHEBI:35045; CHEBI:48944; HMDB0031062; HMDB0031063; HMDB0031087; HMDB0031272; HMDB0031406; HMDB0031691; HMDB0031843; HMDB0032308; HMDB0032320; HMDB0032396; HMDB0032404; HMDB0032453; HMDB0032461; HMDB0032489; HMDB0032534; HMDB0033371; HMDB0033724; HMDB0034428; HMDB0034429; HMDB0036140; HMDB0036784; HMDB0037106; HMDB0037185; HMDB0037225; HMDB0037309; HMDB0038273…	C11H20O2	-H(-)	100
183.175	1	1951.32	0.938543	Dodecylaldehyde	C02278; C14996; CHEBI:27836; HMDB0031019; HMDB0031734; HMDB0032543; HMDB0033933; HMDB31019; HMDB31734; HMDB32543; HMDB33933	C12H24O	-H(-)	100
184.002	1	31354.1	0.935314	Phosphoserine	C01005; CHEBI:15811; CHEBI:37712; HMDB0000272; HMDB0001721; HMDB00272; HMDB01721	C3H8NO6P	-H(-)	100
184.073	1	1988.71	0.774638	(S)-N-(4,5-Dihydro-1-methyl-4-oxo-1H-imidazol-2-yl)alanine	HMDB0034912; HMDB34912	C7H11N3O3	-H(-)	100
184.097	1	2684.29	0.860032	Pseudoecgonine	C10858; C12449; CHEBI:32072; CHEBI:708641; HMDB0006348; HMDB0006548; HMDB0094728; HMDB0094729; HMDB0094730; HMDB0094731; HMDB06348; HMDB06548; HMDB94728; HMDB94729; HMDB94730; HMDB94731	C9H15NO3	-H(-)	100
184.986	1	6009.56	0.675786	Phosphoglycerate	C00197; C00597; C00631; CHEBI:17050; CHEBI:17794; CHEBI:17835; CHEBI:24344; CHEBI:58289; HMDB0000362; HMDB0000807; HMDB0003391; HMDB00362; HMDB0060180; HMDB0062707; HMDB00807; HMDB03391; HMDB60180; HMDB62707	C3H7O7P	-H(-)	100
185.056	1	8227.02	0.925269	Pyroglutamylglycine	HMDB0061890; HMDB61890	C7H10N2O4	-H(-)	100
185.061	1	4999.48	0.854568	1-Naphthaleneacetic acid	C13014; CHEBI:32918; HMDB0032708; HMDB32708	C12H10O2	-H(-)	100
185.082	1	15557.3	0.888153	5-(2-Methylpropyl)tetrahydro-2-oxo-3-furancarboxylic acid	HMDB0030988; HMDB0030992; HMDB30988; HMDB30992	C9H14O4	-H(-)	100
185.118	1	21418.6	0.884953	3-Oxodecanoic acid	C17620; CHEBI:37157; CHEBI:81225; HMDB0010724; HMDB0030367; HMDB0030369; HMDB0033010; HMDB0038692; HMDB0038978; HMDB0039533; HMDB0039582; HMDB0039587; HMDB0040204; HMDB0040205; HMDB0041376; HMDB0041545; HMDB10724; HMDB30367; HMDB30369; HMDB33010; HMDB38692; HMDB38978; HMDB39533; HMDB39582; HMDB39587; HMDB40204; HMDB40205; HMDB41376; HMDB41545	C10H18O3	-H(-)	100
185.154	1	34858.5	0.752039	Undecanoic acid	C17715; CHEBI:32368; CHEBI:63864; CHEBI:87511; CHEBI:87542; HMDB0000947; HMDB0002373; HMDB0032044; HMDB0032325; HMDB0032448; HMDB0033618; HMDB0033848; HMDB0034134; HMDB0034456; HMDB0034458; HMDB0034460; HMDB0036034; HMDB0036229; HMDB0038237; HMDB0038267; HMDB0039215; HMDB0040171; HMDB0040193; HMDB0040266; HMDB0041559; HMDB0059831; HMDB0059860; HMDB0062119; HMDB0094659; HMDB00947; HMDB02373; HMDB3…	C11H22O2	-H(-)	100
186.056	1	3352.79	0.842256	Indoleacrylic acid	CHEBI:90333; HMDB0000734; HMDB00734	C11H9NO2	-H(-)	100
186.077	1	3069.1	0.831361	2-Keto-6-acetamidocaproate	C05548; CHEBI:28376; HMDB0012150; HMDB12150	C8H13NO4	-H(-)	100
186.114	1	10646.9	0.864036	N-Heptanoylglycine	CHEBI:74433; HMDB0013010; HMDB13010	C9H17NO3	-H(-)	100
187.007	1	169796	0.959639	p-Cresol sulfate	CHEBI:82914; HMDB0011635; HMDB0034782; HMDB0059933; HMDB11635; HMDB34782; HMDB59933	C7H8O4S	-H(-)	100
187.06	1	17149.2	0.946273	Tetrahydro-2,5-furan-diacetic acid	CHEBI:89885; HMDB0059767; HMDB59767	C8H12O5	-H(-)	100
187.073	1	21982.9	0.964851	N-Acetylglutamine	CHEBI:73685; HMDB0006029; HMDB0011173; HMDB0028842; HMDB06029; HMDB11173; HMDB28842	C7H12N2O4	-H(-)	100
187.098	1	62093.7	0.966849	Azelaic acid	C08261; CHEBI:48131; CHEBI:87319; CHEBI:88404; CHEBI:89874; HMDB0000784; HMDB0011717; HMDB0032200; HMDB0032258; HMDB0032387; HMDB0036233; HMDB0059760; HMDB0059783; HMDB0059814; HMDB0059879; HMDB00784; HMDB11717; HMDB32200; HMDB32258; HMDB32387; HMDB36233; HMDB59760; HMDB59783; HMDB59814; HMDB59879	C9H16O4	-H(-)	100
187.109	1	18820.9	0.961102	Gly-Leu	C02155; C02727; C12989; CHEBI:17752; CHEBI:35704; CHEBI:73514; HMDB0000206; HMDB0000446; HMDB0000759; HMDB00206; HMDB0028700; HMDB0028844; HMDB0028907; HMDB0028929; HMDB0029120; HMDB00446; HMDB00759; HMDB28700; HMDB28844; HMDB28907; HMDB28929; HMDB29120	C8H16N2O3	-H(-)	100
187.134	1	12605.7	0.893575	3-Hydroxycapric acid	CHEBI:132983; CHEBI:133174; HMDB0002203; HMDB0010725; HMDB0033201; HMDB0033574; HMDB0033640; HMDB0034783; HMDB0038186; HMDB0039470; HMDB0039668; HMDB0039669; HMDB0039893; HMDB0040329; HMDB0041600; HMDB0094656; HMDB02203; HMDB10725; HMDB33201; HMDB33574; HMDB33640; HMDB34783; HMDB38186; HMDB39470; HMDB39668; HMDB39669; HMDB39893; HMDB40329; HMDB41600; HMDB94656	C10H20O3	-H(-)	100
188.003	1	6615.49	0.908398	Lanthionine ketimine	CHEBI:133186; CHEBI:89479; HMDB0004823; HMDB0061116; HMDB04823; HMDB61116	C6H7NO4S	-H(-)	100
188.056	1	42025.4	0.894737	Acetyl-Glu	C00624; CHEBI:12575; HMDB0000590; HMDB0001138; HMDB00590; HMDB01138	C7H11NO5	-H(-)	100
188.072	1	17129.8	0.953036	Indole-3-propionic acid	C07437; CHEBI:149869; CHEBI:43580; CHEBI:72782; HMDB0002302; HMDB0014970; HMDB0029738; HMDB02302; HMDB14970; HMDB29738	C11H11NO2	-H(-)	100
188.092	1	9541.91	0.939125	N-Methylcalystegine B2	HMDB0036604; HMDB0062181; HMDB0094718; HMDB0094719; HMDB0094720; HMDB0094721; HMDB0094722; HMDB36604; HMDB62181; HMDB94718; HMDB94719; HMDB94720; HMDB94721; HMDB94722	C8H15NO4	-H(-)	100
188.987	1	33688.6	0.935711	Pyrocatechol sulfate	CHEBI:68505; HMDB0059724; HMDB0061713; HMDB0240263; HMDB59724; HMDB61713	C6H6O5S	-H(-)	100
189.04	1	31953.3	0.961824	3-Dehydroquinate; 5-(Methylthio)-2-[(methylthio)methyl]-2-pentenal	C00944; CHEBI:17947; HMDB0012710; HMDB0037815; HMDB0059927; HMDB0240294; HMDB12710; HMDB37815; HMDB59927	C7H10O6; C8H14OS2	-H(-); -H(-)	100
189.058	1	6563.14	0.904114	Ethyl 4-(acetylthio)butyrate	HMDB0032259; HMDB32259	C8H14O3S	-H(-)	100
189.076	1	11557.4	0.923758	3-Hydroxysuberic acid	CHEBI:70766; CHEBI:84086; CHEBI:87368; HMDB0000325; HMDB00325; HMDB0040220; HMDB0061681; HMDB40220; HMDB61681	C8H14O5	-H(-)	100
189.092	1	13248.8	0.903741	C15:5	C03885; C06360; C17854; HMDB0030905; HMDB0032027; HMDB0032064; HMDB0032177; HMDB0032488; HMDB0033033; HMDB0034277; HMDB0037627; HMDB0037700; HMDB0037701; HMDB0041315; HMDB0132934; HMDB0132983; HMDB30905; HMDB32027; HMDB32064; HMDB32177; HMDB32488; HMDB33033; HMDB34277; HMDB37627; HMDB37700; HMDB37701; HMDB41315	C12H14O2	-H(-)	100
189.128	1	3216.03	0.83031	beta-Damascenone	CHEBI:67251; CHEBI:88770; HMDB0013804; HMDB0036178; HMDB0036572; HMDB0036685; HMDB0037763; HMDB0059904; HMDB0059906; HMDB13804; HMDB36178; HMDB36572; HMDB36685; HMDB37763; HMDB59904; HMDB59906	C13H18O	-H(-)	100
190.054	1	21364.2	0.966231	Acetyl-Met	C02712; CHEBI:165927; HMDB0011745; HMDB11745	C7H13NO3S	-H(-)	100
190.087	1	1653.8	0.88474	5-Methoxytryptophol	CHEBI:114833; HMDB0001896; HMDB0033560; HMDB01896; HMDB33560	C11H13NO2	-H(-)	100
191.02	1	533909	0.760843	(Iso)Citrate	C00158; C00311; C00451; C04575; C04617; CHEBI:151; CHEBI:15622; CHEBI:160; CHEBI:30769; CHEBI:30887; CHEBI:57441; CHEBI:85805; HMDB0000094; HMDB0000193; HMDB0001874; HMDB0005971; HMDB0006511; HMDB00094; HMDB00193; HMDB0033717; HMDB0041862; HMDB0062803; HMDB01874; HMDB05971; HMDB06511; HMDB33717; HMDB41862; HMDB62803	C6H8O7	-H(-)	100
191.056	1	18383	0.892651	Quinic acid	C06746; CHEBI:17521; HMDB0003072; HMDB03072	C7H12O6	-H(-)	100
191.108	1	5257.62	0.835673	C12:4	CHEBI:87409; CHEBI:87413; HMDB0031571; HMDB0031614; HMDB0031618; HMDB0032043; HMDB0033380; HMDB0035010; HMDB0035014; HMDB0035015; HMDB0035447; HMDB0036388; HMDB0036734; HMDB0037165; HMDB0037709; HMDB0037716; HMDB0037717; HMDB0037792; HMDB0038180; HMDB0039496; HMDB0039643; HMDB0039841; HMDB0040427; HMDB0132942; HMDB0132971; HMDB0132979; HMDB31571; HMDB31614; HMDB31618; HMDB32043; HMDB33380; HMDB35…	C12H16O2	-H(-)	100
191.144	1	2159.03	0.787847	2,6-Diisopropyl-3-methylphenol	C12286; C12287; CHEBI:138017; CHEBI:32319; CHEBI:32325; CHEBI:49250; CHEBI:67207; HMDB0029820; HMDB0029821; HMDB0029822; HMDB0029823; HMDB0029824; HMDB0029825; HMDB0031733; HMDB0032498; HMDB0032541; HMDB0033545; HMDB0034671; HMDB0034959; HMDB0034979; HMDB0035682; HMDB0035753; HMDB0036022; HMDB0036027; HMDB0036144; HMDB0036565; HMDB0036684; HMDB0036818; HMDB0037139; HMDB0041615; HMDB0059883; HMDB2…	C13H20O	-H(-)	100
192.066	1	36755.7	0.926072	Phenylacetylglycine	C01586; C05598; C06332; C16587; C16595; CHEBI:16803; CHEBI:27480; CHEBI:68455; CHEBI:68500; CHEBI:68552; CHEBI:70869; CHEBI:80586; HMDB0000821; HMDB0000859; HMDB0011723; HMDB0013245; HMDB0013292; HMDB0032388; HMDB0034250; HMDB0060366; HMDB0060389; HMDB0060758; HMDB00821; HMDB00859; HMDB11723; HMDB13245; HMDB13292; HMDB32388; HMDB34250; HMDB60366; HMDB60389; HMDB60758	C10H11NO3	-H(-)	100
193.015	1	4643.64	0.892133	2-(2H-1,3-benzodioxol-5-yl)-2-oxoacetic acid	HMDB0129377; HMDB0132253; HMDB0132254; HMDB0136659; HMDB0136660; HMDB0136661	C9H6O5	-H(-)	100
193.035	1	12768.7	0.941225	Hexuronate	C00191; C00470; C00618; C01062; C03342; C06472; C08348; CHEBI:16142; CHEBI:21338; CHEBI:24769; CHEBI:33885; CHEBI:42717; CHEBI:47954; CHEBI:47962; CHEBI:88378; HMDB0000127; HMDB0002545; HMDB0002704; HMDB0003348; HMDB0003363; HMDB0003402; HMDB0006334; HMDB0011731; HMDB0011732; HMDB00127; HMDB0038491; HMDB0062783; HMDB0127846; HMDB02545; HMDB02704; HMDB03348; HMDB03363; HMDB03402; HMDB06334; HMDB11…	C6H10O7	-H(-)	100
193.05	1	6840.67	0.899438	trans-Ferulic acid	C01494; C10470; CHEBI:17620; CHEBI:27794; CHEBI:70973; CHEBI:84089; CHEBI:84093; HMDB0000537; HMDB0000954; HMDB0000955; HMDB0002120; HMDB0029663; HMDB0030765; HMDB0032614; HMDB0032652; HMDB0037644; HMDB0039606; HMDB00537; HMDB0059721; HMDB0061686; HMDB00954; HMDB00955; HMDB0125096; HMDB0125524; HMDB0125588; HMDB0127500; HMDB0131137; HMDB0131171; HMDB0131172; HMDB0131173; HMDB0134088; HMDB0135741;…	C10H10O4	-H(-)	100
193.072	1	11165.2	0.884847	D-4-O-Methyl-myo-inositol; 3-[(2-Mercapto-1-methylpropyl)thio]-2-butanol	C03365; C03659; C03844; C06353; C08257; CHEBI:111; CHEBI:113524; CHEBI:15975; CHEBI:18427; CHEBI:28548; CHEBI:28762; HMDB0029915; HMDB0029916; HMDB0029965; HMDB0031437; HMDB0031449; HMDB0033816; HMDB0034219; HMDB0034221; HMDB0034222; HMDB0037295; HMDB0062564; HMDB29915; HMDB29916; HMDB29965; HMDB31437; HMDB31449; HMDB33816; HMDB34219; HMDB34221; HMDB34222; HMDB37295; HMDB62564	C7H14O6; C8H18OS2	-H(-); -H(-)	100
193.088	1	11520.3	0.918053	(R)-3-Hydroxy-5-phenylpentanoic acid	C17497; CHEBI:68657; HMDB0031517; HMDB0031984; HMDB0032575; HMDB0032590; HMDB0034206; HMDB0034990; HMDB0036432; HMDB0037271; HMDB0040730; HMDB0041194; HMDB0041505; HMDB0041506; HMDB0041666; HMDB0059898; HMDB0059940; HMDB0059941; HMDB0059942; HMDB0059943; HMDB0059944; HMDB0059945; HMDB0124918; HMDB0126161; HMDB0126162; HMDB0126163; HMDB0126262; HMDB0126462; HMDB0126463; HMDB0126464; HMDB0126465; H…	C11H14O3	-H(-)	100
193.123	1	3125.73	0.794458	4-Hydroxypropofol	C17002; HMDB0014018; HMDB0031840; HMDB0032567; HMDB0034450; HMDB0035126; HMDB0035375; HMDB0035376; HMDB0035801; HMDB0037018; HMDB0037231; HMDB0037389; HMDB0038046; HMDB0038292; HMDB0039685; HMDB0040439; HMDB0041497; HMDB0041610; HMDB0132986; HMDB14018; HMDB31840; HMDB32567; HMDB34450; HMDB35126; HMDB35375; HMDB35376; HMDB35801; HMDB37018; HMDB37231; HMDB37389; HMDB38046; HMDB38292; HMDB39685; HMD…	C12H18O2	-H(-)	100
194.046	1	45737.2	0.964248	Salicyluric acid	C00822; C05604; C07588; CHEBI:16852; CHEBI:242989; CHEBI:60872; CHEBI:68451; CHEBI:70824; CHEBI:71018; CHEBI:9008; HMDB0000840; HMDB0001229; HMDB0002016; HMDB0002404; HMDB0004067; HMDB0006116; HMDB0006340; HMDB0013678; HMDB0030726; HMDB0038055; HMDB0039119; HMDB0060602; HMDB00840; HMDB01229; HMDB02016; HMDB02404; HMDB04067; HMDB06116; HMDB06340; HMDB13678; HMDB30726; HMDB38055; HMDB39119; HMDB606…	C9H9NO4	-H(-)	100
194.082	1	4118.2	0.657197	Methyl-Tyr	C03404; C07921; C16586; CHEBI:17215; CHEBI:6912; CHEBI:80585; HMDB0014903; HMDB0029217; HMDB0041943; HMDB0060065; HMDB0060351; HMDB14903; HMDB29217; HMDB41943; HMDB60065; HMDB60351	C10H13NO3	-H(-)	100
195.051	1	202353	0.951767	Hexonic acid	C00257; C00800; C00880; CHEBI:16534; CHEBI:33198; CHEBI:87753; HMDB0000565; HMDB0000625; HMDB0003290; HMDB0003373; HMDB00565; HMDB00625; HMDB03290; HMDB03373	C6H12O7	-H(-)	100
195.102	1	7425.12	0.83534	2,6-Dimethoxy-4-propylphenol	HMDB0036226; HMDB0037725; HMDB0037734; HMDB0135672; HMDB36226; HMDB37725; HMDB37734	C11H16O3	-H(-)	100
195.139	1	16997.7	0.791221	Dihydro-5-(2-octenyl)-2(3H)-furanone	C03107; C08486; C09861; C09863; C11338; C12300; C12306; CHEBI:16165; CHEBI:78333; HMDB0030867; HMDB0030945; HMDB0031030; HMDB0031692; HMDB0032051; HMDB0032193; HMDB0032331; HMDB0032901; HMDB0034903; HMDB0035157; HMDB0036048; HMDB0036599; HMDB0037301; HMDB0038270; HMDB0038280; HMDB0039522; HMDB0040206; HMDB0040227; HMDB0040397; HMDB0040725; HMDB0041469; HMDB0041494; HMDB0061816; HMDB30867; HMDB309…	C12H20O2	-H(-)	100
195.175	1	1860.14	0.847823	(Z)-4-Dodecenal	HMDB0032247; HMDB0036172; HMDB0037275; HMDB0041404; HMDB0041490; HMDB32247; HMDB36172; HMDB37275; HMDB41404; HMDB41490	C13H24O	-H(-)	100
196.097	1	2175.49	0.813446	Metanephrine	C05588; C08511; CHEBI:144365; CHEBI:6270; CHEBI:73248; HMDB0004063; HMDB0036074; HMDB0060558; HMDB0062493; HMDB0094780; HMDB0094781; HMDB0094782; HMDB0094783; HMDB0094784; HMDB0094785; HMDB0094786; HMDB0094787; HMDB0094788; HMDB0094789; HMDB0094790; HMDB0094791; HMDB0094792; HMDB0094793; HMDB0094794; HMDB0094795; HMDB0094796; HMDB0094797; HMDB0094798; HMDB0094799; HMDB0094800; HMDB04063; HMDB3607…	C10H15NO3	-H(-)	100
197.032	1	5120.63	0.896689	Nitrofurazone	C08042; CHEBI:170239; HMDB0014480; HMDB14480	C6H6N4O4	-H(-)	100
197.045	1	8253.1	0.541133	Vanillylmandelic acid	C01207; C05584; C10833; CHEBI:1127735; CHEBI:17807; CHEBI:68329; CHEBI:87247; HMDB0000291; HMDB0002085; HMDB0003503; HMDB00291; HMDB0029170; HMDB0033836; HMDB0041662; HMDB0125024; HMDB0125529; HMDB0126478; HMDB0126489; HMDB0130476; HMDB0131426; HMDB0133489; HMDB0137136; HMDB0137823; HMDB0140947; HMDB0142084; HMDB0142087; HMDB02085; HMDB03503; HMDB29170; HMDB33836; HMDB41662	C9H10O5	-H(-)	100
197.056	1	8678.99	0.88865	Mimosine	C04771; CHEBI:29063; HMDB0015188; HMDB15188	C8H10N2O4	-H(-)	100
197.081	1	9889.26	0.870525	Guaifenesin	CHEBI:125366; CHEBI:200157; CHEBI:89869; CHEBI:89887; HMDB0004998; HMDB0030991; HMDB0033093; HMDB0034099; HMDB0059768; HMDB0059779; HMDB0131265; HMDB0135755; HMDB04998; HMDB30991; HMDB33093; HMDB34099; HMDB59768; HMDB59779	C10H14O4	-H(-)	100
197.097	1	3758.82	0.837413	Dibenzyl ether	HMDB0032078; HMDB32078	C14H14O	-H(-)	100
197.154	1	15474.6	0.885959	C12:1	C09870; C12298; CHEBI:1030421; CHEBI:1115857; CHEBI:37162; CHEBI:38381; CHEBI:86595; HMDB0000529; HMDB0010729; HMDB0029585; HMDB0029763; HMDB0031683; HMDB0032214; HMDB0032235; HMDB0032248; HMDB0033378; HMDB0034160; HMDB0034844; HMDB0036182; HMDB0037186; HMDB0037305; HMDB0037329; HMDB0037498; HMDB0037742; HMDB0037813; HMDB0038081; HMDB0038269; HMDB0038895; HMDB0038924; HMDB0039220; HMDB0040158; HM…	C12H22O2	-H(-)	100
198.017	1	3018.73	0.834769	P-homoserine	C01102; C12147; C12215; CHEBI:15961; CHEBI:37525; CHEBI:57590; HMDB0003484; HMDB0006495; HMDB0011185; HMDB0060483; HMDB0062692; HMDB03484; HMDB06495; HMDB11185; HMDB60483; HMDB62692	C4H10NO6P	-H(-)	100
198.058	1	1815.12	0.838857	2-(4-Methyl-5-thiazolyl)ethyl propionate	HMDB0032424; HMDB32424	C9H13NO2S	-H(-)	100
198.088	1	3654.55	0.872793	gamma-Glutamyl-beta-aminopropiononitrile	C06114; CHEBI:28092; HMDB0060477; HMDB60477	C8H13N3O3	-H(-)	100
198.113	1	2163.45	0.845091	Ecgonine methyl ester	C12448; CHEBI:708640; HMDB0006406; HMDB0031820; HMDB0094801; HMDB0094802; HMDB0094803; HMDB0094804; HMDB0094805; HMDB0094806; HMDB06406; HMDB31820; HMDB94801; HMDB94802; HMDB94803; HMDB94804; HMDB94805; HMDB94806	C10H17NO3	-H(-)	100
198.15	1	1594.67	0.801912	11-nitro-1-undecene	CHEBI:84219; HMDB0062669; HMDB62669	C11H21NO2	-H(-)	100
199.007	1	38633.5	0.96601	4-Vinylphenol sulfate	CHEBI:82931; HMDB0062775; HMDB0124988; HMDB62775	C8H8O4S	-H(-)	100
199.062	1	27452.3	0.866734	(Z)-3-(1-Formyl-1-propenyl)pentanedioic acid; 3,6-Dihydro-4-(4-methyl-3-pen...	HMDB0030009; HMDB0033091; HMDB30009; HMDB33091	C10H16S2; C9H12O5	-H(-); -H(-)	100
199.097	1	16276	0.889536	cis-4-Decenedioic acid	CHEBI:89730; HMDB0000603; HMDB0013227; HMDB0030989; HMDB0030990; HMDB0034491; HMDB0034971; HMDB0036715; HMDB00603; HMDB13227; HMDB30989; HMDB30990; HMDB34491; HMDB34971; HMDB36715	C10H16O4	-H(-)	100
199.134	1	19745	0.8344	(S)-9-Hydroxy-10-undecenoic acid	CHEBI:132854; HMDB0032662; HMDB0036029; HMDB0037179; HMDB32662; HMDB36029; HMDB37179	C11H20O3	-H(-)	100
199.17	1	111782	0.983328	Dodecanoic acid (FA12:0)	C02679; CHEBI:201659; CHEBI:30805; HMDB0000638; HMDB0030998; HMDB0032310; HMDB0032440; HMDB0033619; HMDB0034128; HMDB0034136; HMDB0034137; HMDB0035410; HMDB0036225; HMDB0040166; HMDB0059868; HMDB00638; HMDB30998; HMDB32310; HMDB32440; HMDB33619; HMDB34128; HMDB34136; HMDB34137; HMDB35410; HMDB36225; HMDB40166; HMDB59868	C12H24O2	-H(-)	100
199.969	1	4574.1	0.914667	Sulfo-Cys	C05824; CHEBI:27891; HMDB0000731; HMDB00731	C3H7NO5S2	-H(-)	100
200.129	1	6185.54	0.911774	Capryloylglycine	CHEBI:74099; CHEBI:89901; HMDB0000832; HMDB0013116; HMDB0041540; HMDB0059745; HMDB00832; HMDB13116; HMDB41540; HMDB59745	C10H19NO3	-H(-)	100
201.077	1	13578.3	0.934741	Diethyl oxalpropionate; 2-Amino-1,6-dimethylfuro[3,2-e]imidazo[4,5-b]pyridine	C04067; CHEBI:16879; HMDB0032306; HMDB0033092; HMDB0035175; HMDB32306; HMDB33092; HMDB35175	C10H10N4O; C9H14O5	-H(-); -H(-)	100
201.092	1	7030.17	0.914303	6-Acetyl-2,2-dimethyl-2H-1-benzopyran	HMDB0030816; HMDB0031663; HMDB0132938; HMDB30816; HMDB31663	C13H14O2	-H(-)	100
201.113	1	26337.4	0.94914	Sebacic acid	C08277; CHEBI:41865; CHEBI:68453; CHEBI:70747; CHEBI:89889; HMDB0000792; HMDB0031510; HMDB0040196; HMDB0059708; HMDB0059719; HMDB0059754; HMDB0062180; HMDB00792; HMDB31510; HMDB40196; HMDB59708; HMDB59719; HMDB59754; HMDB62180	C10H18O4	-H(-)	100
201.124	1	9679.39	0.930319	Alanyl-Isoleucine	HMDB0028690; HMDB0028691; HMDB0028900; HMDB0028922; HMDB0094713; HMDB28690; HMDB28691; HMDB28900; HMDB28922; HMDB94713	C9H18N2O3	-H(-)	100
201.149	1	7650.84	0.886305	3-Hydroxynonyl acetate	HMDB0032443; HMDB0059736; HMDB0061654; HMDB32443; HMDB59736; HMDB61654	C11H22O3	-H(-)	100
202.108	1	8914.88	0.937558	L-Acetylcarnitine	CHEBI:57589; HMDB0000201; HMDB0000456; HMDB0000515; HMDB00201; HMDB00456; HMDB00515; HMDB0062176; HMDB62176	C9H17NO4	-H(-)	100
203.002	1	6435.03	0.939167	O-methoxycatechol-O-sulphate	CHEBI:133460; HMDB0060013; HMDB60013	C7H8O5S	-H(-)	100
203.065	1	57613.2	0.990267	Levamisole	C07070; CHEBI:6432; HMDB0014986; HMDB14986	C11H12N2S	-H(-)	100
203.082	1	160454	0.962078	Tryptophan	C00078; C00525; C00806; C07839; CHEBI:16296; CHEBI:16828; CHEBI:27897; CHEBI:4888; HMDB0000929; HMDB0013609; HMDB0013840; HMDB0014892; HMDB0030396; HMDB0060533; HMDB0060878; HMDB0060967; HMDB00929; HMDB13609; HMDB13840; HMDB14892; HMDB30396; HMDB60533; HMDB60878; HMDB60967	C11H12N2O2	-H(-)	100
203.103	1	12370.3	0.957975	Serylvaline	HMDB0029052; HMDB0029136; HMDB0033891; HMDB0039948; HMDB0094706; HMDB29052; HMDB29136; HMDB33891; HMDB39948; HMDB94706	C8H16N2O4	-H(-)	100
203.108	1	8605.19	0.950073	4-Hydroxy-3-(3-methyl-2-butenyl)acetophenone	C10702; CHEBI:585101; HMDB0030770; HMDB0030904; HMDB0031553; HMDB0031661; HMDB0033379; HMDB0036224; HMDB0037628; HMDB0037702; HMDB0037703; HMDB0037721; HMDB0041316; HMDB0041317; HMDB0132944; HMDB0132949; HMDB0140968; HMDB0140969; HMDB30770; HMDB30904; HMDB31553; HMDB31661; HMDB33379; HMDB36224; HMDB37628; HMDB37702; HMDB37703; HMDB37721; HMDB41316; HMDB41317	C13H16O2	-H(-)	100
203.129	1	5822.05	0.916537	(2xi,6xi)-7-Methyl-3-methylene-1,2,6,7-octanetetrol	HMDB0033217; HMDB0033642; HMDB0035133; HMDB0039053; HMDB0039974; HMDB33217; HMDB33642; HMDB35133; HMDB39053; HMDB39974	C10H20O4	-H(-)	100
204.03	1	3567.52	0.907847	Xanthurenic acid	C02470; C08480; CHEBI:10072; HMDB0000881; HMDB0032963; HMDB0033528; HMDB00881; HMDB32963; HMDB33528	C10H7NO4	-H(-)	100
204.067	1	19772.3	0.968954	Indolelactic acid	C02043; C05660; CHEBI:24813; CHEBI:28281; CHEBI:68616; CHEBI:89877; HMDB0000671; HMDB0004096; HMDB0011621; HMDB0030179; HMDB0032755; HMDB0059765; HMDB00671; HMDB04096; HMDB11621; HMDB30179; HMDB32755; HMDB59765	C11H11NO3	-H(-)	100
204.124	1	4830.98	0.763827	Pantothenol	C05944; CHEBI:895821; HMDB0004231; HMDB04231	C9H19NO4	-H(-)	100
204.982	1	7528.33	0.946242	5-Sulfoxymethylfurfural	CHEBI:89613; CHEBI:89615; HMDB0059752; HMDB0060016; HMDB0060018; HMDB59752; HMDB60016; HMDB60018	C6H6O6S	-H(-)	100
205.035	1	24494.7	0.943356	2-Methylcitric acid; Lipoate	C01251; C04593; C16241; CHEBI:15607; CHEBI:30314; CHEBI:30835; CHEBI:52222; HMDB0000379; HMDB0001451; HMDB0003518; HMDB0003610; HMDB0006471; HMDB0014312; HMDB00379; HMDB0059932; HMDB01451; HMDB03518; HMDB03610; HMDB06471; HMDB14312; HMDB59932	C7H10O7; C8H14O2S2	-H(-); -H(-)	100
205.051	1	14309.6	0.927938	Eugenitol	C09311; C20210; CHEBI:284936; CHEBI:67374; CHEBI:895319; HMDB0029466; HMDB0029472; HMDB0029775; HMDB0030818; HMDB0032952; HMDB0035303; HMDB0036627; HMDB0129368; HMDB0136784; HMDB29466; HMDB29472; HMDB29775; HMDB30818; HMDB32952; HMDB35303; HMDB36627	C11H10O4	-H(-)	100
205.071	1	8693.25	0.932939	Diethyl tartrate	HMDB0033584; HMDB33584	C8H14O6	-H(-)	100
205.087	1	8726.79	0.874025	Ethyl trans-p-methoxycinnamate	C10476; C14567; CHEBI:259672; HMDB0030762; HMDB0031729; HMDB0031973; HMDB0032348; HMDB0033594; HMDB0034122; HMDB0034135; HMDB0035071; HMDB0041410; HMDB0127763; HMDB0132972; HMDB0132974; HMDB0132975; HMDB0132976; HMDB0132977; HMDB0132987; HMDB0135898; HMDB30762; HMDB31729; HMDB31973; HMDB32348; HMDB33594; HMDB34122; HMDB34135; HMDB35071; HMDB41410	C12H14O3	-H(-)	100
205.16	1	206856	0.985587	4-(1,1,3,3-Tetramethylbutyl)-phenol	C09690; C14205; CHEBI:10284; CHEBI:88618; CHEBI:88921; HMDB0013825; HMDB0031737; HMDB0031738; HMDB0032397; HMDB0032528; HMDB0035245; HMDB0035631; HMDB0036023; HMDB0036024; HMDB0038130; HMDB0061831; HMDB0133179; HMDB13825; HMDB31737; HMDB31738; HMDB32397; HMDB32528; HMDB35245; HMDB35631; HMDB36023; HMDB36024; HMDB38130; HMDB61831	C14H22O	-H(-)	100
206.046	1	18165.2	0.827152	4-(2-Aminophenyl)-2,4-dioxobutanoic acid	C01252; C14801; CHEBI:17442; CHEBI:34099; HMDB0000978; HMDB0060328; HMDB00978; HMDB60328	C10H9NO4	-H(-)	100
206.082	1	17154	0.949233	Acetyl-Phe	C03519; CHEBI:16259; CHEBI:266653; CHEBI:84085; HMDB0000512; HMDB0000860; HMDB0002042; HMDB00512; HMDB0060608; HMDB0061682; HMDB00860; HMDB02042; HMDB60608; HMDB61682	C11H13NO3	-H(-)	100
207.03	1	2896.6	0.857886	3-(2H-1,3-benzodioxol-5-yl)-3-oxopropanoic acid	HMDB0129376; HMDB0130546	C10H8O5	-H(-)	100
207.049	1	4286.37	0.865916	Methyl 5-(1-Propynyl)-2-thiophenepropanoate	HMDB0034759; HMDB34759	C11H12O2S	-H(-)	100
207.067	1	6537.63	0.845411	(R)-2-Benzylsuccinate	C02381; C09816; CHEBI:1220624; CHEBI:16252; CHEBI:400905; CHEBI:86549; HMDB0012127; HMDB0029185; HMDB0034315; HMDB0036055; HMDB0037308; HMDB0038510; HMDB0040892; HMDB0041461; HMDB0041692; HMDB0127491; HMDB0131169; HMDB0133456; HMDB0133458; HMDB0133459; HMDB0133460; HMDB0133461; HMDB0133462; HMDB0133474; HMDB0138526; HMDB0142179; HMDB12127; HMDB29185; HMDB34315; HMDB36055; HMDB37308; HMDB38510; HM…	C11H12O4	-H(-)	100
207.103	1	5073.82	0.810182	Isoelemicin	C10451; C16975; C17821; C17846; CHEBI:78309; CHEBI:80837; HMDB0029867; HMDB0029872; HMDB0030150; HMDB0030197; HMDB0030681; HMDB0031469; HMDB0033778; HMDB0034991; HMDB0035224; HMDB0038604; HMDB0040218; HMDB0040225; HMDB0041411; HMDB0124910; HMDB0126246; HMDB0132980; HMDB0132982; HMDB0132984; HMDB0132985; HMDB0133263; HMDB29867; HMDB29872; HMDB30150; HMDB30197; HMDB30681; HMDB31469; HMDB33778; HMDB…	C12H16O3	-H(-)	100
207.139	1	18228.3	0.950022	Eremopetasinorol	HMDB0029668; HMDB0031869; HMDB0034672; HMDB0034984; HMDB0035228; HMDB0036686; HMDB0036821; HMDB0036824; HMDB0037776; HMDB0038047; HMDB0038529; HMDB0040233; HMDB0041636; HMDB0132947; HMDB29668; HMDB31869; HMDB34672; HMDB34984; HMDB35228; HMDB36686; HMDB36821; HMDB36824; HMDB37776; HMDB38047; HMDB38529; HMDB40233; HMDB41636	C13H20O2	-H(-)	100
209.045	1	11345.6	0.917659	Vanilpyruvic acid	C05619; CHEBI:2069; HMDB0011714; HMDB0035484; HMDB0125514; HMDB0125515; HMDB0125516; HMDB0127490; HMDB0127946; HMDB0127947; HMDB0132221; HMDB0132228; HMDB0140909; HMDB0141258; HMDB0141331; HMDB0142176; HMDB0142177; HMDB0142178; HMDB0142180; HMDB0142181; HMDB11714; HMDB35484	C10H10O5	-H(-)	100
209.067	1	9219.94	0.881959	Sedoheptulose	C02076; C06397; CHEBI:130460; CHEBI:28723; HMDB0003219; HMDB0029901; HMDB0029935; HMDB0029952; HMDB03219; HMDB29901; HMDB29935; HMDB29952	C7H14O7	-H(-)	100
209.082	1	7485	0.885065	Sinapyl alcohol	C02325; C07350; CHEBI:15951; CHEBI:64557; HMDB0013070; HMDB0029187; HMDB0029233; HMDB0033798; HMDB0034047; HMDB0036199; HMDB0039428; HMDB0041406; HMDB0060737; HMDB0125803; HMDB0127493; HMDB0129253; HMDB0129254; HMDB0129255; HMDB0129256; HMDB0130385; HMDB0133478; HMDB0133511; HMDB0133519; HMDB0133526; HMDB0133535; HMDB0135671; HMDB13070; HMDB29187; HMDB29233; HMDB33798; HMDB34047; HMDB36199; HMDB3…	C11H14O4	-H(-)	100
209.096	1	4367.5	0.891843	1,3-Diphenyl-1-propanone	C09696; CHEBI:71231; HMDB0032041; HMDB0032561; HMDB0035896; HMDB32041; HMDB32561; HMDB35896	C15H14O	-H(-)	100
209.118	1	6606.37	0.865642	Jasmonic acid	C08491; CHEBI:18292; HMDB0032797; HMDB0032871; HMDB0033102; HMDB0037104; HMDB0037135; HMDB0037642; HMDB0037735; HMDB0037816; HMDB0041573; HMDB32797; HMDB32871; HMDB33102; HMDB37104; HMDB37135; HMDB37642; HMDB37735; HMDB37816; HMDB41573	C12H18O3	-H(-)	100
209.155	1	10958.1	0.881014	C13:2	HMDB0030425; HMDB0031014; HMDB0032052; HMDB0032098; HMDB0037286; HMDB0037307; HMDB0037390; HMDB0038249; HMDB0038258; HMDB0038291; HMDB0040232; HMDB0041554; HMDB30425; HMDB31014; HMDB32052; HMDB32098; HMDB37286; HMDB37307; HMDB37390; HMDB38249; HMDB38258; HMDB38291; HMDB40232; HMDB41554	C13H22O2	-H(-)	100
209.191	1	1408.4	0.895614	Tetradec-2-enal	HMDB0032525; HMDB0032526; HMDB32525; HMDB32526	C14H26O	-H(-)	100
210.067	1	2411.88	0.892963	Milrinone	C07224; CHEBI:50693; HMDB0014380; HMDB14380	C12H9N3O	-H(-)	100
210.088	1	7665.41	0.955595	Zalcitabine	C07207; CHEBI:10101; HMDB0015078; HMDB15078	C9H13N3O3	-H(-)	100
211.019	1	5697.82	0.948238	Zonisamide	C07504; CHEBI:10127; HMDB0015045; HMDB15045	C8H8N2O3S	-H(-)	100
211.061	1	4850.25	0.849226	Vanillactic acid	C09801; C10674; C11155; CHEBI:1240674; CHEBI:4316; CHEBI:454991; HMDB0000913; HMDB0031704; HMDB0033835; HMDB0033839; HMDB0034493; HMDB0041286; HMDB0041661; HMDB0041663; HMDB0041665; HMDB0060557; HMDB00913; HMDB0125013; HMDB0125520; HMDB0125526; HMDB0125540; HMDB0129354; HMDB0131424; HMDB0133486; HMDB0142083; HMDB31704; HMDB33835; HMDB33839; HMDB34493; HMDB41286; HMDB41661; HMDB41663; HMDB41665; H…	C10H12O5	-H(-)	100
211.076	1	2580.13	0.885119	Benzyl Benzoate	C01408; C12537; CHEBI:17682; CHEBI:41237; HMDB0014814; HMDB0032039; HMDB14814; HMDB32039	C14H12O2	-H(-)	100
211.082	1	2366.4	0.749286	D-Glycero-D-galacto-heptitol	C08255; HMDB0033750; HMDB33750	C7H16O7	-H(-)	100
211.097	1	12208.3	0.93675	3,4-Methyleneazelaic acid	CHEBI:89902; HMDB0059744; HMDB59744	C11H16O4	-H(-)	100
211.109	1	3564.25	0.922628	L-prolyl-L-proline	C07827; CHEBI:3228; CHEBI:519412; HMDB0011180; HMDB0014382; HMDB0015442; HMDB11180; HMDB14382; HMDB15442	C10H16N2O3	-H(-)	100
211.134	1	18136.9	0.806531	Cucurbic acid	C16309; CHEBI:19144; HMDB0029388; HMDB0033601; HMDB0035085; HMDB0037326; HMDB0041572; HMDB29388; HMDB33601; HMDB35085; HMDB37326; HMDB41572	C12H20O3	-H(-)	100
211.17	1	6290.31	0.705077	10-Undecenyl acetate	HMDB0031017; HMDB0031028; HMDB0031741; HMDB0032792; HMDB0034286; HMDB0037187; HMDB0037226; HMDB0037626; HMDB0037907; HMDB0038078; HMDB0039805; HMDB0040451; HMDB31017; HMDB31028; HMDB31741; HMDB32792; HMDB34286; HMDB37187; HMDB37226; HMDB37626; HMDB37907; HMDB38078; HMDB39805; HMDB40451	C13H24O2	-H(-)	100
211.206	1	3587.65	0.940546	2-Tetradecanone	CHEBI:84067; HMDB0030924; HMDB0032432; HMDB0034283; HMDB30924; HMDB32432; HMDB34283	C14H28O	-H(-)	100
212.002	1	285587	0.965009	Indoxyl sulfate	CHEBI:43355; HMDB0000682; HMDB0003309; HMDB00682; HMDB03309	C8H7NO4S	-H(-)	100
212.075	1	16165.6	0.881299	2-(4-Methyl-5-thiazolyl)ethyl butanoate	CHEBI:10979; HMDB0032418; HMDB0032422; HMDB32418; HMDB32422	C10H15NO2S	-H(-)	100
213.092	1	9706.68	0.902372	(+)-(1R,2R)-1,2-Diphenylethane-1,2-diol	C16015; CHEBI:50014; HMDB0012111; HMDB0029553; HMDB0032709; HMDB0135186; HMDB12111; HMDB29553; HMDB32709	C14H14O2	-H(-)	100
213.113	1	10028.9	0.875843	5-Hexyltetrahydro-2-oxo-3-furancarboxylic acid	HMDB0030984; HMDB0030985; HMDB0030986; HMDB30984; HMDB30985; HMDB30986	C11H18O4	-H(-)	100
213.125	1	4531.32	0.785101	Dethiobiotin	C01909; CHEBI:42280; HMDB0003581; HMDB0029030; HMDB0029135; HMDB03581; HMDB29030; HMDB29135	C10H18N2O3	-H(-)	100
213.15	1	15385.8	0.895049	3-Oxododecanoic acid	C02367; CHEBI:18037; HMDB0010727; HMDB0037398; HMDB10727; HMDB37398	C12H22O3	-H(-)	100
213.186	1	30809.8	0.893884	C13:0	C04780; C17076; CHEBI:15720; CHEBI:45919; CHEBI:87536; HMDB0000910; HMDB0029552; HMDB0031018; HMDB0032211; HMDB0034140; HMDB0036217; HMDB0036219; HMDB0037311; HMDB0038729; HMDB0059900; HMDB0061828; HMDB0061829; HMDB00910; HMDB29552; HMDB31018; HMDB32211; HMDB34140; HMDB36217; HMDB36219; HMDB37311; HMDB38729; HMDB59900; HMDB61828; HMDB61829	C13H26O2	-H(-)	100
213.222	1	1293.49	0.87579	Tetradecanol	CHEBI:77417; CHEBI:84284; HMDB0011638; HMDB0062733; HMDB11638; HMDB62733	C14H30O	-H(-)	100
214.049	1	105608	0.945585	Glycerylphosphorylethanolamine	C01233; CHEBI:16929; HMDB0000114; HMDB00114; HMDB0059660; HMDB59660	C5H14NO6P	-H(-)	100
214.109	1	2421.84	0.932903	Propenoylcarnitine	HMDB0013124; HMDB0094732; HMDB0094733; HMDB0094734; HMDB0094735; HMDB0094736; HMDB0094737; HMDB0094738; HMDB0094739; HMDB0094740; HMDB0094741; HMDB0094742; HMDB0094743; HMDB0094744; HMDB0094745; HMDB0094746; HMDB0094747; HMDB0094748; HMDB0094749; HMDB0094750; HMDB0094751; HMDB0094752; HMDB0094753; HMDB0094754; HMDB0094755; HMDB0094756; HMDB0094757; HMDB0094758; HMDB0094759; HMDB0094760; HMDB00947…	C10H17NO4	-H(-)	100
214.145	1	4557.49	0.840548	N-Nonanoylglycine	CHEBI:74439; HMDB0013279; HMDB13279	C11H21NO3	-H(-)	100
215.003	1	21229.5	0.793113	(5-ethenyl-2-hydroxyphenyl)oxidanesulfonic acid	HMDB0124978	C8H8O5S	-H(-)	100
215.129	1	20355.3	0.953296	Undecanedioic acid	CHEBI:73713; HMDB0000888; HMDB0037137; HMDB00888; HMDB37137	C11H20O4	-H(-)	100
215.166	1	20742.4	0.934851	3-Hydroxydodecanoic acid	C08317; CHEBI:36206; CHEBI:39567; CHEBI:43197; HMDB0000387; HMDB0002059; HMDB0010728; HMDB00387; HMDB0040169; HMDB02059; HMDB10728; HMDB40169	C12H24O3	-H(-)	100
216.098	1	8873.21	0.92791	N-a-Acetylcitrulline	C15532; CHEBI:49006; HMDB0000856; HMDB0028685; HMDB0028701; HMDB0028790; HMDB00856; HMDB28685; HMDB28701; HMDB28790	C8H15N3O4	-H(-)	100
216.982	1	21696.5	0.955315	5-Sulfosalicylic acid	C16199; CHEBI:68555; CHEBI:88700; CHEBI:88717; HMDB0011725; HMDB0059968; HMDB0059982; HMDB11725; HMDB59968; HMDB59982	C7H6O6S	-H(-)	100
217.119	1	16858.7	0.918769	Meprobamate	CHEBI:199389; HMDB0014515; HMDB0028916; HMDB0028938; HMDB0029042; HMDB0029043; HMDB0029074; HMDB0029137; HMDB0033675; HMDB0041313; HMDB0094712; HMDB14515; HMDB28916; HMDB28938; HMDB29042; HMDB29043; HMDB29074; HMDB29137; HMDB33675; HMDB41313; HMDB94712	C9H18N2O4	-H(-)	100
217.181	1	3335.88	0.902489	8,8-Dimethoxy-2,6-dimethyl-2-octanol	HMDB0040219; HMDB40219	C12H26O3	-H(-)	100
217.985	1	2722.08	0.920983	4-Nitrophenyl phosphate	C03360; CHEBI:17440; HMDB0060272; HMDB60272	C6H6NO6P	-H(-)	100
218.083	1	7008.64	0.80215	N-Deschlorobenzoyl indomethacin	CHEBI:235459; HMDB0013988; HMDB0033436; HMDB0038338; HMDB0038339; HMDB13988; HMDB33436; HMDB38338; HMDB38339	C12H13NO3	-H(-)	100
218.104	1	95279.6	0.948274	Pantothenic acid	C00864; CHEBI:46905; HMDB0000210; HMDB00210; HMDB0062717; HMDB62717	C9H17NO5	-H(-)	100
219.103	1	17852.1	0.942728	1-(5-Acetyl-2-hydroxyphenyl)-3-methyl-1-butanone	CHEBI:88591; HMDB0032589; HMDB0037492; HMDB0040424; HMDB0061823; HMDB0061942; HMDB0132933; HMDB0132935; HMDB0132936; HMDB0132937; HMDB0132939; HMDB0132948; HMDB32589; HMDB37492; HMDB40424; HMDB61823; HMDB61942	C13H16O3	-H(-)	100
219.175	1	161338	-0.354207	Nootkatol	C03461; C09720; C14550; C14693; C16908; C16945; C16974; C17915; CHEBI:10441; CHEBI:15894; CHEBI:34247; CHEBI:34440; HMDB0013688; HMDB0030232; HMDB0032220; HMDB0033826; HMDB0034661; HMDB0034718; HMDB0034940; HMDB0035020; HMDB0035026; HMDB0035097; HMDB0035306; HMDB0035391; HMDB0035645; HMDB0035704; HMDB0035718; HMDB0035720; HMDB0035739; HMDB0035793; HMDB0036118; HMDB0036192; HMDB0036402; HMDB003642…	C15H24O	-H(-)	100
220.065	1	11607.5	0.431205	N-lactoyl-Methionine	HMDB0062182; HMDB62182	C8H15NO4S	-H(-)	100
220.082	1	4355.99	0.848253	N-Acetylgalactosamine	C00140; C00645; C01074; C03878; C05021; CHEBI:17411; CHEBI:28009; CHEBI:28497; CHEBI:38156; CHEBI:40356; CHEBI:506227; CHEBI:63154; HMDB0000212; HMDB0000215; HMDB0000533; HMDB0000803; HMDB0000835; HMDB0000853; HMDB0001129; HMDB0014288; HMDB00212; HMDB00215; HMDB0038751; HMDB00533; HMDB0062641; HMDB0062724; HMDB00803; HMDB00835; HMDB00853; HMDB01129; HMDB14288; HMDB38751; HMDB62641; HMDB62724	C8H15NO6	-H(-)	100
221.045	1	32360.5	0.888403	3-(6-hydroxy-7-methoxy-2H-1,3-benzodioxol-5-yl)prop-2-enal	HMDB0128662; HMDB0128663; HMDB0132247; HMDB0132248; HMDB0136673	C11H10O5	-H(-)	100
221.061	1	7987.81	0.919368	Flavone	C07584; C15608; CHEBI:42491; CHEBI:8066; HMDB0003075; HMDB0014641; HMDB03075; HMDB14641	C15H10O2	-H(-)	100
221.082	1	5868.61	0.872967	Monoisobutyl phthalic acid	C10429; C10449; CHEBI:1156602; CHEBI:34698; CHEBI:544678; CHEBI:90038; HMDB0002056; HMDB0013247; HMDB0029226; HMDB0029470; HMDB0030725; HMDB0031668; HMDB0033776; HMDB0034056; HMDB0037130; HMDB0037681; HMDB0038563; HMDB0041379; HMDB0094660; HMDB0127824; HMDB0131283; HMDB0131284; HMDB0131285; HMDB0135689; HMDB0135900; HMDB0135904; HMDB0135906; HMDB02056; HMDB13247; HMDB29226; HMDB29470; HMDB30725; …	C12H14O4	-H(-)	100
221.093	1	3485.56	0.905937	Glycyl-Phenylalanine	HMDB0028848; HMDB0028995; HMDB28848; HMDB28995	C11H14N2O3	-H(-)	100
221.103	1	3386.29	0.802106	Isopropyl beta-D-glucoside	HMDB0032705; HMDB32705	C9H18O6	-H(-)	100
221.118	1	4801.99	0.812749	Annuionone B	C04223; CHEBI:133197; CHEBI:18429; CHEBI:88836; HMDB0032121; HMDB0036819; HMDB0038894; HMDB0060565; HMDB0060698; HMDB0060920; HMDB0060921; HMDB0061943; HMDB0132941; HMDB0132943; HMDB0132945; HMDB0132946; HMDB0140966; HMDB0140967; HMDB32121; HMDB36819; HMDB38894; HMDB60565; HMDB60698; HMDB60920; HMDB60921; HMDB61943	C13H18O3	-H(-)	100
221.154	1	20306.6	0.75643	Rishitin	C09715; HMDB0035593; HMDB0036790; HMDB0036791; HMDB0037605; HMDB0037820; HMDB0040178; HMDB35593; HMDB36790; HMDB36791; HMDB37605; HMDB37820; HMDB40178	C14H22O2	-H(-)	100
222.077	1	4989.78	0.879828	N-Acetyl-L-tyrosine	C01657; CHEBI:21563; HMDB0000866; HMDB0013068; HMDB00866; HMDB0094723; HMDB0094724; HMDB0094725; HMDB0094726; HMDB0094727; HMDB13068; HMDB94723; HMDB94724; HMDB94725; HMDB94726; HMDB94727	C11H13NO4	-H(-)	100
223.06	1	35999.7	0.883462	Elenolide	C00482; C09506; CHEBI:15714; CHEBI:76350; HMDB0030018; HMDB0032616; HMDB0034069; HMDB0041691; HMDB0127488; HMDB0128183; HMDB0128665; HMDB0128667; HMDB0128668; HMDB0128673; HMDB0128674; HMDB0140920; HMDB0141325; HMDB0142075; HMDB0142169; HMDB0142170; HMDB0142171; HMDB0142172; HMDB0142173; HMDB0142174; HMDB30018; HMDB32616; HMDB34069; HMDB41691	C11H12O5	-H(-)	100
223.097	1	6191.06	0.869911	Diplosporin	HMDB0030680; HMDB0030703; HMDB0032552; HMDB0032663; HMDB0036203; HMDB0040629; HMDB0040890; HMDB0124917; HMDB0124919; HMDB0124920; HMDB0125801; HMDB0127761; HMDB0127765; HMDB0135709; HMDB30680; HMDB30703; HMDB32552; HMDB32663; HMDB36203; HMDB40629; HMDB40890	C12H16O4	-H(-)	100
223.112	1	2238.69	0.935155	2-(2-phenylcyclobutyl)phenol	HMDB0134565; HMDB0134566; HMDB0134567; HMDB0134568; HMDB0135554; HMDB0135555; HMDB0135556; HMDB0135557; HMDB0135558; HMDB0135559; HMDB0135560; HMDB0135561; HMDB0135562	C16H16O	-H(-)	100
223.134	1	11269.4	0.881622	Epoxyeremopetasinorol	C11512; CHEBI:15929; HMDB0029670; HMDB0032679; HMDB0032689; HMDB0034564; HMDB0036583; HMDB0037244; HMDB0037726; HMDB0037730; HMDB0037736; HMDB0112084; HMDB29670; HMDB32679; HMDB32689; HMDB34564; HMDB36583; HMDB37244; HMDB37726; HMDB37730; HMDB37736	C13H20O3	-H(-)	100
223.17	1	12789.4	0.834679	Goshuyic acid	CHEBI:70719; HMDB0000560; HMDB0030426; HMDB0030427; HMDB0031015; HMDB0032053; HMDB0032342; HMDB0032524; HMDB0036424; HMDB0037814; HMDB0038246; HMDB0038259; HMDB0038260; HMDB0039129; HMDB00560; HMDB30426; HMDB30427; HMDB31015; HMDB32053; HMDB32342; HMDB32524; HMDB36424; HMDB37814; HMDB38246; HMDB38259; HMDB38260; HMDB39129	C14H24O2	-H(-)	100
223.207	1	1725.65	0.859541	5,10-Pentadecadien-1-ol	HMDB0031111; HMDB0032218; HMDB0040377; HMDB31111; HMDB32218; HMDB40377	C15H28O	-H(-)	100
225.113	1	10931.5	0.920194	Allixin	CHEBI:89935; HMDB0040705; HMDB0059729; HMDB40705; HMDB59729	C12H18O4	-H(-)	100
225.15	1	7219.57	0.789852	Methyl dihydrojasmonate	CHEBI:89741; HMDB0031740; HMDB0037562; HMDB0040615; HMDB31740; HMDB37562; HMDB40615	C13H22O3	-H(-)	100
225.186	1	17673.3	0.888781	C14:1	C08322; C16947; CHEBI:131381; CHEBI:27781; CHEBI:37271; CHEBI:53206; CHEBI:70716; HMDB0000499; HMDB0000521; HMDB0002000; HMDB0005051; HMDB0010732; HMDB0030921; HMDB0031029; HMDB0031073; HMDB0032152; HMDB0032321; HMDB0034561; HMDB0037188; HMDB0037189; HMDB0037227; HMDB0037228; HMDB0037369; HMDB0037633; HMDB0038056; HMDB0040228; HMDB00499; HMDB00521; HMDB0062243; HMDB0062248; HMDB0094671; HMDB02000…	C14H26O2	-H(-)	100
225.222	1	1700.72	0.871878	Pentadecanal	C01948; CHEBI:17302; HMDB0031078; HMDB0031081; HMDB0059813; HMDB31078; HMDB31081; HMDB59813	C15H30O	-H(-)	100
226.084	1	2983.38	0.893235	Deoxycytidine	C00881; CHEBI:15698; HMDB0000014; HMDB00014	C9H13N3O4	-H(-)	100
227.067	1	7644.28	0.888358	Deoxyuridine	C00526; CHEBI:16450; HMDB0000012; HMDB00012	C9H12N2O5	-H(-)	100
227.092	1	11553.3	0.938096	Propyl propane thiosulfonate	HMDB0032496; HMDB32496	C11H16O5	-H(-)	100
227.129	1	13579	0.895189	Traumatic acid	C16308; CHEBI:545687; HMDB0000933; HMDB0030994; HMDB00933; HMDB30994	C12H20O4	-H(-)	100
227.14	1	6737.42	0.956726	Isoleucylproline	HMDB0011174; HMDB0011175; HMDB0028915; HMDB0028937; HMDB11174; HMDB11175; HMDB28915; HMDB28937	C11H20N2O3	-H(-)	100
227.165	1	10164.4	0.859326	11-Hydroxy-9-tridecenoic acid	HMDB0032367; HMDB0035881; HMDB0036139; HMDB0037212; HMDB0040004; HMDB32367; HMDB35881; HMDB36139; HMDB37212; HMDB40004	C13H24O3	-H(-)	100
227.202	1	274862	0.994699	C14:0	C06424; C13798; CHEBI:23580; CHEBI:28875; CHEBI:43722; CHEBI:542954; CHEBI:87490; CHEBI:87570; CHEBI:90062; HMDB0000806; HMDB0002221; HMDB0031072; HMDB0032318; HMDB0032548; HMDB0033788; HMDB0034461; HMDB0036216; HMDB0037312; HMDB0037495; HMDB0038034; HMDB0038969; HMDB0059865; HMDB0061781; HMDB00806; HMDB02221; HMDB31072; HMDB32318; HMDB32548; HMDB33788; HMDB34461; HMDB36216; HMDB37312; HMDB37495;…	C14H28O2	-H(-)	100
228.028	1	2494.98	0.865743	5-Phosphoribosylamine	C03090; CHEBI:37737; CHEBI:58681; HMDB0001128; HMDB0002347; HMDB0062576; HMDB01128; HMDB02347; HMDB62576	C5H12NO7P	-H(-)	100
228.099	1	12808.6	0.970175	Asparaginyl-Proline	HMDB0028739; HMDB0029012; HMDB28739; HMDB29012	C9H15N3O4	-H(-)	100
228.161	1	4672.74	0.863372	N-Decanoylglycine	CHEBI:74430; HMDB0013267; HMDB13267	C12H23NO3	-H(-)	100
229.012	1	37026.7	0.898624	Pentose P	C00117; C00199; C00231; C00620; C01112; C03906; CHEBI:15807; CHEBI:16241; CHEBI:16300; CHEBI:16332; CHEBI:17363; CHEBI:52742; CHEBI:71687; HMDB0000618; HMDB0000868; HMDB0001489; HMDB0001548; HMDB0002033; HMDB0002694; HMDB0006212; HMDB0006534; HMDB0011734; HMDB0012195; HMDB00618; HMDB00868; HMDB01489; HMDB01548; HMDB02033; HMDB02694; HMDB06212; HMDB06534; HMDB11734; HMDB12195	C5H11O8P	-H(-)	100
229.084	1	6227.43	0.933851	Aspartyl-L-proline	HMDB0002335; HMDB0028761; HMDB0029013; HMDB0029756; HMDB0031701; HMDB0039110; HMDB02335; HMDB28761; HMDB29013; HMDB29756; HMDB31701; HMDB39110	C9H14N2O5	-H(-)	100
229.119	1	10921.5	0.934363	Hydroxyprolyl-Valine	HMDB0028876; HMDB0029128; HMDB28876; HMDB29128	C10H18N2O4	-H(-)	100
229.144	1	24180.4	0.926293	Dodecanedioic acid	C02678; C14523; CHEBI:4676; HMDB0000623; HMDB0030143; HMDB0041613; HMDB0041614; HMDB00623; HMDB30143; HMDB41613; HMDB41614	C12H22O4	-H(-)	100
229.155	1	13065.8	0.963699	Isoleucyl-Valine	HMDB0028920; HMDB0028942; HMDB0029130; HMDB0029131; HMDB28920; HMDB28942; HMDB29130; HMDB29131	C11H22N2O3	-H(-)	100
229.181	1	220988	0.947393	3-[[5-Methyl-2-(1-methylethyl)cyclohexyl]oxy]-1,2-propanediol	HMDB0036133; HMDB0061655; HMDB36133; HMDB61655	C13H26O3	-H(-)	100
230.104	1	3261.91	0.841747	Isovalerylglutamic acid	HMDB0000726; HMDB0000953; HMDB00726; HMDB00953	C10H17NO5	-H(-)	100
233.009	1	42098.9	0.927428	4-[2,2''-Bithiophen-5-yl]-3-butyn-1-ol	C04486; CHEBI:16887; HMDB0034453; HMDB34453	C12H10OS2	-H(-)	100
233.078	1	5495.08	0.90646	L-beta-aspartyl-L-threonine	CHEBI:73509; HMDB0011169; HMDB0028763; HMDB0028828; HMDB0029038; HMDB0029057; HMDB0029158; HMDB11169; HMDB28763; HMDB28828; HMDB29038; HMDB29057; HMDB29158	C8H14N2O6	-H(-)	100
233.155	1	72189.7	0.887582	Valerenic acid	C09743; C16942; C16949; C17489; C17492; C17504; CHEBI:80811; HMDB0030016; HMDB0031349; HMDB0032081; HMDB0033252; HMDB0033253; HMDB0033960; HMDB0034562; HMDB0034742; HMDB0034956; HMDB0035202; HMDB0035407; HMDB0035408; HMDB0035413; HMDB0035639; HMDB0035794; HMDB0035869; HMDB0035889; HMDB0035935; HMDB0036035; HMDB0036390; HMDB0036392; HMDB0036427; HMDB0036449; HMDB0036466; HMDB0036647; HMDB0037038; …	C15H22O2	-H(-)	100
235.037	1	7392.34	0.915344	Brassinin	CHEBI:38119; HMDB0033350; HMDB33350	C11H12N2S2	-H(-)	100
235.06	1	3230.36	0.871927	Dillapional	HMDB0030582; HMDB0030858; HMDB0033096; HMDB0040407; HMDB0128676; HMDB0137293; HMDB30582; HMDB30858; HMDB33096; HMDB40407	C12H12O5	-H(-)	100
235.076	1	3692.76	0.91626	Methionyl-Serine	HMDB0028982; HMDB0029045; HMDB28982; HMDB29045	C8H16N2O4S	-H(-)	100
235.134	1	6341.72	0.883203	Heptyl 4-hydroxybenzoate	C14718; CHEBI:17879; HMDB0034462; HMDB0040778; HMDB34462; HMDB40778	C14H20O3	-H(-)	100
235.17	1	24598.3	0.544284	Capsidiol	C09627; C16946; C17493; CHEBI:28283; CHEBI:545749; HMDB0002352; HMDB0030891; HMDB0030916; HMDB0030920; HMDB0031348; HMDB0032048; HMDB0032292; HMDB0032681; HMDB0033083; HMDB0033104; HMDB0034714; HMDB0034722; HMDB0035032; HMDB0035040; HMDB0035127; HMDB0035147; HMDB0035301; HMDB0035648; HMDB0035827; HMDB0036446; HMDB0036549; HMDB0036668; HMDB0036680; HMDB0036687; HMDB0037393; HMDB0037906; HMDB003802…	C15H24O2	-H(-)	100
236.08	1	2110.01	0.893803	Sepiapterin	C00835; C03684; C06313; CHEBI:17804; CHEBI:63931; CHEBI:74688; CHEBI:74689; CHEBI:804632; HMDB0000238; HMDB0000468; HMDB0000633; HMDB0000817; HMDB0001195; HMDB0002263; HMDB00238; HMDB0029928; HMDB00468; HMDB00633; HMDB00817; HMDB01195; HMDB02263; HMDB29928	C9H11N5O3	-H(-)	100
236.094	1	9904.85	0.894589	Salsoline-1-carboxylate	HMDB0013067; HMDB0032775; HMDB0062175; HMDB0139939; HMDB13067; HMDB32775; HMDB62175	C12H15NO4	-H(-)	100
237.062	1	2886.12	0.850197	3,4,5-trihydroxy-6-(2-hydroxyethoxy)oxane-2-carboxylic acid	HMDB0131294	C8H14O8	-H(-)	100
237.077	1	9440.3	0.827028	3,4,5-Trimethoxycinnamic acid	HMDB0002511; HMDB0011721; HMDB0031771; HMDB0124869; HMDB0128658; HMDB0128659; HMDB0128697; HMDB02511; HMDB11721; HMDB31771	C12H14O5	-H(-)	100
237.091	1	10583.9	0.799404	15(R)-hydroperoxy-EPE; Cinnamyl benzoate	CHEBI:42334; CHEBI:724725; HMDB0029700; HMDB0032585; HMDB0040286; HMDB0062295; HMDB29700; HMDB32585; HMDB40286; HMDB62295	C16H14O2; C8H18N2O4S	-H(-); -H(-)	100
237.125	1	2594.73	0.870984	Secobarbital	CHEBI:9073; HMDB0014562; HMDB0139940; HMDB14562	C12H18N2O3	-H(-)	100
237.149	1	9194.69	0.880708	Geranyl acetoacetate	HMDB0038256; HMDB0112083; HMDB38256	C14H22O3	-H(-)	100
237.222	1	2199.04	0.836006	3-Methylcyclopentadecanone	C06123; CHEBI:17585; HMDB0034181; HMDB0037544; HMDB0060482; HMDB34181; HMDB37544; HMDB60482	C16H30O	-H(-)	100
238.058	1	6251.49	0.852581	9-Carboxymethoxymethylguanine	HMDB0060805; HMDB60805	C8H9N5O4	-H(-)	100
238.094	1	2553.75	0.865381	N-Gluconyl ethanolamine; Dihydrobiopterin	C00268; C02953; C04244; CHEBI:17248; CHEBI:64277; HMDB0000038; HMDB0002065; HMDB0002215; HMDB00038; HMDB0013031; HMDB0013642; HMDB0032293; HMDB02065; HMDB02215; HMDB13031; HMDB13642; HMDB32293	C8H17NO7; C9H13N5O3	-H(-); -H(-)	100
239.016	1	9946.1	0.885844	L-Cystine	C00491; CHEBI:16283; HMDB0000192; HMDB00192	C6H12N2O4S2	-H(-)	100
239.059	1	40135.7	0.779214	Propyl 1-(propylsulfinyl)propyl disulfide	HMDB0033071; HMDB33071	C9H20OS3	-H(-)	100
239.092	1	8220.7	0.907251	3-(3,4,5-Trimethoxyphenyl)propanoic acid	CHEBI:41254; CHEBI:583580; HMDB0030254; HMDB0038627; HMDB0041756; HMDB0061112; HMDB0062776; HMDB0125802; HMDB0125804; HMDB0127748; HMDB0127826; HMDB0128672; HMDB0128705; HMDB0128721; HMDB0142074; HMDB30254; HMDB38627; HMDB41756; HMDB61112; HMDB62776	C12H16O5	-H(-)	100
239.107	1	3919.43	0.875199	Obtustyrene	CHEBI:489746; HMDB0030672; HMDB0030722; HMDB0030881; HMDB0035009; HMDB0135605; HMDB0135612; HMDB30672; HMDB30722; HMDB30881; HMDB35009	C16H16O2	-H(-)	100
239.165	1	10125.8	0.86809	L-Menthyl acetoacetate	HMDB0032369; HMDB32369	C14H24O3	-H(-)	100
239.201	1	7382.44	0.84405	C15:1	CHEBI:46643; HMDB0029765; HMDB0032347; HMDB0034455; HMDB0036426; HMDB0037190; HMDB0037211; HMDB0037229; HMDB0038954; HMDB0039715; HMDB0040997; HMDB29765; HMDB32347; HMDB34455; HMDB36426; HMDB37190; HMDB37211; HMDB37229; HMDB38954; HMDB39715; HMDB40997	C15H28O2	-H(-)	100
239.998	1	4571.99	0.911982	Indole-3-carboxilic acid-O-sulphate	CHEBI:89621; HMDB0060002; HMDB60002	C9H7NO5S	-H(-)	100
240.1	1	3426.57	0.833574	5-Methyldeoxycytidine	C03592; CHEBI:27964; HMDB0002224; HMDB0060750; HMDB02224; HMDB60750	C10H15N3O4	-H(-)	100
240.16	1	2248.73	0.848844	Dioscoretine	HMDB0038588; HMDB38588	C13H23NO3	-H(-)	100
241.012	1	110945	0.944651	Inositol cyclic phosphate	C04299; CHEBI:18426; HMDB0001125; HMDB0011748; HMDB01125; HMDB11748	C6H11O8P	-H(-)	100
241.144	1	10829.5	0.906762	2-Carboxy-4-dodecanolide	HMDB0030987; HMDB0038736; HMDB30987; HMDB38736	C13H22O4	-H(-)	100
241.159	1	3166.81	0.856967	(Z,Z)-2,9,16-Heptadecatriene-4,6-diyn-8-ol	C08445; HMDB0032674; HMDB0033693; HMDB32674; HMDB33693	C17H22O	-H(-)	100
241.181	1	14403.1	0.894271	3-Oxotetradecanoic acid	CHEBI:37270; HMDB0010730; HMDB0030982; HMDB0032370; HMDB10730; HMDB30982; HMDB32370	C14H26O3	-H(-)	100
241.217	1	112790	0.990007	C15:0	C16537; CHEBI:32361; CHEBI:39250; CHEBI:42504; CHEBI:447965; HMDB0000826; HMDB0030469; HMDB0032250; HMDB0032328; HMDB0036218; HMDB0036220; HMDB0037306; HMDB0038907; HMDB0040998; HMDB0041588; HMDB0059820; HMDB0059833; HMDB0061707; HMDB00826; HMDB30469; HMDB32250; HMDB32328; HMDB36218; HMDB36220; HMDB37306; HMDB38907; HMDB40998; HMDB41588; HMDB59820; HMDB59833; HMDB61707	C15H30O2	-H(-)	100
242.176	1	21542.4	0.953882	N-Undecanoylglycine	CHEBI:74438; HMDB0013286; HMDB13286	C13H25NO3	-H(-)	100
242.997	1	9472.17	0.963759	(2E)-3-[3-(sulfooxy)phenyl]prop-2-enoic acid	HMDB0124975; HMDB0125166; HMDB0127985; HMDB0128093; HMDB0134054	C9H8O6S	-H(-)	100
243.062	1	59175.5	0.968748	Uridine	C00299; C02067; CHEBI:16704; CHEBI:17802; HMDB0000296; HMDB0000767; HMDB0006075; HMDB00296; HMDB00767; HMDB06075	C9H12N2O6	-H(-)	100
243.124	1	11862.3	0.921227	Polyethylene, oxidized	HMDB0032472; HMDB32472	C12H20O5	-H(-)	100
243.135	1	6041.17	0.951904	Hydroxyprolyl-Isoleucine	HMDB0028866; HMDB0028867; HMDB0028908; HMDB0028930; HMDB28866; HMDB28867; HMDB28908; HMDB28930	C11H20N2O4	-H(-)	100
243.16	1	28822.7	0.932253	1,11-Undecanedicarboxylic acid	CHEBI:73718; HMDB0002327; HMDB0036141; HMDB0037184; HMDB02327; HMDB36141; HMDB37184	C13H24O4	-H(-)	100
243.171	1	12102.4	0.964898	Isoleucyl-Isoleucine	C11332; CHEBI:6418; HMDB0028910; HMDB0028911; HMDB0028932; HMDB0028933; HMDB28910; HMDB28911; HMDB28932; HMDB28933	C12H24N2O3	-H(-)	100
243.176	1	8956.21	0.846751	4-Acetyl-6-tert-butyl-1,1-dimethylindane	C17447; HMDB0031867; HMDB0039588; HMDB31867; HMDB39588	C17H24O	-H(-)	100
243.196	1	7775.92	0.876608	2-Hydroxymyristic acid	CHEBI:42539; CHEBI:59270; CHEBI:84197; CHEBI:85148; HMDB0002261; HMDB0010731; HMDB0032417; HMDB0059850; HMDB0061656; HMDB0094672; HMDB02261; HMDB10731; HMDB32417; HMDB59850; HMDB61656; HMDB94672	C14H28O3	-H(-)	100
244.13	1	4086.29	0.921982	Asparaginyl-Isoleucine	HMDB0028734; HMDB0028735; HMDB0028810; HMDB0028902; HMDB0028924; HMDB0029125; HMDB0029141; HMDB28734; HMDB28735; HMDB28810; HMDB28902; HMDB28924; HMDB29125; HMDB29141	C10H19N3O4	-H(-)	100
245.013	1	19920.4	0.961767	3-[3-(Sulfooxy)phenyl]propanoic acid	CHEBI:64414; HMDB0094710; HMDB0125171; HMDB0128001; HMDB0130016; HMDB0134064; HMDB0134069; HMDB0134071; HMDB0134074; HMDB0134080; HMDB0134083; HMDB94710	C9H10O6S	-H(-)	100
245.077	1	6350.52	0.924556	5,6-Dihydrouridine	CHEBI:23774; HMDB0000497; HMDB0011160; HMDB0028754; HMDB00497; HMDB11160; HMDB28754	C9H14N2O6	-H(-)	100
245.114	1	8918.65	0.948231	L-beta-aspartyl-L-leucine	CHEBI:68846; CHEBI:68848; HMDB0011166; HMDB0011172; HMDB0028756; HMDB0028757; HMDB0028832; HMDB0028903; HMDB0028925; HMDB0029126; HMDB0029162; HMDB0059717; HMDB11166; HMDB11172; HMDB28756; HMDB28757; HMDB28832; HMDB28903; HMDB28925; HMDB29126; HMDB29162; HMDB59717	C10H18N2O5	-H(-)	100
245.139	1	6292.65	0.899592	3-Hydroxydodecanedioic acid	HMDB0000413; HMDB0031696; HMDB00413; HMDB31696	C12H22O5	-H(-)	100
245.175	1	3057.23	0.892724	MG(10:0/0:0/0:0)	HMDB0072866; HMDB0072874; HMDB72866; HMDB72874	C13H26O4	-H(-)	100
245.191	1	2047.45	0.871794	Avocadienofuran	CHEBI:977231; HMDB0030926; HMDB0030927; HMDB0030933; HMDB0040373; HMDB30926; HMDB30927; HMDB30933; HMDB40373	C17H26O	-H(-)	100
246.992	1	127695	0.948973	Vanillic acid 4-sulfate	CHEBI:88847; HMDB0041788; HMDB0125151; HMDB0140929; HMDB41788	C8H8O7S	-H(-)	100
247.134	1	3195.46	0.892103	(S)-Pterosin A	C09301; HMDB0030757; HMDB0030888; HMDB0030910; HMDB0031378; HMDB0031386; HMDB0031387; HMDB0031970; HMDB0032649; HMDB0033707; HMDB0034123; HMDB0035131; HMDB0035132; HMDB0035223; HMDB0035503; HMDB0035708; HMDB0035903; HMDB0036005; HMDB0036040; HMDB0036641; HMDB0036770; HMDB0036772; HMDB0037022; HMDB0037557; HMDB0037800; HMDB0038326; HMDB0038794; HMDB0039859; HMDB0134144; HMDB0134145; HMDB0134146; H…	C15H20O3	-H(-)	100
247.17	1	7942.36	0.876204	C16:4	HMDB0032228; HMDB0036221; HMDB0036640; HMDB0037713; HMDB0037719; HMDB32228; HMDB36221; HMDB36640; HMDB37713; HMDB37719	C16H24O2	-H(-)	100
249.055	1	8589.53	0.928939	gamma-Glutamylcysteine	C00669; CHEBI:17515; CHEBI:89701; HMDB0001049; HMDB0028774; HMDB0028816; HMDB0029146; HMDB01049; HMDB28774; HMDB28816; HMDB29146	C8H14N2O5S	-H(-)	100
249.067	1	12182.5	0.951199	5-Methoxycanthin-6-one	CHEBI:544162; HMDB0030227; HMDB0041064; HMDB30227; HMDB41064	C15H10N2O2	-H(-)	100
249.113	1	4168.96	0.881158	Ubiquinone-1	C00399; CHEBI:46234; CHEBI:82625; HMDB0002012; HMDB0032116; HMDB0038804; HMDB0094669; HMDB0133182; HMDB0134155; HMDB0135907; HMDB02012; HMDB32116; HMDB38804; HMDB94669	C14H18O4	-H(-)	100
249.15	1	12401.5	0.880793	Gemfibrozil	C07020; C09711; CHEBI:5296; HMDB0015371; HMDB0030917; HMDB0031901; HMDB0034721; HMDB0035117; HMDB0035137; HMDB0035148; HMDB0035358; HMDB0035760; HMDB0035798; HMDB0036036; HMDB0036037; HMDB0036550; HMDB0036563; HMDB0036664; HMDB0037064; HMDB0037529; HMDB0037559; HMDB0039156; HMDB0039635; HMDB0039644; HMDB0040754; HMDB0061839; HMDB15371; HMDB30917; HMDB31901; HMDB34721; HMDB35117; HMDB35137; HMDB35…	C15H22O3	-H(-)	100
249.186	1	7307.65	0.907839	C16:3	HMDB0035293; HMDB0037631; HMDB0037712; HMDB35293; HMDB37631; HMDB37712	C16H26O2	-H(-)	100
250.093	1	2057.22	0.898515	Muramic acid	C06470; CHEBI:28118; HMDB0003254; HMDB0038662; HMDB03254; HMDB38662	C9H17NO7	-H(-)	100
251.049	1	3145.9	0.91094	Hydroxyzileuton	HMDB0013968; HMDB0013969; HMDB13968; HMDB13969	C11H12N2O3S	-H(-)	100
251.078	1	3754.1	0.877562	Deoxyinosine	C01736; C05512; CHEBI:139743; CHEBI:28997; HMDB0000071; HMDB00071; HMDB0029956; HMDB29956	C10H12N4O4	-H(-)	100
251.093	1	5146.73	0.919995	1-(2,4,6-Trimethoxyphenyl)-1,3-butanedione	HMDB0030668; HMDB0038551; HMDB0125460; HMDB0137142; HMDB30668; HMDB38551	C13H16O5	-H(-)	100
251.103	1	3160.41	0.957114	3''-Hydroxyhexobarbital	HMDB0013940; HMDB0013941; HMDB0028699; HMDB0029004; HMDB0029046; HMDB0029098; HMDB13940; HMDB13941; HMDB28699; HMDB29004; HMDB29046; HMDB29098	C12H16N2O4	-H(-)	100
251.113	1	2258.52	0.913228	2,3-Butanediol glucoside	HMDB0040822; HMDB40822	C10H20O7	-H(-)	100
251.129	1	6756.16	0.877166	2,2,4,4-Tetramethyl-6-(1-oxobutyl)-1,3,5-cyclohexanetrione	HMDB0033197; HMDB0036047; HMDB0059661; HMDB33197; HMDB36047; HMDB59661	C14H20O4	-H(-)	100
251.165	1	15223.1	0.692632	1-Hydroxyepiacorone	HMDB0030918; HMDB0030919; HMDB0032122; HMDB0033149; HMDB0034574; HMDB0035309; HMDB0035597; HMDB0035613; HMDB0035729; HMDB0035767; HMDB0036448; HMDB0036663; HMDB0037063; HMDB0037969; HMDB0038502; HMDB0040685; HMDB0112086; HMDB0112094; HMDB30918; HMDB30919; HMDB32122; HMDB33149; HMDB34574; HMDB35309; HMDB35597; HMDB35613; HMDB35729; HMDB35767; HMDB36448; HMDB36663; HMDB37063; HMDB37969; HMDB38502; …	C15H24O3	-H(-)	100
251.201	1	8222.11	0.864252	C16:2	CHEBI:86147; HMDB0000477; HMDB0029351; HMDB0030429; HMDB0031086; HMDB0032340; HMDB0037805; HMDB0038255; HMDB0039131; HMDB00477; HMDB29351; HMDB30429; HMDB31086; HMDB32340; HMDB37805; HMDB38255; HMDB39131	C16H28O2	-H(-)	100
253.05	1	3051.41	0.908043	5-L-Glutamyl-taurine; Daidzein	C02168; C05844; C08644; C10028; C10208; C10315; CHEBI:1012277; CHEBI:28197; CHEBI:3687; CHEBI:5731; CHEBI:75095; HMDB0003312; HMDB0004195; HMDB0030670; HMDB0030699; HMDB0030874; HMDB0033153; HMDB0036619; HMDB0130498; HMDB0130504; HMDB0130510; HMDB0130907; HMDB0130927; HMDB0133314; HMDB0134545; HMDB0134546; HMDB0134547; HMDB0134548; HMDB0134549; HMDB0134550; HMDB0137521; HMDB0137524; HMDB0137527; …	C15H10O4; C7H14N2O6S	-H(-); -H(-)	100
253.072	1	3374.13	0.897247	L-Phosphoarginine; 3-(6,7-dimethoxy-2H-1,3-benzodioxol-5-yl)-3-hydroxypropanal	C05945; CHEBI:18412; HMDB0029438; HMDB0128666; HMDB0128669; HMDB0128671; HMDB0128675; HMDB0137285; HMDB0142077; HMDB29438	C12H14O6; C6H15N4O5P	-H(-); -H(-)	100
253.087	1	5459.2	0.908159	Ketoprofen	C01716; CHEBI:6128; CHEBI:76128; HMDB0015144; HMDB0029687; HMDB0032890; HMDB0041873; HMDB0135232; HMDB0135413; HMDB0135606; HMDB0135608; HMDB0135609; HMDB0135610; HMDB0135611; HMDB15144; HMDB29687; HMDB32890; HMDB41873	C16H14O3	-H(-)	100
253.107	1	6034.72	0.893139	Methyl 3-(2,3-dihydroxy-3-methylbutyl)-4-hydroxybenzoate	HMDB0032796; HMDB32796	C13H18O5	-H(-)	100
253.123	1	3663.36	0.914826	Isoeugenol benzyl ether	HMDB0032058; HMDB0032349; HMDB32058; HMDB32349	C17H18O2	-H(-)	100
253.181	1	6698.88	0.886214	Lubiminol	HMDB0029604; HMDB0035780; HMDB0036053; HMDB0036866; HMDB0037197; HMDB0040276; HMDB29604; HMDB35780; HMDB36053; HMDB36866; HMDB37197; HMDB40276	C15H26O3	-H(-)	100
253.217	1	496553	0.981876	Hypogeic acid	C08362; CHEBI:28716; CHEBI:35465; CHEBI:37252; CHEBI:59265; HMDB0002186; HMDB0003229; HMDB0010735; HMDB0012328; HMDB0031053; HMDB0031145; HMDB0031711; HMDB0032638; HMDB0033791; HMDB0035877; HMDB0037647; HMDB0038958; HMDB0041422; HMDB0060082; HMDB02186; HMDB03229; HMDB10735; HMDB12328; HMDB31053; HMDB31145; HMDB31711; HMDB32638; HMDB33791; HMDB35877; HMDB37647; HMDB38958; HMDB41422; HMDB60082	C16H30O2	-H(-)	100
254.09	1	4987.54	0.920565	7,8-Dihydroneopterin; Nicotinamide riboside	C03150; C04874; CHEBI:15927; CHEBI:17001; CHEBI:465284; HMDB0000855; HMDB0002275; HMDB0015139; HMDB00855; HMDB02275; HMDB15139	C11H15N2O5; C9H13N5O4	-H(-); -H(-)	100
254.249	1	17297.3	0.908268	Palmitic amide	CHEBI:74475; HMDB0012273; HMDB12273	C16H33NO	-H(-)	100
254.982	1	115595	0.956943	Ascorbic acid-2-sulfate	HMDB0060649; HMDB60649	C6H8O9S	-H(-)	100
255.076	1	6922.73	0.858668	Nicotinate D-ribonucleoside	C05841; CHEBI:27748; HMDB0006809; HMDB06809	C11H14NO6	-H(-)	100
255.124	1	10132.7	0.91562	1-Methoxy-1-(2,4,5-trimethoxyphenyl)-2-propanol	HMDB0031772; HMDB0040352; HMDB31772; HMDB40352	C13H20O5	-H(-)	100
255.16	1	16502.5	0.92483	5-Nonyltetrahydro-2-oxo-3-furancarboxylic acid	HMDB0030993; HMDB0036143; HMDB0062363; HMDB0062364; HMDB30993; HMDB36143; HMDB62363; HMDB62364	C14H24O4	-H(-)	100
256.095	1	11413.7	0.947844	5-Methylcytidine; Glycerophosphocholine	C00670; CHEBI:16870; CHEBI:20607; HMDB0000049; HMDB0000086; HMDB0000982; HMDB00049; HMDB00086; HMDB0039229; HMDB00982; HMDB39229	C10H15N3O5; C8H20NO6P	-H(-); -H(-)	100
256.156	1	4928.91	0.931534	2-Hexenoylcarnitine	HMDB0013161; HMDB13161	C13H23NO4	-H(-)	100
257.088	1	5247.44	0.88084	AICA-riboside	CHEBI:28498; HMDB0062179; HMDB62179	C9H14N4O5	-H(-)	100
257.103	1	10615.9	0.948263	1,1''-(Tetrahydro-6a-hydroxy-2,3a,5-trimethylfuro[2,3-d]-1,3-dioxole-2,5-di...	HMDB0032527; HMDB32527	C12H18O6	-H(-)	100
257.176	1	34475.8	0.710638	Tetradecanedioic acid	C11002; C14260; CHEBI:76308; HMDB0000872; HMDB0040429; HMDB0041618; HMDB0059946; HMDB0059947; HMDB00872; HMDB40429; HMDB41618; HMDB59946; HMDB59947	C14H26O4	-H(-)	100
257.212	1	7473.53	0.910455	10-Hydroxymyristic acid methyl ester	CHEBI:87428; HMDB0031061; HMDB0059866; HMDB0061657; HMDB31061; HMDB59866; HMDB61657	C15H30O3	-H(-)	100
258.039	1	7836.49	0.946885	Hexosamine P	C00352; C12214; CHEBI:15873; CHEBI:31203; HMDB0001109; HMDB0001254; HMDB0060436; HMDB01109; HMDB01254; HMDB60436	C6H14NO8P	-H(-)	100
258.145	1	4255.53	0.930803	Glutaminylisoleucine	HMDB0028800; HMDB0028801; HMDB0028868; HMDB0028905; HMDB0028921; HMDB0028927; HMDB0028943; HMDB0028952; HMDB28800; HMDB28801; HMDB28868; HMDB28905; HMDB28921; HMDB28927; HMDB28943; HMDB28952	C11H21N3O4	-H(-)	100
258.992	1	54888.6	0.971427	Caffeic acid 3-sulfate	CHEBI:90242; HMDB0041706; HMDB0041708; HMDB0125409; HMDB0125831; HMDB0127962; HMDB0134087; HMDB0135272; HMDB41706; HMDB41708	C9H8O7S	-H(-)	100
259.023	1	137407	0.965339	Hexose P	C00085; C00092; C00103; C00275; C00636; C01094; C01097; C01172; C01177; C02888; C03267; C03546; C03862; C04006; C05345; CHEBI:1220424; CHEBI:12350; CHEBI:15946; CHEBI:16077; CHEBI:16084; CHEBI:17719; CHEBI:18105; CHEBI:18169; CHEBI:18384; CHEBI:35374; CHEBI:38342; CHEBI:4170; CHEBI:4251; CHEBI:49728; CHEBI:64838; CHEBI:704854; HMDB0000124; HMDB0000213; HMDB0000645; HMDB0000994; HMDB0001076; HMDB0…	C6H13O9P	-H(-)	100
259.061	1	4554.12	0.851314	2-Methoxystypandrone	HMDB0033265; HMDB0039616; HMDB0040630; HMDB0128951; HMDB0128953; HMDB0128954; HMDB0128955; HMDB0128956; HMDB0128965; HMDB0131199; HMDB0141787; HMDB0141789; HMDB0141790; HMDB0141791; HMDB0141792; HMDB33265; HMDB39616; HMDB40630	C14H12O5	-H(-)	100
259.094	1	3764.93	0.933319	L-alpha-glutamyl-L-hydroxyproline	HMDB0011161; HMDB0028820; HMDB0028862; HMDB0029403; HMDB11161; HMDB28820; HMDB28862; HMDB29403	C10H16N2O6	-H(-)	100
259.119	1	11487.3	0.922619	Glycerol tripropanoate	HMDB0032857; HMDB32857	C12H20O6	-H(-)	100
259.13	1	11166.3	0.948772	gamma-Glutamylisoleucine	CHEBI:68433; CHEBI:68434; CHEBI:73506; HMDB0011170; HMDB0011171; HMDB0028822; HMDB0028823; HMDB0028906; HMDB0028928; HMDB0029152; HMDB0029153; HMDB11170; HMDB11171; HMDB28822; HMDB28823; HMDB28906; HMDB28928; HMDB29152; HMDB29153	C11H20N2O5	-H(-)	100
260.089	1	5425.91	0.949606	Asparaginyl-Glutamic acid	HMDB0028730; HMDB0028751; HMDB0028767; HMDB0028793; HMDB0028814; HMDB0029144; HMDB28730; HMDB28751; HMDB28767; HMDB28793; HMDB28814; HMDB29144	C9H15N3O6	-H(-)	100
260.103	1	1713.86	0.885699	Glycyl-Tryptophan	HMDB0028852; HMDB0029083; HMDB28852; HMDB29083	C13H15N3O3	-H(-)	100
260.124	1	3254.05	0.890567	Gamma glutamyl ornithine	CHEBI:73829; HMDB0002248; HMDB0004985; HMDB0004987; HMDB0028758; HMDB0028947; HMDB02248; HMDB04985; HMDB04987; HMDB28758; HMDB28947	C10H19N3O5	-H(-)	100
261.073	1	4167.72	0.909313	L-beta-aspartyl-L-glutamic acid	CHEBI:73503; HMDB0011164; HMDB0028752; HMDB0028815; HMDB0029145; HMDB0030413; HMDB0030419; HMDB11164; HMDB28752; HMDB28815; HMDB29145; HMDB30413; HMDB30419	C9H14N2O7	-H(-)	100
261.171	1	1614.05	0.912798	Glyceryl 5-hydroxydecanoate	HMDB0032297; HMDB32297	C13H26O5	-H(-)	100
261.222	1	4154.1	0.209543	6,10,14-Trimethyl-5,9,13-pentadecatrien-2-one	HMDB0034495; HMDB0037519; HMDB34495; HMDB37519	C18H30O	-H(-)	100
262.087	1	3040.82	0.919237	Asparaginyl-Methionine; Dehydroanonaine	HMDB0028737; HMDB0028968; HMDB0030350; HMDB0039873; HMDB28737; HMDB28968; HMDB30350; HMDB39873	C17H13NO2; C9H17N3O4S	-H(-); -H(-)	100
262.144	1	1843.33	0.855613	N-(Heptan-4-yl)benzo[d][1,3]dioxole-5-carboxamide	HMDB0032305; HMDB32305	C15H21NO3	-H(-)	100
263.103	1	2170.4	0.900217	Acetyl-N-formyl-5-methoxykynurenamine	C04148; C05642; CHEBI:17884; CHEBI:58310; HMDB0004259; HMDB0006344; HMDB0061136; HMDB0062645; HMDB04259; HMDB06344; HMDB61136; HMDB62645	C13H16N2O4	-H(-)	100
263.129	1	3516.95	0.864096	gamma-CEHC	C06082; C09600; CHEBI:18743; CHEBI:581942; CHEBI:62426; HMDB0001931; HMDB0030102; HMDB0031972; HMDB0033227; HMDB0033661; HMDB0034719; HMDB0035140; HMDB0035715; HMDB0035805; HMDB0035874; HMDB0036043; HMDB0036045; HMDB0036093; HMDB0036125; HMDB0036130; HMDB0036135; HMDB0036202; HMDB0036773; HMDB0036931; HMDB0037055; HMDB0037528; HMDB0038156; HMDB0040119; HMDB0041227; HMDB0041284; HMDB0124832; HMDB0…	C15H20O4	-H(-)	100
263.14	1	2609.13	0.928064	Vorinostat	C10497; CHEBI:45716; HMDB0015568; HMDB0029008; HMDB0029134; HMDB0033463; HMDB0139553; HMDB0139638; HMDB15568; HMDB29008; HMDB29134; HMDB33463	C14H20N2O3	-H(-)	100
263.149	1	2463.67	0.857676	Hexyl glucoside	HMDB0031688; HMDB31688	C12H24O6	-H(-)	100
263.165	1	6703.31	0.894218	12-Oxo-2,3-dinor-10,15-phytodienoic acid	CHEBI:88829; HMDB0032090; HMDB0061935; HMDB32090; HMDB61935	C16H24O3	-H(-)	100
263.238	1	1142.53	0.879992	(±)-(Z)-2-(5-Tetradecenyl)cyclobutanone	HMDB0037543; HMDB37543	C18H32O	-H(-)	100
264.087	1	1761.51	0.904696	2-(2-Phenylacetoxy)propionylglycine	CHEBI:89860; CHEBI:89911; HMDB0059732; HMDB0059772; HMDB59732; HMDB59772	C13H15NO5	-H(-)	100
264.109	1	1689.19	0.823156	D-1-[(3-Carboxypropyl)amino]-1-deoxyfructose	HMDB0038663; HMDB38663	C10H19NO7	-H(-)	100
264.16	1	2847.57	0.903735	Oxprenolol	CHEBI:113756; HMDB0015520; HMDB0061122; HMDB15520; HMDB61122	C15H23NO3	-H(-)	100
265.108	1	67128.1	0.979677	3'',4'',5''-Trimethoxycinnamyl alcohol acetate	HMDB0040891; HMDB0041582; HMDB0125455; HMDB0133195; HMDB0133196; HMDB0133197; HMDB0133198; HMDB40891; HMDB41582	C14H18O5	-H(-)	100
265.18	1	8384.83	0.921078	4-Hydroxy-3-methoxy-2,10-bisaboladien-9-one	CHEBI:89569; HMDB0033917; HMDB0060055; HMDB0112085; HMDB0112088; HMDB0112089; HMDB0112092; HMDB0112097; HMDB33917; HMDB60055	C16H26O3	-H(-)	100
265.217	1	3973.89	0.856076	Methyl 2E,4Z-hexadecadienoate	HMDB0031050; HMDB31050	C17H30O2	-H(-)	100
265.253	1	3265.45	0.930227	9-Octadecenal	CHEBI:417823; HMDB0030965; HMDB0037517; HMDB30965; HMDB37517	C18H34O	-H(-)	100
266.089	1	5291.6	0.913504	Adenosine	C00212; C00330; C07195; C07210; CHEBI:10110; CHEBI:16335; CHEBI:17172; CHEBI:45327; HMDB0000050; HMDB0000085; HMDB0004401; HMDB0004402; HMDB0004421; HMDB00050; HMDB00085; HMDB0014340; HMDB0014638; HMDB04401; HMDB04402; HMDB04421; HMDB14340; HMDB14638	C10H13N5O4	-H(-)	100
267.073	1	269668	0.989108	Inosine	C00294; CHEBI:17596; CHEBI:705435; CHEBI:74074; HMDB0000195; HMDB0000481; HMDB0003040; HMDB00195; HMDB00481; HMDB03040	C10H12N4O5	-H(-)	100
267.123	1	10496.5	0.918376	Kamahine C	HMDB0038935; HMDB0061643; HMDB38935; HMDB61643	C14H20O5	-H(-)	100
267.159	1	11375.4	0.900377	4,11,13,15-Tetrahydroridentin B	HMDB0036150; HMDB0038153; HMDB0038154; HMDB0038165; HMDB0038503; HMDB0060570; HMDB0240213; HMDB36150; HMDB38153; HMDB38154; HMDB38165; HMDB38503; HMDB60570	C15H24O4	-H(-)	100
267.269	1	4109.5	0.952823	Stearaldehyde	C01838; CHEBI:17034; CHEBI:73504; HMDB0002384; HMDB0029632; HMDB0062710; HMDB02384; HMDB29632; HMDB62710	C18H36O	-H(-)	100
268.083	1	13421.3	0.923387	2-{[hydroxy(2,3,4-trimethoxyphenyl)methylidene]amino}acetic acid	HMDB0142117	C12H15NO6	-H(-)	100
269.088	1	316653	0.401209	D-erythro-L-galacto-Nonulose	HMDB0029955; HMDB29955	C9H18O9	-H(-)	100
269.176	1	14217.2	0.893003	Ethylene brassylate	HMDB0040459; HMDB40459	C15H26O4	-H(-)	100
269.212	1	40145.3	0.968389	3-Oxohexadecanoic acid	CHEBI:37251; HMDB0010733; HMDB0030972; HMDB0030973; HMDB0030978; HMDB10733; HMDB30972; HMDB30973; HMDB30978	C16H30O3	-H(-)	100
269.248	1	135056	0.992677	Heptadecanoic acid	C16995; CHEBI:32365; CHEBI:70838; CHEBI:84874; HMDB0002259; HMDB0031067; HMDB0034131; HMDB0037372; HMDB0040392; HMDB0040598; HMDB0059870; HMDB0061709; HMDB0061859; HMDB02259; HMDB31067; HMDB34131; HMDB37372; HMDB40392; HMDB40598; HMDB59870; HMDB61709; HMDB61859	C17H34O2	-H(-)	100
271.191	1	10330.2	0.907703	7(14)-Bisabolene-2,3,10,11-tetrol	HMDB0035918; HMDB35918	C15H28O4	-H(-)	100
271.207	1	3702.91	0.919879	5a-Androst-3-en-17-one	CHEBI:37894; CHEBI:86393; HMDB0006046; HMDB0034406; HMDB06046; HMDB34406	C19H28O	-H(-)	100
271.227	1	36686.5	0.958143	16-Hydroxy hexadecanoic acid	C18218; CHEBI:37248; CHEBI:38247; CHEBI:55328; CHEBI:75972; HMDB0006294; HMDB0010734; HMDB0031057; HMDB0061658; HMDB0062548; HMDB0112184; HMDB0112185; HMDB0112186; HMDB0112187; HMDB0112188; HMDB0112189; HMDB0112190; HMDB0112191; HMDB0112192; HMDB06294; HMDB10734; HMDB31057; HMDB61658; HMDB62548	C16H32O3	-H(-)	100
272.007	1	5315.43	0.919317	Stepronin	HMDB0015492; HMDB15492	C10H11NO4S2	-H(-)	100
272.172	1	2817.29	0.941522	Arginyl-Valine	HMDB0028722; HMDB0029121; HMDB28722; HMDB29121	C11H23N5O3	-H(-)	100
273.008	1	9594.21	0.960459	Ferulic acid 4-sulfate	CHEBI:133508; HMDB0029200; HMDB0041748; HMDB0127955; HMDB0131141; HMDB29200; HMDB41748	C10H10O7S	-H(-)	100
273.058	1	5282.22	0.93914	modafinil acid	HMDB0061039; HMDB61039	C15H14O3S	-H(-)	100
273.092	1	11623.5	0.96913	Bakers yeast extract	HMDB0032173; HMDB32173	C19H14O2	-H(-)	100
273.17	1	6274.82	0.88613	3-Hydroxytetradecanedioic acid	HMDB0000394; HMDB00394	C14H26O5	-H(-)	100
274.094	1	3015.17	0.903447	Sarmentosin; Ethenodeoxyadenosine	C08340; HMDB0001786; HMDB0030697; HMDB01786; HMDB30697	C11H17NO7; C12H13N5O3	-H(-); -H(-)	100
274.104	1	9916.73	0.875208	Norophthalmic acid	C05283; CHEBI:73707; CHEBI:73847; HMDB0005766; HMDB0011738; HMDB0028796; HMDB0028817; HMDB0028833; HMDB0029147; HMDB05766; HMDB11738; HMDB28796; HMDB28817; HMDB28833; HMDB29147	C10H17N3O6	-H(-)	100
275.017	1	4686.47	0.898356	6-Phosphogluconate	C00345; CHEBI:48928; CHEBI:58759; HMDB0001316; HMDB0040924; HMDB0062800; HMDB01316; HMDB40924; HMDB62800	C6H13O10P	-H(-)	100
275.089	1	5786.58	0.930909	gamma-Glutamylglutamic acid	C01425; C05282; CHEBI:5390; CHEBI:73705; HMDB0011737; HMDB0028818; HMDB0029148; HMDB0042036; HMDB11737; HMDB28818; HMDB29148; HMDB42036	C10H16N2O7	-H(-)	100
275.125	1	3562.37	0.907464	Saccharopine	C00449; CHEBI:16927; CHEBI:57951; HMDB0000279; HMDB00279; HMDB0062698; HMDB62698	C11H20N2O6	-H(-)	100
275.201	1	3029	0.839156	19-Norandrosterone	C16300; CHEBI:32389; CHEBI:36412; CHEBI:529214; CHEBI:87333; HMDB0002697; HMDB0004590; HMDB0005886; HMDB0006547; HMDB0032464; HMDB0032672; HMDB0034382; HMDB0062677; HMDB02697; HMDB04590; HMDB05886; HMDB06547; HMDB32464; HMDB32672; HMDB34382; HMDB62677	C18H28O2	-H(-)	100
276.102	1	31949.7	0.976808	Glutaminylmethionine	HMDB0028803; HMDB0028971; HMDB0028987; HMDB28803; HMDB28971; HMDB28987	C10H19N3O4S	-H(-)	100
277.144	1	6954.3	0.879848	alpha-CEHC	C03343; C14214; C15205; CHEBI:17243; CHEBI:34687; CHEBI:626842; CHEBI:79053; HMDB0001518; HMDB0013248; HMDB0013835; HMDB0033244; HMDB0133045; HMDB0133047; HMDB0133048; HMDB0133084; HMDB0133085; HMDB0133086; HMDB0133087; HMDB0133088; HMDB0133089; HMDB0133090; HMDB0133091; HMDB01518; HMDB13248; HMDB13835; HMDB33244	C16H22O4	-H(-)	100
277.155	1	4442.99	0.961459	Leucyl-phenylalanine	C11221; CHEBI:111173; CHEBI:383437; HMDB0013243; HMDB0028914; HMDB0028936; HMDB0028998; HMDB0062483; HMDB13243; HMDB28914; HMDB28936; HMDB28998; HMDB62483	C15H22N2O3	-H(-)	100
277.165	1	2329.01	0.908809	(x)-2-Heptanol glucoside	HMDB0035028; HMDB35028	C13H26O6	-H(-)	100
277.18	1	5932.18	0.877585	1-(4-Hydroxy-3-methoxyphenyl)-3-decanone	C10482; C16792; HMDB0030801; HMDB0030974; HMDB0031928; HMDB0039251; HMDB0137260; HMDB30801; HMDB30974; HMDB31928; HMDB39251	C17H26O3	-H(-)	100
277.217	1	67255.7	0.926792	Alpha-Linolenic acid	C06426; C06427; C08364; CHEBI:27432; CHEBI:28661; CHEBI:38383; CHEBI:86148; HMDB0001388; HMDB0003073; HMDB0030962; HMDB0030963; HMDB0030964; HMDB01388; HMDB03073; HMDB30962; HMDB30963; HMDB30964	C18H30O2	-H(-)	100
278.124	1	1624.84	0.898865	N-(1-Deoxy-1-fructosyl)valine	HMDB0037844; HMDB37844	C11H21NO7	-H(-)	100
278.249	1	41853.5	0.985609	Linoleamide	CHEBI:82984; HMDB0062656; HMDB62656	C18H33NO	-H(-)	100
279.088	1	3456.43	0.909215	Gravolenic acid	HMDB0033884; HMDB33884	C14H16O6	-H(-)	100
279.099	1	3749.58	0.931535	Aspartylphenylalanine	CHEBI:73830; HMDB0000706; HMDB0006113; HMDB0011167; HMDB0028760; HMDB0028991; HMDB00706; HMDB06113; HMDB11167; HMDB28760; HMDB28991	C13H16N2O5	-H(-)	100
279.124	1	61572.8	0.936356	Artabsinolide A	HMDB0035620; HMDB0036051; HMDB0036094; HMDB0036095; HMDB0036695; HMDB0038545; HMDB0041003; HMDB0041144; HMDB0133288; HMDB35620; HMDB36051; HMDB36094; HMDB36095; HMDB36695; HMDB38545; HMDB41003; HMDB41144	C15H20O5	-H(-)	100
279.196	1	12142.1	0.974459	12S-HHT	C20388; CHEBI:63977; HMDB0012535; HMDB0032675; HMDB0036422; HMDB0041388; HMDB0094642; HMDB0112087; HMDB0112095; HMDB0112098; HMDB12535; HMDB32675; HMDB36422; HMDB41388; HMDB94642	C17H28O3	-H(-)	100
280.105	1	2882.32	0.929395	N-(1-Deoxy-1-fructosyl)threonine; 1-Methyladenosine	C02494; C04779; CHEBI:119928; CHEBI:16020; CHEBI:21891; HMDB0003331; HMDB0004044; HMDB0004326; HMDB0006023; HMDB0037843; HMDB03331; HMDB04044; HMDB04326; HMDB06023; HMDB37843	C10H19NO8; C11H15N5O4	-H(-); -H(-)	100
281.089	1	4501.5	0.828033	1-Methylinosine	CHEBI:19065; HMDB0002721; HMDB02721	C11H14N4O5	-H(-)	100
281.105	1	6112.05	0.942219	12-Hydroxynevirapine	CHEBI:155605; HMDB0013911; HMDB0013912; HMDB0013913; HMDB0013914; HMDB13911; HMDB13912; HMDB13913; HMDB13914	C15H14N4O2	-H(-)	100
281.139	1	7759.25	0.910827	Octyl gallate	C15971; CHEBI:23758; CHEBI:83631; HMDB0033375; HMDB0034941; HMDB0034983; HMDB0035846; HMDB0038660; HMDB0038661; HMDB0038989; HMDB0039241; HMDB0041324; HMDB33375; HMDB34941; HMDB34983; HMDB35846; HMDB38660; HMDB38661; HMDB38989; HMDB39241; HMDB41324	C15H22O5	-H(-)	100
281.176	1	10896	0.936333	Lactapiperanol C	HMDB0033630; HMDB0062365; HMDB0062366; HMDB33630; HMDB62365; HMDB62366	C16H26O4	-H(-)	100
282.084	1	12597.1	0.953612	Guanosine	C00387; CHEBI:16750; CHEBI:40304; HMDB0000133; HMDB0003333; HMDB00133; HMDB03333	C10H13N5O5	-H(-)	100
283.068	1	18168.3	0.957457	Xanthosine	C01762; CHEBI:18107; HMDB0000299; HMDB00299	C10H12N4O6	-H(-)	100
283.082	1	15844	0.944149	p-Cresol glucuronide	CHEBI:87986; HMDB0011686; HMDB0034618; HMDB0038492; HMDB11686; HMDB34618; HMDB38492	C13H16O7	-H(-)	100
283.17	1	5976.95	0.992228	Boldione	C20144; CHEBI:40799; HMDB0003422; HMDB0030432; HMDB0038050; HMDB03422; HMDB30432; HMDB38050	C19H24O2	-H(-)	100
283.207	1	12076.7	0.822846	Retinal	CHEBI:132246; CHEBI:45487; HMDB0001358; HMDB0002152; HMDB0006218; HMDB0006220; HMDB0013117; HMDB0035151; HMDB01358; HMDB02152; HMDB06218; HMDB06220; HMDB13117; HMDB35151	C20H28O	-H(-)	100
284.068	1	8563.01	0.96736	3,5,7-trihydroxy-2-(3-methoxyphenyl)-1λ⁴-chromen-1-ylium	HMDB0125118; HMDB0128112	C16H13O5	-H(-)	100
284.088	1	8172.23	0.95739	N4-Acetylcytidine	CHEBI:70989; HMDB0005923; HMDB05923	C11H15N3O6	-H(-)	100
284.122	1	7929.28	0.963009	Isothipendyl	HMDB0015692; HMDB15692	C16H19N3S	-H(-)	100
285.098	1	5192.27	0.892959	Salicin; 1-radyl-2-acyl-sn-glycero-3-phosphocholine	C01451; C03351; CHEBI:17069; CHEBI:17814; HMDB0003546; HMDB0034023; HMDB0038331; HMDB0038964; HMDB0062192; HMDB03546; HMDB34023; HMDB38331; HMDB38964; HMDB62192	C13H18O7; C9H21NO7P	-H(-); -H(-)	100
285.207	1	16274.2	0.933009	Hexadecanedioic acid	C19615; CHEBI:73722; HMDB0000672; HMDB0041287; HMDB0059777; HMDB00672; HMDB41287; HMDB59777	C16H30O4	-H(-)	100
285.221	1	10146.1	0.964331	Vitamin A	C11873; C11887; C19962; CHEBI:29509; CHEBI:45479; HMDB0000305; HMDB0003439; HMDB0006216; HMDB0006217; HMDB0006221; HMDB0030403; HMDB00305; HMDB0034735; HMDB0036728; HMDB0036841; HMDB0038709; HMDB03439; HMDB06216; HMDB06217; HMDB06221; HMDB30403; HMDB34735; HMDB36728; HMDB36841; HMDB38709	C20H30O	-H(-)	100
285.243	1	8347.42	0.938802	Avocadene	CHEBI:582699; HMDB0031042; HMDB0061663; HMDB31042; HMDB61663	C17H34O3	-H(-)	100
286.098	1	3718.66	0.89399	Rutaecarpine	C09238; HMDB0042010; HMDB42010	C18H13N3O	-H(-)	100
287.052	1	4527.89	0.921802	Orotidine	C01103; CHEBI:25722; HMDB0000788; HMDB00788	C10H12N2O8	-H(-)	100
287.186	1	4349.34	0.896432	6-Hydroxypentadecanedioic acid	HMDB0031885; HMDB31885	C15H28O5	-H(-)	100
288.12	1	12760.6	0.904087	Ophthalmic acid	CHEBI:84058; HMDB0005765; HMDB05765	C11H19N3O6	-H(-)	100
289.033	1	20460.1	0.93318	Sedoheptulose P	C00281; C06222; CHEBI:15721; CHEBI:57483; CHEBI:9082; HMDB0001068; HMDB0060509; HMDB0062754; HMDB01068; HMDB60509; HMDB62754	C7H15O10P	-H(-)	100
289.108	1	2876.79	0.910207	5,6-Dihydro-11-methoxyyangonin	HMDB0038722; HMDB0127764; HMDB38722	C16H18O5	-H(-)	100
289.181	1	3361.84	0.884019	(9Z,11E,13E,15Z)-4-Oxo-9,11,13,15-octadecatetraenoic acid	HMDB0031098; HMDB0061861; HMDB31098; HMDB61861	C18H26O3	-H(-)	100
289.253	1	932.768	0.896862	(3S,6E,10E)-1,6,10,14-Phytatetraen-3-ol	HMDB0035083; HMDB0035276; HMDB0036723; HMDB0036834; HMDB0039827; HMDB35083; HMDB35276; HMDB36723; HMDB36834; HMDB39827	C20H34O	-H(-)	100
290.116	1	1775.48	0.899712	Seryltryptophan	HMDB0029050; HMDB0029092; HMDB29050; HMDB29092	C14H17N3O4	-H(-)	100
290.212	1	978.222	0.976626	Penbutolol	C07416; CHEBI:354975; HMDB0015447; HMDB15447	C18H29NO2	-H(-)	100
291.069	1	8304.22	0.924753	(1,3-diphenylpropoxy)sulfonic acid	HMDB0135230; HMDB0135553; HMDB0135583; HMDB0135585	C15H16O4S	-H(-)	100
291.096	1	7869.49	0.871593	Canavaninosuccinate	CHEBI:89639; HMDB0012197; HMDB12197	C9H16N4O7	-H(-)	100
291.124	1	3832.95	0.783076	11,12-Dimethoxydihydrokawain	CHEBI:110179; CHEBI:132606; HMDB0030767; HMDB0037774; HMDB0037775; HMDB0094645; HMDB30767; HMDB37774; HMDB37775; HMDB94645	C16H20O5	-H(-)	100
291.16	1	5072.89	0.853234	9-Acetoxyfukinanolide	C10459; HMDB0034658; HMDB0034738; HMDB0034930; HMDB0035687; HMDB0036693; HMDB0039275; HMDB0041249; HMDB0137254; HMDB0137256; HMDB34658; HMDB34738; HMDB34930; HMDB35687; HMDB36693; HMDB39275; HMDB41249	C17H24O4	-H(-)	100
291.196	1	12320.1	0.921005	(2''E,4''Z,7''Z,8E)-Colnelenic acid	C16320; CHEBI:60959; HMDB0030996; HMDB0038035; HMDB0040806; HMDB30996; HMDB38035; HMDB40806	C18H28O3	-H(-)	100
291.232	1	3497.04	0.836558	3b,17b-Dihydroxyetiocholane	C03852; C07632; C12525; CHEBI:18329; CHEBI:27727; CHEBI:36713; CHEBI:36714; CHEBI:36715; CHEBI:428186; HMDB0000369; HMDB0000383; HMDB0000412; HMDB0000458; HMDB0000493; HMDB0000495; HMDB0000551; HMDB0000554; HMDB00369; HMDB00383; HMDB00412; HMDB00458; HMDB00493; HMDB00495; HMDB00551; HMDB00554; HMDB0060437; HMDB60437	C19H32O2	-H(-)	100
293.042	1	19120	0.94764	Wasalexin A	HMDB0034765; HMDB0034768; HMDB0038636; HMDB34765; HMDB34768; HMDB38636	C13H14N2O2S2	-H(-)	100
293.103	1	3784.67	0.947449	Cyclocalopin F	HMDB0039825; HMDB39825	C15H18O6	-H(-)	100
293.115	1	5510.9	0.903711	gamma-Glutamylphenylalanine	C11045; CHEBI:2877; CHEBI:89582; HMDB0000594; HMDB0001894; HMDB0028826; HMDB0028875; HMDB0028994; HMDB0029106; HMDB0029156; HMDB0029562; HMDB0031865; HMDB0038514; HMDB00594; HMDB01894; HMDB28826; HMDB28875; HMDB28994; HMDB29106; HMDB29156; HMDB29562; HMDB31865; HMDB38514	C14H18N2O5	-H(-)	100
293.139	1	4768.97	0.893636	Tocopheronic acid	CHEBI:132607; HMDB0030555; HMDB0094679; HMDB30555; HMDB94679	C16H22O5	-H(-)	100
293.15	1	3616.55	0.936671	Isoleucyl-Tyrosine	HMDB0028919; HMDB0028941; HMDB0029108; HMDB0029109; HMDB0033464; HMDB0139646; HMDB28919; HMDB28941; HMDB29108; HMDB29109; HMDB33464	C15H22N2O4	-H(-)	100
293.177	1	46353.5	0.965835	Gingerol	C09709; C10462; HMDB0005783; HMDB0034779; HMDB0035722; HMDB0035754; HMDB0040646; HMDB05783; HMDB34779; HMDB35722; HMDB35754; HMDB40646	C17H26O4	-H(-)	100
293.248	1	3509.57	0.92765	C19:2	CHEBI:69080; HMDB0034381; HMDB34381	C19H34O2	-H(-)	100
295.039	1	2821.33	0.932206	1,4-Benzothiazine-O-quinonimine	HMDB0012491; HMDB12491	C12H12N2O5S	-H(-)	100
295.082	1	5026.27	0.876256	6-(3-ethenylphenoxy)-3,4,5-trihydroxyoxane-2-carboxylic acid	HMDB0124987; HMDB0125168	C14H16O7	-H(-)	100
295.154	1	7678.48	0.92072	Ovalicin	C09674; HMDB0038120; HMDB0039376; HMDB0041551; HMDB38120; HMDB39376; HMDB41551	C16H24O5	-H(-)	100
295.191	1	6767.13	0.910992	Tanacetol B	HMDB0035075; HMDB0038798; HMDB0134775; HMDB35075; HMDB38798	C17H28O4	-H(-)	100
295.228	1	29909.5	0.919385	13S-hydroxyoctadecadienoic acid	C14762; C14767; C14825; C14826; CHEBI:34154; CHEBI:34494; CHEBI:34496; CHEBI:38299; CHEBI:595882; CHEBI:72651; HMDB0004667; HMDB0004670; HMDB0004701; HMDB0004702; HMDB0006939; HMDB0010223; HMDB0029796; HMDB0029978; HMDB0029998; HMDB0061708; HMDB0062652; HMDB0112194; HMDB04667; HMDB04670; HMDB04701; HMDB04702; HMDB06939; HMDB10223; HMDB29796; HMDB29978; HMDB29998; HMDB61708; HMDB62652	C18H32O3	-H(-)	100
295.264	1	15307.6	0.87921	10Z-Nonadecenoic acid	CHEBI:83051; HMDB0013622; HMDB0035575; HMDB0062543; HMDB0062658; HMDB13622; HMDB35575; HMDB62543; HMDB62658	C19H36O2	-H(-)	100
296.259	1	13315.9	0.95782	Palmitoleoyl Ethanolamide	CHEBI:71465; HMDB0013648; HMDB13648	C18H35NO2	-H(-)	100
297.134	1	2.86366e+06	0.986956	Toxin T2 tetrol	HMDB0036159; HMDB0037560; HMDB36159; HMDB37560	C15H22O6	-H(-)	100
297.279	1	42457.1	0.963869	C19:0	C16535; C16794; CHEBI:133136; CHEBI:133138; CHEBI:39246; CHEBI:51340; CHEBI:68565; CHEBI:84262; CHEBI:84875; HMDB0000772; HMDB0000795; HMDB0004085; HMDB0034154; HMDB0035474; HMDB0035674; HMDB0035675; HMDB0037397; HMDB0038070; HMDB0061710; HMDB00772; HMDB00795; HMDB04085; HMDB34154; HMDB35474; HMDB35674; HMDB35675; HMDB37397; HMDB38070; HMDB61710	C19H38O2	-H(-)	100
298.275	1	20318.8	0.978666	Sphingosine	C00319; C02934; C16512; CHEBI:16393; CHEBI:17862; CHEBI:71464; HMDB0000252; HMDB0001480; HMDB0002100; HMDB00252; HMDB01480; HMDB02100	C18H37NO2	-H(-)	100
299.201	1	9993.6	0.922697	all-trans-Retinoic acid	C00777; C07058; C15493; C16683; CHEBI:15367; CHEBI:50648; CHEBI:6067; HMDB0001852; HMDB0002369; HMDB0006219; HMDB0012329; HMDB0012788; HMDB0012874; HMDB0036564; HMDB0036697; HMDB0036710; HMDB0036711; HMDB0038702; HMDB0041925; HMDB0061925; HMDB01852; HMDB02369; HMDB06219; HMDB12329; HMDB12788; HMDB12874; HMDB36564; HMDB36697; HMDB36710; HMDB36711; HMDB38702; HMDB41925; HMDB61925	C20H28O2	-H(-)	100
299.222	1	10120.6	0.904401	MG(0:0/14:1(9Z)/0:0)	HMDB0011531; HMDB0011562; HMDB11531; HMDB11562	C17H32O4	-H(-)	100
299.239	1	4957.15	0.991722	Allylestrenol	C12811; HMDB0015500; HMDB0029816; HMDB15500; HMDB29816	C21H32O	-H(-)	100
299.258	1	74138.6	0.975469	(R)-3-Hydroxy-Octadecanoic acid	CHEBI:136406; CHEBI:136638; CHEBI:19660; CHEBI:85208; HMDB0010737; HMDB0037396; HMDB0061661; HMDB0061662; HMDB0061706; HMDB0062549; HMDB0112180; HMDB0112181; HMDB0112182; HMDB0112183; HMDB0112193; HMDB10737; HMDB37396; HMDB61661; HMDB61662; HMDB61706; HMDB62549	C18H36O3	-H(-)	100
301.144	1	5670.97	0.868859	6-Ketoestriol	C10719; C18166; CHEBI:544560; CHEBI:73468; HMDB0000530; HMDB0005056; HMDB0012270; HMDB0014325; HMDB0036472; HMDB00530; HMDB0126616; HMDB05056; HMDB12270; HMDB14325; HMDB36472	C18H22O4	-H(-)	100
301.165	1	23805.7	0.88968	Glycerol tributanoate	C13870; CHEBI:35020; HMDB0031094; HMDB31094	C15H26O6	-H(-)	100
301.202	1	6003.32	0.885	xi-7-Hydroxyhexadecanedioic acid	HMDB0037830; HMDB0037831; HMDB37830; HMDB37831	C16H30O5	-H(-)	100
301.217	1	33979	0.967294	Eicosapentaenoic acid	C02075; C06428; C07198; C09118; C12077; CHEBI:27436; CHEBI:28364; CHEBI:545914; CHEBI:6039; HMDB0001999; HMDB0003598; HMDB0015655; HMDB0035692; HMDB0036703; HMDB0036709; HMDB0036775; HMDB0036805; HMDB0036811; HMDB0036826; HMDB0038172; HMDB0038687; HMDB0039486; HMDB0041928; HMDB01999; HMDB03598; HMDB15655; HMDB35692; HMDB36703; HMDB36709; HMDB36775; HMDB36805; HMDB36811; HMDB36826; HMDB38172; HMDB…	C20H30O2	-H(-)	100
302.248	1	2925.46	0.942	Fenpropimorph	CHEBI:50148; HMDB0037270; HMDB37270	C20H33NO	-H(-)	100
304.035	1	3758.88	0.947018	Cytidine 2'',3''-cyclic phosphate	HMDB0011691; HMDB11691	C9H12N3O7P	-H(-)	100
305.176	1	6111.06	0.922144	5''-Carboxy-gamma-chromanol	C20203; HMDB0012799; HMDB0034780; HMDB12799; HMDB34780	C18H26O4	-H(-)	100
305.248	1	271284	0.930747	8,11,14-Eicosatrienoic acid	C03242; C16522; CHEBI:53460; CHEBI:53486; CHEBI:72865; HMDB0002925; HMDB0006735; HMDB0010378; HMDB0031058; HMDB0036835; HMDB0060039; HMDB02925; HMDB06735; HMDB10378; HMDB31058; HMDB36835; HMDB60039	C20H34O2	-H(-)	100
307.191	1	6808.94	0.897005	Methylgingerol	C10373; CHEBI:65842; HMDB0029852; HMDB0031471; HMDB0032664; HMDB0033243; HMDB0034781; HMDB0040867; HMDB0062357; HMDB0062359; HMDB29852; HMDB31471; HMDB32664; HMDB33243; HMDB34781; HMDB40867; HMDB62357; HMDB62359	C18H28O4	-H(-)	100
307.228	1	3963.69	0.954868	Obtusilactone A	HMDB0030960; HMDB0031091; HMDB0031379; HMDB0061646; HMDB0094643; HMDB0112070; HMDB0112090; HMDB0112096; HMDB0112100; HMDB30960; HMDB31091; HMDB31379; HMDB61646; HMDB94643	C19H32O3	-H(-)	100
307.264	1	54359.2	0.906157	Eicosadienoic acid	C09183; C16525; CHEBI:73731; CHEBI:78706; CHEBI:9053; HMDB0005060; HMDB0036827; HMDB0062432; HMDB05060; HMDB36827; HMDB62432	C20H36O2	-H(-)	100
308.295	1	4020.64	0.934338	N-Hexadecanoylpyrrolidine	HMDB0032740; HMDB32740	C20H39NO	-H(-)	100
309.041	1	26288.2	0.908663	De-O-methylsterigmatocystin	C03683; CHEBI:18236; HMDB0033657; HMDB0035230; HMDB33657; HMDB35230	C17H10O6	-H(-)	100
309.062	1	8475.26	0.859519	Mono-trans-p-coumaroylmesotartaric acid	HMDB0029783; HMDB0129414; HMDB29783	C14H14O8	-H(-)	100
309.077	1	12976.1	0.975947	6,11-Dihydroxy-2,2-dimethylpyrano[3,2-c]xanthen-7(2H)-one	HMDB0040357; HMDB40357	C18H14O5	-H(-)	100
309.207	1	9255.95	0.92848	12(13)Ep-9-KODE	CHEBI:89606; HMDB0013623; HMDB0033505; HMDB0035337; HMDB0038484; HMDB13623; HMDB33505; HMDB35337; HMDB38484	C18H30O4	-H(-)	100
309.243	1	5335.75	0.95974	(R)-2-Hydroxysterculic acid	HMDB0031060; HMDB31060	C19H34O3	-H(-)	100
309.28	1	73691.6	0.897379	C20:1	C03425; C16526; CHEBI:32419; CHEBI:32425; HMDB0002231; HMDB0034296; HMDB0034451; HMDB0035159; HMDB0035572; HMDB0035573; HMDB0035574; HMDB0037127; HMDB0062436; HMDB02231; HMDB34296; HMDB34451; HMDB35159; HMDB35572; HMDB35573; HMDB35574; HMDB37127; HMDB62436	C20H38O2	-H(-)	100
310.123	1	6070.78	0.800744	Tolazamide	CHEBI:9613; HMDB0014977; HMDB14977	C14H21N3O3S	-H(-)	100
311.077	1	3853.81	0.88319	6-(4-ethenyl-2-hydroxyphenoxy)-3,4,5-trihydroxyoxane-2-carboxylic acid	HMDB0124976; HMDB0124977; HMDB0126429; HMDB0126430; HMDB0128031; HMDB0140804	C14H16O8	-H(-)	100
311.114	1	7849.66	0.921717	Nivalenol	C06080; CHEBI:7599; HMDB0004304; HMDB0031724; HMDB0034861; HMDB0135312; HMDB04304; HMDB31724; HMDB34861	C15H20O7	-H(-)	100
311.133	1	4769.14	0.856608	Olanzapine	C07322; CHEBI:7735; HMDB0005012; HMDB05012	C17H20N4S	-H(-)	100
311.168	1	112096	0.885823	N-Undecylbenzenesulfonic acid	HMDB0032549; HMDB32549	C17H28O3S	-H(-)	100
311.223	1	24659.9	0.934939	13-L-Hydroperoxylinoleic acid	C04717; C07338; C14827; C14831; CHEBI:15655; CHEBI:15657; CHEBI:34485; CHEBI:34498; CHEBI:88440; CHEBI:88461; CHEBI:88465; CHEBI:90823; HMDB0003871; HMDB0004706; HMDB0006940; HMDB0010201; HMDB0010208; HMDB0010221; HMDB0040900; HMDB0062281; HMDB0062434; HMDB0062637; HMDB03871; HMDB04706; HMDB06940; HMDB10201; HMDB10208; HMDB10221; HMDB40900; HMDB62281; HMDB62434; HMDB62637	C18H32O4	-H(-)	100
311.295	1	93332.6	0.98814	3D,7D,11D-Phytanic acid	C01607; C06425; CHEBI:16285; CHEBI:28822; CHEBI:84936; HMDB0000417; HMDB0000553; HMDB0000801; HMDB0002212; HMDB0031318; HMDB0034156; HMDB0035672; HMDB0035673; HMDB00417; HMDB00553; HMDB0062520; HMDB00801; HMDB02212; HMDB31318; HMDB34156; HMDB35672; HMDB35673; HMDB62520	C20H40O2	-H(-)	100
312.109	1	2639.39	0.718604	Tyramine glucuronide	C03033; HMDB0010328; HMDB10328	C14H19NO7	-H(-)	100
313.167	1	11995.7	0.894267	(-)-trans-Carveol glucoside	HMDB0029848; HMDB0029849; HMDB0038706; HMDB29848; HMDB29849; HMDB38706	C16H26O6	-H(-)	100
313.238	1	21133.4	0.956196	Octadecanedioic acid	C14828; C14829; CHEBI:133086; CHEBI:72663; CHEBI:72665; HMDB0000782; HMDB0004704; HMDB0004705; HMDB0031679; HMDB0041220; HMDB00782; HMDB04704; HMDB04705; HMDB31679; HMDB41220	C18H34O4	-H(-)	100
313.274	1	10530.4	0.973285	3-hydroxypristanic acid	HMDB0061651; HMDB61651	C19H38O3	-H(-)	100
314.06	1	2957.68	0.877265	Oxfendazole	CHEBI:35812; HMDB0031812; HMDB31812	C15H13N3O3S	-H(-)	100
314.096	1	3274.53	0.927141	(1R*,3R*,3''S*)-1,2,3,4-Tetrahydro-1-(2-thio-3-pyrrolidinyl)-beta-carboline...	HMDB0034767; HMDB34767	C16H17N3O2S	-H(-)	100
315.108	1	3558.94	0.915645	Vanilloloside	HMDB0032013; HMDB0041024; HMDB32013; HMDB41024	C14H20O8	-H(-)	100
315.196	1	8254.65	0.946977	2-Methoxyestradiol-3-methylether	C06093; C09066; C14717; C16677; C16679; C16680; CHEBI:15610; CHEBI:34159; CHEBI:63795; CHEBI:717733; CHEBI:80657; CHEBI:80658; HMDB0000344; HMDB0005079; HMDB0005832; HMDB0006254; HMDB0012451; HMDB0012452; HMDB0031773; HMDB00344; HMDB0034630; HMDB0034631; HMDB0034691; HMDB0035710; HMDB0036147; HMDB0036725; HMDB0036747; HMDB0036750; HMDB0036762; HMDB0036812; HMDB0037233; HMDB0038885; HMDB0039442; H…	C20H28O3	-H(-)	100
315.254	1	10144.8	0.938509	MG(0:0/15:0/0:0)	C15988; CHEBI:49254; HMDB0011532; HMDB0011563; HMDB0031008; HMDB0059633; HMDB0072849; HMDB0072862; HMDB0072865; HMDB0072878; HMDB11532; HMDB11563; HMDB31008; HMDB59633; HMDB72849; HMDB72862; HMDB72865; HMDB72878	C18H36O4	-H(-)	100
316.059	1	8541.58	0.784566	3,5,6,7-tetrahydroxy-2-(4-hydroxy-3-methoxyphenyl)-8aH-chromen-8a-yl	HMDB0128108; HMDB0128109; HMDB0128110; HMDB0128111; HMDB0130415; HMDB0130434; HMDB0131422	C16H13O7	-H(-)	100
317.14	1	33075.3	0.918802	(S,E)-Zearalenone	C09981; HMDB0031752; HMDB0041649; HMDB0041681; HMDB0041699; HMDB0134720; HMDB0140290; HMDB31752; HMDB41649; HMDB41681; HMDB41699	C18H22O5	-H(-)	100
317.196	1	3444.35	0.914998	L-Citronellol glucoside	C03962; CHEBI:15411; HMDB0029850; HMDB0032368; HMDB29850; HMDB32368	C16H30O6	-H(-)	100
317.212	1	6845.86	0.893614	Leukotriene A4	C00909; C04577; C09110; C13843; C14665; C14732; C14807; C17498; C18177; CHEBI:15559; CHEBI:15651; CHEBI:34151; CHEBI:34903; CHEBI:52449; CHEBI:72645; CHEBI:72801; CHEBI:72853; CHEBI:81563; CHEBI:88347; CHEBI:88457; CHEBI:89570; CHEBI:91140; CHEBI:91264; HMDB0001337; HMDB0005081; HMDB0006027; HMDB0010202; HMDB0010205; HMDB0010209; HMDB0010210; HMDB0010212; HMDB0010217; HMDB0012534; HMDB0012611; HM…	C20H30O3	-H(-)	100
319.047	1	3909.4	0.927723	trans-3,3'',4'',5,5'',7-Hexahydroxyflavanone	CHEBI:28917; HMDB0030835; HMDB0125037; HMDB0125052; HMDB0125067; HMDB0125079; HMDB0125207; HMDB0125216; HMDB0125219; HMDB0126563; HMDB0126564; HMDB0126566; HMDB0126567; HMDB0126569; HMDB0126570; HMDB0128213; HMDB0140538; HMDB0140542; HMDB30835	C15H12O8	-H(-)	100
319.191	1	3027.35	0.911724	QH2	C00390; HMDB0001304; HMDB0012798; HMDB0037591; HMDB0037592; HMDB0039276; HMDB0039821; HMDB01304; HMDB0137380; HMDB0137386; HMDB0137387; HMDB0137400; HMDB12798; HMDB37591; HMDB37592; HMDB39276; HMDB39821	(C5H8)nC14H20O4	-H(-)	100
319.227	1	14578.5	0.935979	5,6-Epoxy-8,11,14-eicosatrienoic acid	C04742; C04805; C14748; C14749; C14768; C14769; C14771; C14776; C14778; C14780; CHEBI:132275; CHEBI:15558; CHEBI:28209; CHEBI:34126; CHEBI:34157; CHEBI:34162; CHEBI:34185; CHEBI:34306; CHEBI:34450; CHEBI:34486; CHEBI:34490; CHEBI:63579; CHEBI:63989; CHEBI:63995; CHEBI:72643; CHEBI:72785; CHEBI:91132; HMDB0002110; HMDB0002190; HMDB0002218; HMDB0002232; HMDB0002283; HMDB0003876; HMDB0003978; HMDB00…	C20H32O3	-H(-)	100
320.092	1	6666.51	0.949684	L-L-Homoglutathione; Cepharadione B	CHEBI:503150; HMDB0029395; HMDB0030391; HMDB29395; HMDB30391	C11H19N3O6S; C19H15NO4	-H(-); -H(-)	100
320.259	1	7062.07	0.962098	Alpha-Linolenoyl ethanolamide	C13828; CHEBI:613508; HMDB0013624; HMDB13624	C20H35NO2	-H(-)	100
321.025	1	2336.7	0.890658	3,4-dihydroxy-5-(3,4,5-trihydroxybenzoyloxy)benzoic acid	HMDB0128305	C14H10O9	-H(-)	100
321.08	1	8403.9	0.89435	[1-(4-methoxyphenyl)-3-phenylpropoxy]sulfonic acid	HMDB0135641	C16H18O5S	-H(-)	100
321.131	1	4472.65	0.894737	Avenic acid A	CHEBI:22678; HMDB0030416; HMDB0033105; HMDB0033106; HMDB30416; HMDB33105; HMDB33106	C12H22N2O8	-H(-)	100
321.243	1	41080.2	0.950473	15(S)-Hydroxyeicosatrienoic acid	CHEBI:88348; CHEBI:90995; HMDB0005045; HMDB0036802; HMDB0060052; HMDB0061645; HMDB0061647; HMDB0062290; HMDB0062747; HMDB0112091; HMDB0112104; HMDB05045; HMDB36802; HMDB60052; HMDB61645; HMDB61647; HMDB62290; HMDB62747	C20H34O3	-H(-)	100
322.044	1	10761.6	0.971781	CMP	C00055; C03104; CHEBI:17361; HMDB0000095; HMDB00095; HMDB0011692; HMDB11692	C9H14N3O8P	-H(-)	100
322.275	1	15873.6	0.975315	Linoleoyl ethanolamide	CHEBI:64032; HMDB0012252; HMDB12252	C20H37NO2	-H(-)	100
323.028	1	95621.1	0.981142	UMP	C00105; C01168; C01368; C03031; CHEBI:16695; CHEBI:18116; CHEBI:28070; CHEBI:28895; HMDB0000288; HMDB0001271; HMDB0011641; HMDB00288; HMDB0060282; HMDB01271; HMDB11641; HMDB60282	C9H13N2O9P	-H(-)	100
323.148	1	6020.25	0.904937	Valaciclovir	C07184; CHEBI:35854; HMDB0014716; HMDB14716	C13H20N6O4	-H(-)	100
323.223	1	5593.63	0.910029	1-Acetoxy-2-hydroxy-16-heptadecyn-4-one	CHEBI:1011895; HMDB0031007; HMDB31007	C19H32O4	-H(-)	100
323.259	1	37515.4	0.975375	(Z)-15-Oxo-11-eicosenoic acid	HMDB0029797; HMDB0034957; HMDB0034958; HMDB29797; HMDB34957; HMDB34958	C20H36O3	-H(-)	100
324.073	1	2565.42	0.85947	Dihyroxy-1H-indole glucuronide I	CHEBI:88744; HMDB0059997; HMDB59997	C14H15NO8	-H(-)	100
324.094	1	6529.82	0.955217	N-Glycolylneuraminic acid	C03410; CHEBI:62084; HMDB0000833; HMDB0062502; HMDB00833; HMDB62502	C11H19NO10	-H(-)	100
324.13	1	2375.26	0.781388	2-O-alpha-D-Galactopyranosyl-1-deoxynojirimycin	CHEBI:70736; HMDB0041337; HMDB0059718; HMDB41337; HMDB59718	C12H23NO9	-H(-)	100
324.22	1	1661.21	0.925004	Dapiprazole	CHEBI:51066; HMDB0014443; HMDB14443	C19H27N5	-H(-)	100
324.29	1	14207.9	0.968686	N-Oleoylethanolamine	CHEBI:71466; HMDB0002088; HMDB02088	C20H39NO2	-H(-)	100
325.184	1	118747	0.886305	2-Dodecylbenzenesulfonic acid	HMDB0031031; HMDB0059915; HMDB31031; HMDB59915	C18H30O3S	-H(-)	100
325.239	1	7993.35	0.961474	1-Acetoxy-2-hydroxy-16-heptadecen-4-one	CHEBI:920054; HMDB0031006; HMDB0031047; HMDB0031048; HMDB0031049; HMDB31006; HMDB31047; HMDB31048; HMDB31049	C19H34O4	-H(-)	100
326.306	1	10363.9	0.94928	Stearoylethanolamide	C13914; CHEBI:78759; CHEBI:85299; HMDB0013078; HMDB0013645; HMDB13078; HMDB13645	C20H41NO2	-H(-)	100
327.072	1	11998.9	0.94641	6-[3-(carboxymethyl)phenoxy]-3,4,5-trihydroxyoxane-2-carboxylic acid	HMDB0125161; HMDB0125162; HMDB0126553; HMDB0127992; HMDB0128008; HMDB0128009; HMDB0131191; HMDB0132498; HMDB0132499	C14H16O9	-H(-)	100
327.108	1	3236.22	0.901304	Ethylvanillin glucoside	HMDB0037682; HMDB0038334; HMDB0127987; HMDB0128035; HMDB37682; HMDB38334	C15H20O8	-H(-)	100
329.104	1	5943.72	0.926848	Aflatoxin B1 dialcohol	HMDB0011672; HMDB0032655; HMDB0033299; HMDB0033697; HMDB0033817; HMDB0037253; HMDB0037315; HMDB0037955; HMDB0038494; HMDB0039381; HMDB0039740; HMDB0128537; HMDB0128538; HMDB0128540; HMDB0128541; HMDB0129575; HMDB0130365; HMDB0130389; HMDB0130394; HMDB0131004; HMDB0135786; HMDB0140281; HMDB11672; HMDB32655; HMDB33299; HMDB33697; HMDB33817; HMDB37253; HMDB37315; HMDB37955; HMDB38494; HMDB39381; HMD…	C18H18O6	-H(-)	100
329.248	1	102246	0.929271	C22:5	C16184; C16513; CHEBI:53488; CHEBI:546104; CHEBI:65136; CHEBI:84883; HMDB0001976; HMDB0006528; HMDB0032257; HMDB0035024; HMDB0035581; HMDB0038909; HMDB0039133; HMDB0039530; HMDB0060113; HMDB01976; HMDB06528; HMDB32257; HMDB35024; HMDB35581; HMDB38909; HMDB39133; HMDB39530; HMDB60113	C22H34O2	-H(-)	100
330.056	1	14202.8	0.975563	Piroxicam	C01608; CHEBI:8249; HMDB0014694; HMDB14694	C15H13N3O4S	-H(-)	100
330.203	1	2327.09	0.934277	Marimastat	CHEBI:50662; HMDB0014924; HMDB14924	C15H29N3O5	-H(-)	100
331.103	1	3495.55	0.916205	Leonuriside A	HMDB0031721; HMDB31721	C14H20O9	-H(-)	100
331.176	1	4556.97	0.917846	Unshuoside A	CHEBI:89610; HMDB0029784; HMDB0033019; HMDB0033110; HMDB0033215; HMDB0033220; HMDB0033221; HMDB0033644; HMDB0034772; HMDB0035025; HMDB0035634; HMDB0038747; HMDB0038980; HMDB0038981; HMDB0039055; HMDB0060012; HMDB29784; HMDB33019; HMDB33110; HMDB33215; HMDB33220; HMDB33221; HMDB33644; HMDB34772; HMDB35025; HMDB35634; HMDB38747; HMDB38980; HMDB38981; HMDB39055; HMDB60012	C16H28O7	-H(-)	100
331.191	1	6292.41	0.926024	Carnosic acid	C05498; C09081; C18175; CHEBI:81561; HMDB0002358; HMDB0004031; HMDB0012851; HMDB0013594; HMDB0030103; HMDB0030136; HMDB0031374; HMDB0031375; HMDB0035637; HMDB0036146; HMDB0036623; HMDB0036700; HMDB0036726; HMDB0036761; HMDB0038966; HMDB0062410; HMDB02358; HMDB04031; HMDB12851; HMDB13594; HMDB30103; HMDB30136; HMDB31374; HMDB31375; HMDB35637; HMDB36146; HMDB36623; HMDB36700; HMDB36726; HMDB36761; …	C20H28O4	-H(-)	100
331.264	1	121664	0.934184	C22:4	C16527; CHEBI:53487; CHEBI:77225; CHEBI:84873; HMDB0002226; HMDB0035676; HMDB0035677; HMDB0038910; HMDB0062580; HMDB0062725; HMDB02226; HMDB35676; HMDB35677; HMDB38910; HMDB62580; HMDB62725	C22H36O2	-H(-)	100
333.059	1	17617.3	0.96014	1-(sn-Glycero-3-phospho)-1D-myo-inositol	C01225; CHEBI:18321; HMDB0011649; HMDB11649	C9H19O11P	-H(-)	100
333.207	1	16770.5	0.952822	15-Keto-13,14-dihydroprostaglandin A2	C05949; C05953; C05954; C05955; C05957; C05958; C11876; CHEBI:27485; CHEBI:27555; CHEBI:27814; CHEBI:27820; CHEBI:28099; CHEBI:28130; CHEBI:88493; CHEBI:89315; CHEBI:89568; HMDB0001244; HMDB0002710; HMDB0002752; HMDB0004234; HMDB0004236; HMDB0004238; HMDB0005073; HMDB0005078; HMDB0005086; HMDB0012824; HMDB0012825; HMDB0012850; HMDB0035286; HMDB0035878; HMDB0036760; HMDB0036763; HMDB0036828; HMDB0…	C20H30O4	-H(-)	100
333.279	1	16340.5	0.970388	Docosatrienoic acid	CHEBI:77807; HMDB0002823; HMDB0031099; HMDB02823; HMDB31099	C22H38O2	-H(-)	100
335.04	1	4441.66	0.917396	3,5,6,7-tetrahydroxy-2-(3,4,5-trihydroxyphenyl)-3,4-dihydro-2H-1-benzopyran...	C01185; CHEBI:15763; HMDB0059646; HMDB0125213; HMDB0125215; HMDB0125221; HMDB0125222; HMDB0128333; HMDB0129431; HMDB0129432; HMDB0129433; HMDB0129434; HMDB0140551; HMDB59646	C11H15NO9P; C15H12O9	-H(-); -H(-)	100
335.075	1	6444.8	0.926677	Captopril-cysteine disulfide	HMDB0060562; HMDB60562	C12H20N2O5S2	-H(-)	100
335.259	1	7685.39	0.971829	Pregnanetriol	HMDB0006070; HMDB0031005; HMDB0038105; HMDB0112067; HMDB0112072; HMDB0112076; HMDB0112079; HMDB0112101; HMDB06070; HMDB31005; HMDB38105	C21H36O3	-H(-)	100
335.295	1	6311.35	0.948549	Docosadienoate (22:2n6)	C16533; CHEBI:75117; HMDB0061714; HMDB0062219; HMDB61714; HMDB62219	C22H40O2	-H(-)	100
336.073	1	3660.99	0.904085	2,8-Dihydroxyquinoline-beta-D-glucuronide	CHEBI:68486; HMDB0011658; HMDB0013189; HMDB0134938; HMDB11658; HMDB13189	C15H15NO8	-H(-)	100
337.071	1	6034.19	0.941255	O-Methylsterigmatocystin	C03686; CHEBI:18171; HMDB0030589; HMDB0030619; HMDB30589; HMDB30619	C19H14O6	-H(-)	100
337.204	1	7901.17	0.92611	Lisuride	CHEBI:51164; HMDB0014727; HMDB14727	C20H26N4O	-H(-)	100
337.311	1	14535	0.95306	Erucic acid	C08316; CHEBI:28792; CHEBI:32428; CHEBI:82946; HMDB0002068; HMDB0002884; HMDB0031013; HMDB0032470; HMDB0035566; HMDB0035567; HMDB0035568; HMDB0035569; HMDB0062659; HMDB02068; HMDB02884; HMDB31013; HMDB32470; HMDB35566; HMDB35567; HMDB35568; HMDB35569; HMDB62659	C22H42O2	-H(-)	100
338.088	1	4783.71	0.906106	6-Hydroxy-5-methoxyindole glucuronide	C03033; HMDB0010362; HMDB0010363; HMDB10362; HMDB10363	C15H17NO8	-H(-)	100
338.27	1	5932.15	0.959703	Oleoyl glycine	CHEBI:73723; HMDB0013631; HMDB13631	C20H37NO3	-H(-)	100
338.989	1	4249.35	0.830528	Hexose bisP	C00354; C00665; C01220; C01231; C03785; C04062; C04063; C04064; CHEBI:17816; CHEBI:18148; CHEBI:18156; CHEBI:18225; CHEBI:28602; CHEBI:28858; CHEBI:40595; CHEBI:4250; HMDB0000968; HMDB0001047; HMDB0001058; HMDB0003514; HMDB0003973; HMDB0006234; HMDB0006235; HMDB0006872; HMDB0060269; HMDB0060444; HMDB0062191; HMDB0062568; HMDB00968; HMDB01047; HMDB01058; HMDB03514; HMDB03973; HMDB06234; HMDB06235;…	C6H14O12P2	-H(-)	100
339.233	1	22116.7	0.979857	Plastoquinone 3	HMDB0033786; HMDB0039762; HMDB33786; HMDB39762	C23H32O2	-H(-)	100
339.291	1	8230.53	0.919747	Polyoxyethylene (600) monoricinoleate	HMDB0032476; HMDB32476	C21H40O3	-H(-)	100
339.327	1	301254	0.988734	C22:0	C08281; CHEBI:28941; CHEBI:85983; HMDB0000944; HMDB0035651; HMDB0035655; HMDB0035660; HMDB0035667; HMDB0040290; HMDB00944; HMDB35651; HMDB35655; HMDB35660; HMDB35667; HMDB40290	C22H44O2	-H(-)	100
340.126	1	20703.4	0.934306	Lactosamine	C00203; C15658; CHEBI:25001; CHEBI:44230; HMDB0006591; HMDB0011668; HMDB06591; HMDB11668	C12H23NO10	-H(-)	100
340.285	1	8249.51	0.967322	Stearoylglycine	CHEBI:479320; HMDB0013308; HMDB0062338; HMDB13308; HMDB62338	C20H39NO3	-H(-)	100
341.109	1	12201.4	0.928562	Disaccharide	C00089; C00208; C00243; C00760; C00897; C01083; C01235; C01518; C01970; C03323; C04147; C05400; C06422; C07064; C19632; C19636; CHEBI:16551; CHEBI:16751; CHEBI:17505; CHEBI:17992; CHEBI:18167; CHEBI:27554; CHEBI:28085; CHEBI:32528; CHEBI:33020; CHEBI:36217; CHEBI:36218; CHEBI:36219; CHEBI:47937; CHEBI:4808; CHEBI:6359; CHEBI:7570; HMDB0000048; HMDB0000055; HMDB0000163; HMDB0000186; HMDB0000258; H…	C12H22O11	-H(-)	100
341.233	1	12501.6	0.944024	13-Hydroxy-9-methoxy-10-oxo-11-octadecenoic acid	HMDB0040901; HMDB40901	C19H34O5	-H(-)	100
342.084	1	4381.07	0.769173	DIBOA-Glc	HMDB0033734; HMDB0037261; HMDB33734; HMDB37261	C14H17NO9	-H(-)	100
342.207	1	3337.41	0.934404	Piperolein B	CHEBI:534866; CHEBI:70091; HMDB0030340; HMDB0033959; HMDB30340; HMDB33959	C21H29NO3	-H(-)	100
343.139	1	7373.93	0.925998	(-)-erythro-Anethole glycol 1-glucoside	HMDB0033066; HMDB0033067; HMDB0041509; HMDB33066; HMDB33067; HMDB41509	C16H24O8	-H(-)	100
343.17	1	10916.9	0.941706	2-{4-[(1E)-1,2-diphenylbut-1-en-1-yl]phenoxy}ethan-1-ol	HMDB0142450	C24H24O2	-H(-)	100
343.192	1	3596.9	0.94187	11-Dehydrocorticosterone	C05490; HMDB0004029; HMDB0004631; HMDB0012614; HMDB0030743; HMDB0031096; HMDB0062770; HMDB04029; HMDB04631; HMDB12614; HMDB30743; HMDB31096; HMDB62770	C21H28O4	-H(-)	100
343.227	1	6909.15	0.959274	Medroxyprogesterone	C07119; C08158; C14643; CHEBI:290629; CHEBI:6715; CHEBI:72637; CHEBI:72653; CHEBI:72855; CHEBI:775124; HMDB0001939; HMDB0010213; HMDB0013620; HMDB0013621; HMDB0014398; HMDB0015489; HMDB0033896; HMDB0039885; HMDB0060037; HMDB0060040; HMDB0060047; HMDB0060048; HMDB0060049; HMDB0060050; HMDB0060051; HMDB0060112; HMDB01939; HMDB10213; HMDB13620; HMDB13621; HMDB14398; HMDB15489; HMDB33896; HMDB39885; …	C22H32O3	-H(-)	100
343.321	1	1331.28	0.931862	MG(18:0e/0:0/0:0)	CHEBI:74001; HMDB0011143; HMDB11143	C21H44O3	-H(-)	100
344.259	1	6702.04	0.966126	Eicosapentaenoyl Ethanolamide	CHEBI:71467; HMDB0013649; HMDB13649	C22H35NO2	-H(-)	100
344.296	1	2463.4	0.921246	2,4,12-Octadecatrienoic acid piperidide	HMDB0032034; HMDB0039954; HMDB32034; HMDB39954	C23H39NO	-H(-)	100
345.207	1	5670.42	0.853878	Cortexolone	C02140; C05477; C05488; C05497; CHEBI:16827; CHEBI:28324; HMDB0000015; HMDB00015; HMDB0001547; HMDB0004030; HMDB0006756; HMDB0012612; HMDB0012849; HMDB0029476; HMDB0035130; HMDB0036624; HMDB0037378; HMDB0038031; HMDB01547; HMDB04030; HMDB06756; HMDB12612; HMDB12849; HMDB29476; HMDB35130; HMDB36624; HMDB37378; HMDB38031	C21H30O4	-H(-)	100
345.243	1	23028	0.982396	Methyl-[10]-shogaol	C10794; HMDB0031465; HMDB0033897; HMDB0034944; HMDB0036722; HMDB0041001; HMDB0041302; HMDB31465; HMDB33897; HMDB34944; HMDB36722; HMDB41001; HMDB41302	C22H34O3	-H(-)	100
345.28	1	2832.58	0.94229	3-Hydroxy-1-phenyl-1-heptadecanone	C10802; CHEBI:2022; HMDB0035678; HMDB0038527; HMDB0038531; HMDB0038532; HMDB0094685; HMDB35678; HMDB38527; HMDB38531; HMDB38532; HMDB94685	C23H38O2	-H(-)	100
346.056	1	551544	0.984619	AMP	C00020; C00362; C00946; C01367; C19970; CHEBI:16027; CHEBI:16192; CHEBI:28223; CHEBI:28931; CHEBI:63211; HMDB0000045; HMDB0001044; HMDB0003540; HMDB00045; HMDB0006550; HMDB0011617; HMDB0059594; HMDB01044; HMDB03540; HMDB06550; HMDB11617; HMDB59594	C10H14N5O7P	-H(-)	100
347.04	1	57521.2	0.982868	IMP	C00130; CHEBI:17202; HMDB0000175; HMDB0011681; HMDB00175; HMDB11681	C10H13N4O8P	-H(-)	100
347.187	1	5246.29	0.972285	Gibberellin A110	C06094; CHEBI:27433; HMDB0032010; HMDB0032011; HMDB0032895; HMDB0033981; HMDB0034999; HMDB0036895; HMDB0040989; HMDB0060094; HMDB32010; HMDB32011; HMDB32895; HMDB33981; HMDB34999; HMDB36895; HMDB40989; HMDB60094	C20H28O5	-H(-)	100
347.201	1	3739.41	0.988565	Bexarotene	CHEBI:50859; HMDB0014452; HMDB14452	C24H28O2	-H(-)	100
347.259	1	14920.2	0.967719	2-Hydroxy-6-pentadecylbenzoic acid	C10759; HMDB0029683; HMDB0035477; HMDB0036801; HMDB0112069; HMDB0112073; HMDB29683; HMDB35477; HMDB36801	C22H36O3	-H(-)	100
348.087	1	11814.7	0.914832	S-(Formylmethyl)glutathione	C14871; CHEBI:34962; HMDB0060507; HMDB60507	C12H19N3O7S	-H(-)	100
348.29	1	1932.97	0.930705	Dihomo-gamma-Linolenoyl ethanolamide	C13828; CHEBI:34488; HMDB0013625; HMDB13625	C22H39NO2	-H(-)	100
349.238	1	9077.06	0.949728	Tetrahydrocorticosterone	C05476; C14594; C15368; C17496; CHEBI:34352; CHEBI:79870; CHEBI:89328; HMDB0000268; HMDB0000449; HMDB0005972; HMDB0011541; HMDB0011571; HMDB00268; HMDB0033616; HMDB0041997; HMDB00449; HMDB05972; HMDB11541; HMDB11571; HMDB33616; HMDB41997	C21H34O4	-H(-)	100
349.275	1	49707.2	0.982326	3,4-Dimethyl-5-pentyl-2-furanundecanoic acid	HMDB0031126; HMDB0112078; HMDB31126	C22H38O3	-H(-)	100
350.109	1	3787.59	0.905013	N-Acetyl-7-O-acetylneuraminic acid	C04015; C04016; CHEBI:21500; CHEBI:32844; HMDB0000785; HMDB0000794; HMDB0000796; HMDB0060492; HMDB00785; HMDB00794; HMDB00796; HMDB60492	C13H21NO10	-H(-)	100
351.103	1	5515.53	0.929958	Penicilloic acid	HMDB0060617; HMDB60617	C16H20N2O5S	-H(-)	100
351.145	1	2761.68	0.88449	Coriandrone D	HMDB0029972; HMDB29972	C18H24O7	-H(-)	100
351.181	1	3565.8	0.92634	[4]-Gingerdiol 3,5-diacetate	HMDB0039132; HMDB39132	C19H28O6	-H(-)	100
351.217	1	9968.57	0.874596	Prostaglandin E2	C00427; C00584; C00696; C01312; C02198; C04654; C04671; C04853; C05960; C06314; C06315; C06476; C13807; C13808; CHEBI:15548; CHEBI:15550; CHEBI:15551; CHEBI:15552; CHEBI:15554; CHEBI:15555; CHEBI:15627; CHEBI:15646; CHEBI:28442; CHEBI:34820; CHEBI:34821; CHEBI:36075; CHEBI:57401; CHEBI:63993; CHEBI:6498; CHEBI:6499; CHEBI:89581; CHEBI:90833; HMDB0001220; HMDB0001320; HMDB0001335; HMDB0001381; HMD…	C20H32O5	-H(-)	100
351.326	1	2188.91	0.919152	C23:1	HMDB0035564; HMDB0035565; HMDB35564; HMDB35565	C23H44O2	-H(-)	100
353.088	1	3033.84	0.899557	Biflorin	C00852; C08996; CHEBI:16112; CHEBI:563990; CHEBI:75489; CHEBI:75491; HMDB0002336; HMDB0003164; HMDB0029278; HMDB0030652; HMDB0030653; HMDB0032849; HMDB0040632; HMDB0040690; HMDB0127978; HMDB0133309; HMDB0133659; HMDB0133660; HMDB0133662; HMDB0133663; HMDB0133665; HMDB0133666; HMDB0133668; HMDB0133672; HMDB0135667; HMDB0135670; HMDB0135679; HMDB0135680; HMDB02336; HMDB03164; HMDB29278; HMDB30652; …	C16H18O9	-H(-)	100
353.16	1	4967.53	0.896391	Propofol glucuronide	HMDB0060933; HMDB60933	C18H26O7	-H(-)	100
353.269	1	6232.88	0.953253	MG(0:0/18:2(9Z,12Z)/0:0)	CHEBI:75457; CHEBI:75561; HMDB0011538; HMDB0011568; HMDB11538; HMDB11568	C21H38O4	-H(-)	100
353.342	1	7014.16	0.923206	C23:0	CHEBI:42394; HMDB0001160; HMDB0035638; HMDB0035642; HMDB0035649; HMDB0035650; HMDB01160; HMDB35638; HMDB35642; HMDB35649; HMDB35650	C23H46O2	-H(-)	100
354.302	1	4255.61	0.94784	Pristanoylglycine	HMDB0013303; HMDB13303	C21H41NO3	-H(-)	100
355.227	1	2356.92	0.957117	1-Formylneogrifolin	HMDB0039880; HMDB0060044; HMDB39880; HMDB60044	C23H32O3	-H(-)	100
355.249	1	5378.45	0.931599	Prostaglandin F1a	C06475; CHEBI:1000694; CHEBI:28852; HMDB0002685; HMDB0002689; HMDB0004239; HMDB02685; HMDB02689; HMDB04239	C20H36O5	-H(-)	100
355.264	1	6880.97	0.956285	C24:6	CHEBI:77366; HMDB0002007; HMDB0013025; HMDB0060117; HMDB02007; HMDB13025; HMDB60117	C24H36O2	-H(-)	100
355.285	1	11725.6	0.953578	MG(0:0/18:1(11Z)/0:0)	CHEBI:73990; CHEBI:75342; CHEBI:75757; HMDB0011536; HMDB0011537; HMDB0011566; HMDB0011567; HMDB0033372; HMDB0034031; HMDB0094684; HMDB11536; HMDB11537; HMDB11566; HMDB11567; HMDB33372; HMDB34031; HMDB94684	C21H40O4	-H(-)	100
355.321	1	6270.18	0.958699	2(R)-hydroxydocosanoic acid	CHEBI:76980; HMDB0061660; HMDB61660	C22H44O3	-H(-)	100
356.256	1	2475.47	0.935487	Leu-Leu-Leu	HMDB0094648; HMDB94648	C18H35N3O4	-H(-)	100
357.265	1	4966.07	0.926774	13,14-Dihydro PGF-1a	CHEBI:155467; HMDB0005076; HMDB05076	C20H38O5	-H(-)	100
357.279	1	7505.3	0.966056	C24:5	CHEBI:77360; CHEBI:77527; HMDB0006322; HMDB0006323; HMDB0012841; HMDB0013637; HMDB0035583; HMDB06322; HMDB06323; HMDB12841; HMDB13637; HMDB35583	C24H38O2	-H(-)	100
358.094	1	3268.77	0.906702	Avenanthramide 2s	HMDB0029286; HMDB0033211; HMDB0039157; HMDB0137670; HMDB29286; HMDB33211; HMDB39157	C18H17NO7	-H(-)	100
358.114	1	2687.99	0.870371	Epinephrine glucuronide	HMDB0010336; HMDB0029452; HMDB10336; HMDB29452	C15H21NO9	-H(-)	100
359.295	1	7475.75	0.952281	C24:4	CHEBI:77526; HMDB0006246; HMDB0035679; HMDB0035680; HMDB06246; HMDB35679; HMDB35680	C24H40O2	-H(-)	100
360.13	1	31206.7	0.93477	De-O-methylsimmondsin	HMDB0041208; HMDB41208	C15H23NO9	-H(-)	100
361.056	1	2443.46	0.87002	2-(3,4-dihydroxy-5-methoxyphenyl)-3,5,7-trihydroxy-6-methoxy-4H-chromen-4-one	HMDB0128749; HMDB0128750; HMDB0129279; HMDB0130277; HMDB0130281	C17H14O9	-H(-)	100
361.311	1	4473.41	0.957222	C24:3	HMDB0038380; HMDB38380	C24H42O2	-H(-)	100
362.051	1	39457.6	0.968126	GMP	C00144; C18239; CHEBI:17345; CHEBI:60210; HMDB0001397; HMDB0011670; HMDB0059639; HMDB01397; HMDB11670; HMDB59639	C10H14N5O8P	-H(-)	100
362.27	1	5215.15	0.967432	Leukotriene B4 dimethylamide	HMDB0005085; HMDB0013630; HMDB0013652; HMDB0013659; HMDB05085; HMDB13630; HMDB13652; HMDB13659	C22H37NO3	-H(-)	100
363.053	1	6500.44	0.946625	(4-{[2-methoxy-4-(prop-2-en-1-yl)phenoxy]carbonyl}phenyl)oxidanesulfonic acid	HMDB0135252	C17H16O7S	-H(-)	100
363.253	1	10550.7	0.938559	6-O-Acetylaustroinulin	HMDB0036803; HMDB0036804; HMDB36803; HMDB36804	C22H36O4	-H(-)	100
364.285	1	3748.42	0.964135	N-Linoleoyl GABA	HMDB0062334; HMDB62334	C22H39NO3	-H(-)	100
365.05	1	2612.34	0.918296	Phosphoribosyl formamidocarboxamide	C04734; CHEBI:18381; CHEBI:58467; HMDB0001439; HMDB0062708; HMDB01439; HMDB62708	C10H15N4O9P	-H(-)	100
365.196	1	4508.84	0.947197	20-Carboxy-leukotriene B4	C05950; CHEBI:27562; HMDB0004235; HMDB0006059; HMDB0012549; HMDB0012551; HMDB0036863; HMDB0037062; HMDB04235; HMDB06059; HMDB12549; HMDB12551; HMDB36863; HMDB37062	C20H30O6	-H(-)	100
365.342	1	6853.22	0.90752	C24:1	C08323; CHEBI:44247; HMDB0002368; HMDB0029799; HMDB0035559; HMDB0035560; HMDB0035561; HMDB0035562; HMDB0035563; HMDB02368; HMDB29799; HMDB35559; HMDB35560; HMDB35561; HMDB35562; HMDB35563	C24H46O2	-H(-)	100
366.301	1	2425.2	0.934317	N-Oleoyl GABA	HMDB0062335; HMDB62335	C22H41NO3	-H(-)	100
367.213	1	4405.25	0.928382	19-Hydroxy-PGE2	C04741; C05956; C05962; C05964; CHEBI:27647; CHEBI:28269; CHEBI:28667; CHEBI:72595; CHEBI:90797; CHEBI:90976; HMDB0001908; HMDB0001979; HMDB0003235; HMDB0003247; HMDB0004241; HMDB0004242; HMDB0005099; HMDB0005100; HMDB0012110; HMDB0012633; HMDB0012635; HMDB0034678; HMDB0036854; HMDB0062683; HMDB0062748; HMDB01908; HMDB01979; HMDB03235; HMDB03247; HMDB04241; HMDB04242; HMDB05099; HMDB05100; HMDB12…	C20H32O6	-H(-)	100
367.264	1	31871	0.947428	(R)-3,4-Dihydro-2-(4,8,12-trimethyl-3,7,11-tridecatrienyl)-2H-1-benzopyran-...	HMDB0036013; HMDB0036054; HMDB0039761; HMDB36013; HMDB36054; HMDB39761	C25H36O2	-H(-)	100
367.358	1	21781.8	0.954264	C24:0	C08320; CHEBI:28866; HMDB0002003; HMDB0035633; HMDB0035636; HMDB0040887; HMDB02003; HMDB35633; HMDB35636; HMDB40887	C24H48O2	-H(-)	100
368.078	1	3585.73	0.644124	6-Hydroxy-R-acenocoumarol	HMDB0060882; HMDB0060883; HMDB0060884; HMDB60882; HMDB60883; HMDB60884	C19H15NO7	-H(-)	100
368.281	1	5303.48	0.947559	cis-5-Tetradecenoylcarnitine	CHEBI:73060; HMDB0002014; HMDB0013329; HMDB0062588; HMDB02014; HMDB13329; HMDB62588	C21H39NO4	-H(-)	100
368.317	1	4007.29	0.947925	N-Stearoyl GABA	HMDB0062341; HMDB62341	C22H43NO3	-H(-)	100
369.064	1	3094.9	0.925988	{[1-(3-methoxyphenyl)-3-(2,4,6-trihydroxyphenyl)propan-2-yl]oxy}sulfonic acid	HMDB0127782	C16H18O8S	-H(-)	100
369.098	1	4410.7	0.89602	8''-Episesaminone	HMDB0031941; HMDB0034119; HMDB0035527; HMDB0036555; HMDB0038398; HMDB0038900; HMDB0038932; HMDB0039731; HMDB0039732; HMDB0132502; HMDB0132503; HMDB0137144; HMDB31941; HMDB34119; HMDB35527; HMDB36555; HMDB38398; HMDB38900; HMDB38932; HMDB39731; HMDB39732	C20H18O7	-H(-)	100
369.243	1	6086.5	0.971263	3-Oxo-4,6-choladienoic acid	CHEBI:282232; CHEBI:88112; HMDB0000476; HMDB0015033; HMDB0041206; HMDB00476; HMDB15033; HMDB41206	C24H34O3	-H(-)	100
369.301	1	18958.2	0.965684	Diethylhexyl adipate	C14240; CHEBI:34675; HMDB0040270; HMDB0041619; HMDB40270; HMDB41619	C22H42O4	-H(-)	100
370.297	1	4681.95	0.94494	Tetradecanoylcarnitine	CHEBI:84634; HMDB0005066; HMDB05066	C21H41NO4	-H(-)	100
371.207	1	3364.16	0.945378	Blumenol C glucoside	HMDB0040668; HMDB0040701; HMDB40668; HMDB40701	C19H32O7	-H(-)	100
371.259	1	4823.05	0.959645	Cervonoyl ethanolamide	C13828; CHEBI:189797; CHEBI:34488; HMDB0013627; HMDB0014629; HMDB0041301; HMDB13627; HMDB14629; HMDB41301	C24H36O3	-H(-)	100
373.276	1	31558.7	0.901008	3b-Hydroxy-5-cholenoic acid	CHEBI:384794; HMDB0000308; HMDB00308; HMDB0038522; HMDB0041453; HMDB38522; HMDB41453	C24H38O3	-H(-)	100
375.291	1	70327.8	0.881606	Allolithocholic acid	C03990; C17658; CHEBI:16325; CHEBI:73676; CHEBI:81253; HMDB0000381; HMDB0000713; HMDB0000717; HMDB0000761; HMDB0002431; HMDB0002492; HMDB00381; HMDB00713; HMDB00717; HMDB00761; HMDB02431; HMDB02492	C24H40O3	-H(-)	100
376.125	1	2095.28	0.934741	Kinetin-7-N-glucoside	CHEBI:72620; HMDB0012243; HMDB0012244; HMDB12243; HMDB12244	C16H19N5O6	-H(-)	100
377.14	1	24491.4	0.983837	Demethylcalabaxanthone	CHEBI:657230; HMDB0030656; HMDB0040350; HMDB30656; HMDB40350	C23H22O5	-H(-)	100
377.197	1	6188.13	0.866567	18-Hydroxycortisol	CHEBI:89455; HMDB0000418; HMDB0030045; HMDB0030105; HMDB0032770; HMDB0032773; HMDB0036889; HMDB0040702; HMDB00418; HMDB0061033; HMDB30045; HMDB30105; HMDB32770; HMDB32773; HMDB36889; HMDB40702; HMDB61033	C21H30O6	-H(-)	100
377.269	1	22032.8	0.939885	2-Arachidonylglycerol	C13856; CHEBI:34071; CHEBI:52392; CHEBI:66735; HMDB0004666; HMDB0011548; HMDB0011549; HMDB0011578; HMDB0011579; HMDB0035273; HMDB0036356; HMDB0036568; HMDB04666; HMDB11548; HMDB11549; HMDB11578; HMDB11579; HMDB35273; HMDB36356; HMDB36568	C23H38O4	-H(-)	100
377.307	1	73839.4	0.980722	3,​4-​Dimethyl-​5-​pentyl-2-​furantridecanoic acid	HMDB0061649; HMDB0112080; HMDB61649	C24H42O3	-H(-)	100
378.098	1	3211.7	0.928701	S-Lactoylglutathione	C03451; CHEBI:15694; CHEBI:57474; HMDB0001066; HMDB0062624; HMDB01066; HMDB62624	C13H21N3O8S	-H(-)	100
378.182	1	4643.95	0.950303	Fumitremorgin C	CHEBI:72763; HMDB0038642; HMDB38642	C22H25N3O3	-H(-)	100
378.241	1	4621.9	0.847281	Sphingosine 1-phosphate	C06124; CHEBI:37550; HMDB0000277; HMDB00277; HMDB0059630; HMDB0062531; HMDB59630; HMDB62531	C18H38NO5P	-H(-)	100
379.103	1	2530.34	0.943622	5,8-dihydroxy-2-(1-hydroxy-3-methoxy-4-oxocyclohexyl)-3,7-dimethoxy-4H-chro...	HMDB0129296; HMDB0130285	C18H20O9	-H(-)	100
379.158	1	5042.49	0.944902	Ecabet	HMDB0015613; HMDB15613	C20H28O5S	-H(-)	100
379.177	1	5785.88	0.946892	Pteroside B	HMDB0030760; HMDB0035166; HMDB0035840; HMDB0041228; HMDB0126521; HMDB30760; HMDB35166; HMDB35840; HMDB41228	C20H28O7	-H(-)	100
379.212	1	3883.1	0.948972	[6]-Gingerdiol 3,5-diacetate	HMDB0040568; HMDB40568	C21H32O6	-H(-)	100
379.286	1	2783.96	0.944688	MG(0:0/20:3(11Z,14Z,17Z)/0:0)	HMDB0011545; HMDB0011546; HMDB0011547; HMDB0011575; HMDB0011576; HMDB0011577; HMDB0032735; HMDB0039403; HMDB0041103; HMDB11545; HMDB11546; HMDB11547; HMDB11575; HMDB11576; HMDB11577; HMDB32735; HMDB39403; HMDB41103	C23H40O4	-H(-)	100
380.257	1	2405.44	0.817052	Sphinganine 1-phosphate	C01120; CHEBI:16893; HMDB0001383; HMDB01383	C18H40NO5P	-H(-)	100
381.244	1	3293.93	0.921791	Apo-12''-violaxanthal	HMDB0034953; HMDB34953	C25H34O3	-H(-)	100
381.264	1	4396.73	0.945266	Misoprostol	CHEBI:122391; HMDB0015064; HMDB15064	C22H38O5	-H(-)	100
381.28	1	2469.44	0.961035	(R)-3,4-Dihydro-2-methyl-2-(4,8,12-trimethyl-3,7,11-tridecatrienyl)-2H-1-be...	HMDB0036368; HMDB36368	C26H38O2	-H(-)	100
381.3	1	2746.6	0.959077	MG(0:0/20:2(11Z,14Z)/0:0)	HMDB0011544; HMDB0011574; HMDB0035959; HMDB0036865; HMDB11544; HMDB11574; HMDB35959; HMDB36865	C23H42O4	-H(-)	100
381.373	1	9891.24	0.863428	C25:0	CHEBI:39420; HMDB0002361; HMDB0035629; HMDB0035630; HMDB0035632; HMDB0036843; HMDB02361; HMDB35629; HMDB35630; HMDB35632; HMDB36843	C25H50O2	-H(-)	100
383.045	1	4431.36	0.708976	{3-[3-(3,4-dihydroxyphenyl)-3-oxopropyl]-6-hydroxy-2-methoxyphenyl}oxidanes...	HMDB0126065; HMDB0126066; HMDB0127767; HMDB0127819; HMDB0127829; HMDB0128073; HMDB0129104; HMDB0133862	C16H16O9S	-H(-)	100
383.114	1	11225.4	0.936532	(+)-Zeylenol; S-Adenosylhomocysteine	C00021; CHEBI:16680; HMDB0000939; HMDB0029541; HMDB0030621; HMDB0034914; HMDB0035479; HMDB0036281; HMDB0038396; HMDB0038874; HMDB0038950; HMDB0039617; HMDB0039634; HMDB0040134; HMDB0040813; HMDB0040837; HMDB0040934; HMDB00939; HMDB0125986; HMDB0125988; HMDB0125989; HMDB0125990; HMDB0125991; HMDB0139010; HMDB29541; HMDB30621; HMDB34914; HMDB35479; HMDB36281; HMDB38396; HMDB38874; HMDB38950; HMDB39…	C14H20N6O5S; C21H20O7	-H(-); -H(-)	100
383.316	1	10434.3	0.959808	MG(0:0/20:1(11Z)/0:0)	HMDB0011543; HMDB0011573; HMDB0036344; HMDB11543; HMDB11573; HMDB36344	C23H44O4	-H(-)	100
383.352	1	3343.21	0.922414	Cerebronic acid	C17873; CHEBI:61302; HMDB0039540; HMDB39540	C24H48O3	-H(-)	100
384.275	1	2132.21	0.937273	3-Hydroxy-cis-5-tetradecenoylcarnitine	HMDB0013330; HMDB13330	C21H39NO5	-H(-)	100
385.092	1	2816.44	0.922532	8-8''-Dehydrodiferulic acid	HMDB0029277; HMDB0033876; HMDB0041277; HMDB0127227; HMDB29277; HMDB33876; HMDB41277	C20H18O8	-H(-)	100
385.166	1	79824.9	0.984193	Porson	HMDB0030810; HMDB0035404; HMDB0035405; HMDB30810; HMDB35404; HMDB35405	C22H26O6	-H(-)	100
385.238	1	3805.66	0.956974	12a-Hydroxy-3-oxocholadienic acid	HMDB0000385; HMDB0012867; HMDB00385; HMDB12867	C24H34O4	-H(-)	100
385.26	1	4363.73	0.948549	Glycerol trihexanoate	CHEBI:77386; HMDB0031125; HMDB0036015; HMDB0038018; HMDB31125; HMDB36015; HMDB38018	C21H38O6	-H(-)	100
386.016	1	8630.11	0.933794	dCDP	C00705; CHEBI:28846; HMDB0001245; HMDB01245	C9H15N3O10P2	-H(-)	100
387.118	1	2742.05	0.893771	Sulfinpyrazone sulfide	HMDB0060943; HMDB60943	C23H20N2O2S	-H(-)	100
387.166	1	62365.4	0.884705	beta-D-Glucopyranosyl-11-hydroxyjasmonic acid	HMDB0039964; HMDB0040706; HMDB0041552; HMDB39964; HMDB40706; HMDB41552	C18H28O9	-H(-)	100
387.193	1	8013.8	0.956811	Trimethobenzamide	C07178; CHEBI:27796; CHEBI:77363; HMDB0014800; HMDB0060579; HMDB14800; HMDB60579	C21H28N2O5	-H(-)	100
387.253	1	6247.39	0.929242	Cavipetin C	CHEBI:88109; HMDB0030366; HMDB0062744; HMDB30366; HMDB62744	C24H36O4	-H(-)	100
389.16	1	3071.55	0.948319	(2S,4S,6S)-2-[2-(4-Hydroxy-3-meyhoxyphenyl)ethyl]tetrahydro-6-(4,5-dihydrox...	HMDB0030502; HMDB0032082; HMDB0130095; HMDB0130096; HMDB0130097; HMDB0130098; HMDB30502; HMDB32082	C21H26O7	-H(-)	100
389.219	1	3309.54	0.946711	(3S,5R,6S,7E,9x)-7-Megastigmene-3,6,9-triol 9-glucoside	HMDB0041176; HMDB0041578; HMDB41176; HMDB41578	C19H34O8	-H(-)	100
389.269	1	11780.5	0.932909	12-Ketodeoxycholic acid	CHEBI:803536; CHEBI:88097; CHEBI:88104; HMDB0000328; HMDB0000460; HMDB0000467; HMDB0000503; HMDB0012866; HMDB00328; HMDB0041454; HMDB00460; HMDB00467; HMDB00503; HMDB0062742; HMDB0062796; HMDB12866; HMDB41454; HMDB62742; HMDB62796	C24H38O4	-H(-)	100
391.103	1	1941.96	0.442299	Garcimangosone D	HMDB0038066; HMDB0130035; HMDB0130037; HMDB0130038; HMDB0130041; HMDB0130042; HMDB0137957; HMDB38066	C19H20O9	-H(-)	100
391.212	1	3069.17	0.964303	Dihydrofukinolide	HMDB0034662; HMDB0062274; HMDB0062282; HMDB0062292; HMDB34662; HMDB62274; HMDB62282; HMDB62292	C22H32O6	-H(-)	100
391.285	1	76668	0.944953	3b,12a-Dihydroxy-5a-cholanoic acid	C02528; C04483; C07880; C15515; C17646; C17660; C17661; C17662; CHEBI:16755; CHEBI:28834; CHEBI:43419; CHEBI:52030; CHEBI:542045; CHEBI:81256; CHEBI:88098; CHEBI:88102; CHEBI:9907; HMDB0000348; HMDB0000361; HMDB0000384; HMDB0000411; HMDB0000438; HMDB0000478; HMDB0000514; HMDB0000518; HMDB0000626; HMDB0000664; HMDB0000686; HMDB0000733; HMDB0000811; HMDB0000946; HMDB0002451; HMDB0002488; HMDB000253…	C24H40O4	-H(-)	100
393.065	1	3499.5	0.77188	[(7-hydroxy-5-methoxy-8-methyl-4-oxo-2-phenyl-3,4-dihydro-2H-1-benzopyran-6...	HMDB0130646; HMDB0130648; HMDB0130653; HMDB0130658	C18H18O8S	-H(-)	100
393.134	1	3666.74	0.880668	Garcinone B	C07593; CHEBI:28201; CHEBI:657231; HMDB0029510; HMDB0034436; HMDB29510; HMDB34436	C23H22O6	-H(-)	100
393.193	1	2994.42	0.922572	Pteroside Z	HMDB0032587; HMDB0041363; HMDB32587; HMDB41363	C21H30O7	-H(-)	100
393.264	1	36014.8	0.957887	11-Hydroxyeicosatetraenoate glyceryl ester	CHEBI:132121; HMDB0012530; HMDB0013651; HMDB12530; HMDB13651	C23H38O5	-H(-)	100
395.295	1	2962.51	0.974138	d-Tocotrienol	CHEBI:33276; HMDB0030008; HMDB0034192; HMDB0034421; HMDB0038504; HMDB0038505; HMDB30008; HMDB34192; HMDB34421; HMDB38504; HMDB38505	C27H40O2	-H(-)	100
395.389	1	5282.08	0.854606	C26:0	CHEBI:31009; HMDB0002356; HMDB0035628; HMDB0060125; HMDB02356; HMDB35628; HMDB60125	C26H52O2	-H(-)	100
396.311	1	2060.71	0.925933	trans-Hexadec-2-enoyl carnitine	CHEBI:86031; HMDB0006317; HMDB0013207; HMDB06317; HMDB13207	C23H43NO4	-H(-)	100
396.348	1	2454.65	0.93131	Behenoylglycine	CHEBI:87764; HMDB0013219; HMDB13219	C24H47NO3	-H(-)	100
397.093	1	6043.64	0.888508	6-(3,4-dihydroxy-6-methyl-5-oxooxan-2-yl)-5,7-dihydroxy-2-phenyl-4H-chromen...	HMDB0127341	C21H18O8	-H(-)	100
397.149	1	3493.05	0.902143	Methyl 3,4-dihydroxy-5-prenylbenzoate 3-glucoside	HMDB0040121; HMDB0040896; HMDB0132960; HMDB0132964; HMDB0132966; HMDB0132967; HMDB40121; HMDB40896	C19H26O9	-H(-)	100
398.101	1	22961.7	0.94827	2-{2-[(6-carboxy-3,4,5-trihydroxyoxan-2-yl)oxy]phenyl}-1λ⁴-chromen-1-ylium	HMDB0133415; HMDB0133416; HMDB0133417; HMDB0133418; HMDB0133420; HMDB0133422; HMDB0133423	C21H19O8	-H(-)	100
399.138	1	1949.62	0.895806	N-Desmethyldiltiazem	HMDB0061023; HMDB61023	C21H24N2O4S	-H(-)	100
399.291	1	6827.63	0.966014	Testosterone enanthate	C08157; CHEBI:9464; HMDB0005814; HMDB05814	C26H40O3	-H(-)	100
399.326	1	5035.83	0.91877	7-Ketocholesterol	C01561; C05455; CHEBI:17899; CHEBI:17933; CHEBI:31186; HMDB0000501; HMDB0001331; HMDB0001993; HMDB0003550; HMDB0005997; HMDB0006721; HMDB0006722; HMDB0015504; HMDB0034328; HMDB0035585; HMDB0036012; HMDB0039871; HMDB00501; HMDB0060131; HMDB0060132; HMDB01331; HMDB01993; HMDB03550; HMDB05997; HMDB06721; HMDB06722; HMDB15504; HMDB34328; HMDB35585; HMDB36012; HMDB39871; HMDB60131; HMDB60132	C27H44O2	-H(-)	100
401.088	1	5593.47	0.946732	5-Hydroxy-3,3'',7,8-tetramethoxy-4'',5''-methylenedioxyflavone	HMDB0041257; HMDB0127225; HMDB0127230; HMDB0127233; HMDB41257	C20H18O9	-H(-)	100
401.109	1	40377.6	0.908335	4-Hydroxy-5-(3'',4''-dihydroxyphenyl)-valeric acid-O-glucuronide	CHEBI:88688; CHEBI:88690; HMDB0059971; HMDB0059973; HMDB0127743; HMDB0127744; HMDB0127745; HMDB0128703; HMDB0128704; HMDB0128718; HMDB0128719; HMDB59971; HMDB59973	C17H22O11	-H(-)	100
401.16	1	3751.66	0.929964	Clusin	CHEBI:582747; HMDB0029542; HMDB0034016; HMDB29542; HMDB34016	C22H26O7	-H(-)	100
401.181	1	4237.73	0.913615	Methyl 7-epi-12-hydroxyjasmonate glucoside	HMDB0031763; HMDB0040729; HMDB31763; HMDB40729	C19H30O9	-H(-)	100
401.27	1	2847.13	0.942978	7b-Hydroxy-3-oxo-5b-cholanoic acid	HMDB0000541; HMDB0011557; HMDB0011587; HMDB00541; HMDB11557; HMDB11587	C25H38O4	-H(-)	100
401.291	1	3320.12	0.943917	Sorbitan palmitate	HMDB0029887; HMDB29887	C22H42O6	-H(-)	100
401.306	1	2413.05	0.921405	Oryzarol	HMDB0029458; HMDB29458	C26H42O3	-H(-)	100
402.09	1	2201.83	0.925282	3-Methylpentyl glucosinolate	HMDB0036355; HMDB0038420; HMDB0038424; HMDB36355; HMDB38420; HMDB38424	C13H25NO9S2	-H(-)	100
402.994	1	4663.48	0.90584	UDP	C00015; CHEBI:17659; HMDB0000295; HMDB00295	C9H14N2O12P2	-H(-)	100
403.197	1	3825.34	0.940201	Pisumionoside	HMDB0039947; HMDB39947	C19H32O9	-H(-)	100
403.213	1	3854.04	0.954771	1alpha-O-Methylquassin	HMDB0039558; HMDB0039886; HMDB39558; HMDB39886	C23H32O6	-H(-)	100
404.219	1	1609.97	0.936505	Lisinopril	CHEBI:43755; D00362; HMDB0001938; HMDB01938	C21H31N3O5	-H(-)	100
407.15	1	4453.66	0.973314	9-Hydroxycalabaxanthone	HMDB0031920; HMDB0036970; HMDB0037241; HMDB0037242; HMDB0037299; HMDB31920; HMDB36970; HMDB37241; HMDB37242; HMDB37299	C24H24O6	-H(-)	100
407.22	1	9323.74	0.946745	1-palmitoyl-dihydroxyacetone-phosphate	C01192; CHEBI:17868; CHEBI:75070; HMDB0062190; HMDB0062323; HMDB62190; HMDB62323	C19H37O7P	-H(-)	100
409.129	1	4912.93	0.876631	(-)-cis-Rotenolone	C09490; C10464; HMDB0034145; HMDB0035828; HMDB0039048; HMDB34145; HMDB35828; HMDB39048	C23H22O7	-H(-)	100
409.202	1	3134.85	0.945276	Heliocide H3	HMDB0030741; HMDB0031361; HMDB0032005; HMDB0035297; HMDB0035298; HMDB0036833; HMDB0133033; HMDB0133052; HMDB0133054; HMDB0133056; HMDB0133058; HMDB0133059; HMDB0133060; HMDB0133073; HMDB0133095; HMDB0133097; HMDB0133099; HMDB0133101; HMDB0133103; HMDB0133105; HMDB0133107; HMDB0133109; HMDB0133111; HMDB0133113; HMDB30741; HMDB31361; HMDB32005; HMDB35297; HMDB35298; HMDB36833	C25H30O5	-H(-)	100
409.235	1	10405.9	0.944961	LysoPA(0:0/16:0)	C04036; CHEBI:64023; HMDB0000327; HMDB0007849; HMDB0007853; HMDB00327; HMDB07849; HMDB07853	C19H39O7P	-H(-)	100
409.404	1	4343.89	0.934	C27:0	CHEBI:78710; HMDB0002063; HMDB0035617; HMDB0035618; HMDB02063; HMDB35617; HMDB35618	C27H54O2	-H(-)	100
410.27	1	2257.82	0.941926	Fesoterodine	CHEBI:775715; HMDB0015648; HMDB15648	C26H37NO3	-H(-)	100
411.238	1	3915.45	0.936548	LysoPC(10:0)	HMDB0003752; HMDB03752	C18H39NO7P	-H(-)	100
411.291	1	4037.77	0.932376	Calcipotriol	CHEBI:50749; HMDB0015567; HMDB0036848; HMDB0036849; HMDB0039022; HMDB0040749; HMDB0040765; HMDB15567; HMDB36848; HMDB36849; HMDB39022; HMDB40749; HMDB40765	C27H40O3	-H(-)	100
411.348	1	15020.8	0.958537	MG(0:0/22:1(13Z)/0:0)	HMDB0011552; HMDB0011582; HMDB11552; HMDB11582	C25H48O4	-H(-)	100
413.197	1	112420	0.937696	Eplerenone	C12512; CHEBI:31547; HMDB0014838; HMDB0030404; HMDB0037039; HMDB0039380; HMDB0041407; HMDB14838; HMDB30404; HMDB37039; HMDB39380; HMDB41407	C24H30O6	-H(-)	100
415.321	1	3672.07	0.920262	24,25-Dihydroxyvitamin D	C01673; C03963; C05457; C08127; C08913; C16819; C17331; C17332; C17333; C17336; CHEBI:15578; CHEBI:17823; CHEBI:28477; CHEBI:28933; CHEBI:48701; CHEBI:7931; CHEBI:80752; CHEBI:81013; CHEBI:86115; CHEBI:87476; CHEBI:89079; CHEBI:89324; HMDB0000430; HMDB0001420; HMDB0001903; HMDB0002197; HMDB0006226; HMDB0006720; HMDB0012453; HMDB0012457; HMDB0012459; HMDB0015046; HMDB0030024; HMDB0030047; HMDB0030…	C27H44O3	-H(-)	100
416.111	1	2282.57	0.88624	Pelargonidin 3-rhamnoside	HMDB0038085; HMDB38085	C21H21O9	-H(-)	100
417.337	1	6114.64	0.918962	7-a,25-Dihydroxycholesterol	C05445; C05453; C05458; C05499; C05501; C06341; C15518; C15520; CHEBI:1294; CHEBI:18431; CHEBI:2288; CHEBI:27428; CHEBI:37623; CHEBI:37640; CHEBI:48698; CHEBI:48778; CHEBI:783; CHEBI:85779; CHEBI:86087; CHEBI:86113; HMDB0006280; HMDB0006281; HMDB0006763; HMDB0006764; HMDB0006886; HMDB0006887; HMDB0006894; HMDB0011644; HMDB0060136; HMDB0062419; HMDB0062420; HMDB0062607; HMDB0062664; HMDB0062675; H…	C27H46O3	-H(-)	100
418.296	1	2104.42	0.942696	Stearidonyl carnitine	HMDB0006463; HMDB0062340; HMDB06463; HMDB62340	C25H41NO4	-H(-)	100
419.257	1	4769.39	0.935065	CPA(18:0/0:0)	HMDB0007004; HMDB07004	C21H41O6P	-H(-)	100
420.312	1	1809.51	0.940004	Gamma-linolenyl carnitine	HMDB0006318; HMDB0006319; HMDB06318; HMDB06319	C25H43NO4	-H(-)	100
421.226	1	5560.85	0.954759	2-Methylacetophenone	C07874; HMDB0032386; HMDB32386	C20H38O7S	-H(-)	100
422.328	1	1600.36	0.922156	Linoelaidyl carnitine	CHEBI:72715; CHEBI:84098; HMDB0006461; HMDB0006469; HMDB0013212; HMDB06461; HMDB06469; HMDB13212	C25H45NO4	-H(-)	100
423.03	1	2276.95	0.908825	Thiamine(1+) Diphosphate(1-)	CHEBI:45931; HMDB0062636; HMDB62636	C12H18N4O7P2S	-H(-)	100
423.252	1	4035.07	0.955482	1-heptadecanoyl-glycero-3-phosphate	CHEBI:74840; HMDB0062318; HMDB62318	C20H41O7P	-H(-)	100
423.275	1	15329.3	0.96147	1b-Hydroxycholic acid	HMDB0000307; HMDB0000311; HMDB0000316; HMDB0000340; HMDB0000342; HMDB0000367; HMDB0000377; HMDB0000399; HMDB0000433; HMDB0000437; HMDB0013158; HMDB0013192; HMDB00307; HMDB00311; HMDB00316; HMDB00340; HMDB00342; HMDB00367; HMDB00377; HMDB00399; HMDB00433; HMDB00437; HMDB13158; HMDB13192	C24H40O6	-H(-)	100
423.42	1	6910.68	0.948478	C28:0	CHEBI:31001; HMDB0002348; HMDB0033784; HMDB0040885; HMDB02348; HMDB33784; HMDB40885	C28H56O2	-H(-)	100
424.38	1	1697.56	0.899884	Tetracosanoylglycine	CHEBI:87767; HMDB0013310; HMDB13310	C26H51NO3	-H(-)	100
425.081	1	26432.3	0.916207	Cysteineglutathione disulfide	HMDB0000656; HMDB00656	C13H22N4O8S2	-H(-)	100
425.306	1	3592.17	0.944634	13''-Hydroxy-gamma-tocotrienol	HMDB0012562; HMDB0036304; HMDB12562; HMDB36304	C28H42O3	-H(-)	100
425.436	1	976.174	0.96584	1,9-Octacosanediol	HMDB0030613; HMDB0031286; HMDB0034290; HMDB0041076; HMDB30613; HMDB31286; HMDB34290; HMDB41076	C28H58O2	-H(-)	100
426.022	1	29929.3	0.916581	ADP	C00008; C00054; C00361; CHEBI:16761; CHEBI:17985; CHEBI:28862; HMDB0000061; HMDB0000960; HMDB0001341; HMDB0001468; HMDB00061; HMDB00960; HMDB01341; HMDB01468	C10H15N5O10P2	-H(-)	100
427.183	1	6159.3	0.93336	Pyridinoline	CHEBI:88539; HMDB0000851; HMDB00851	C18H28N4O8	-H(-)	100
427.286	1	25724	0.908312	Schidigeragenin B	HMDB0035506; HMDB0036940; HMDB0060126; HMDB35506; HMDB36940; HMDB60126	C27H40O4	-H(-)	100
427.342	1	2197.65	0.935551	3-(Acetyloxy)-2-hydroxypropyl icosanoate	HMDB0059928; HMDB0092913; HMDB0092914; HMDB0092915; HMDB0092916; HMDB0092963; HMDB0092964; HMDB0092965; HMDB0092966; HMDB0093023; HMDB0093024; HMDB0093025; HMDB0093026; HMDB0093319; HMDB0093320; HMDB0093321; HMDB0093322; HMDB59928; HMDB92913; HMDB92914; HMDB92915; HMDB92916; HMDB92963; HMDB92964; HMDB92965; HMDB92966; HMDB93023; HMDB93024; HMDB93025; HMDB93026; HMDB93319; HMDB93320; HMDB93321; HM…	C25H48O5	-H(-)	100
429.058	1	2401.24	0.927502	CMP-2-aminoethylphosphonate	C05673; CHEBI:3276; HMDB0060067; HMDB60067	C11H20N4O10P2	-H(-)	100
429.155	1	2969.96	0.923879	Cubebinone	C10884; HMDB0033259; HMDB0033277; HMDB0038931; HMDB33259; HMDB33277; HMDB38931	C23H26O8	-H(-)	100
429.177	1	3124.22	0.941758	Phenethyl rutinoside	HMDB0032622; HMDB32622	C20H30O10	-H(-)	100
429.193	1	6787.42	0.927519	Mammea E/BB	CHEBI:1156173; HMDB0030814; HMDB0030815; HMDB0031673; HMDB0038788; HMDB30814; HMDB30815; HMDB31673; HMDB38788	C24H30O7	-H(-)	100
429.322	1	4004.41	0.939874	Sorbitan stearate	HMDB0029888; HMDB29888	C24H46O6	-H(-)	100
429.373	1	4312.88	0.825555	alpha-Tocopherol	C02477; CHEBI:18145; CHEBI:87045; HMDB0001893; HMDB0012171; HMDB0030022; HMDB0059642; HMDB0062391; HMDB01893; HMDB12171; HMDB30022; HMDB59642; HMDB62391	C29H50O2	-H(-)	100
431.083	1	11680.5	0.858886	17-Beta-Estradiol-3,17-beta-sulfate	HMDB0041620; HMDB41620	C18H24O8S2	-H(-)	100
431.171	1	4870.92	0.943812	(2S,4S,6S)-2-[2-(4-Hydroxy-3-meyhoxyphenyl)ethyl]tetrahydro-6-(4,5-dihydrox...	HMDB0030503; HMDB0035865; HMDB30503; HMDB35865	C23H28O8	-H(-)	100
431.317	1	3674.33	0.912065	24-Hydroxycalcitriol	C17335; CHEBI:47799; CHEBI:48714; CHEBI:48833; CHEBI:72727; CHEBI:81015; CHEBI:86116; CHEBI:90970; HMDB0006228; HMDB0012454; HMDB0030702; HMDB0033769; HMDB0060134; HMDB0062211; HMDB0062399; HMDB0062400; HMDB0062686; HMDB0062712; HMDB0062794; HMDB06228; HMDB12454; HMDB30702; HMDB33769; HMDB60134; HMDB62211; HMDB62399; HMDB62400; HMDB62686; HMDB62712; HMDB62794	C27H44O4	-H(-)	100
436.283	1	11354.6	0.987654	PE(P-16:0e/0:0)	HMDB0011152; HMDB11152	C21H44NO6P	-H(-)	100
437.267	1	9753.18	0.933104	LysoPA(0:0/18:0)	HMDB0007850; HMDB0007854; HMDB07850; HMDB07854	C21H43O7P	-H(-)	100
437.436	1	1409.73	0.938841	C29:0	CHEBI:84867; HMDB0002230; HMDB02230	C29H58O2	-H(-)	100
439.188	1	3272.13	0.950706	Diferuloylputrescine	HMDB0033468; HMDB33468	C24H28N2O6	-H(-)	100
439.228	1	3357.13	0.930395	Tirofiban	C07965; CHEBI:9605; HMDB0014913; HMDB14913	C22H36N2O5S	-H(-)	100
439.379	1	14635.4	0.955089	MG(0:0/24:1(15Z)/0:0)	HMDB0011559; HMDB0011589; HMDB11559; HMDB11589	C27H52O4	-H(-)	100
440.338	1	1396.21	0.897863	2-Octenoylcarnitine	HMDB0013324; HMDB0013326; HMDB0013327; HMDB0013339; HMDB0013340; HMDB13324; HMDB13326; HMDB13327; HMDB13339; HMDB13340	C25H47NO5	-H(-)	100
441.25	1	5528.75	0.843101	Prostaglandin G2 2-glyceryl Ester	CHEBI:85165; HMDB0062591; HMDB62591	C23H38O8	-H(-)	100
441.302	1	2487.92	0.931679	(3beta,5alpha,9alpha,22E,24R)-5,9-Epidioxy-3-hydroxyergosta-7,22-dien-6-one	HMDB0032666; HMDB32666	C28H42O4	-H(-)	100
441.359	1	1712.63	0.938058	DG(8:0/15:0/0:0)	HMDB0092917; HMDB0092918; HMDB0092919; HMDB0092920; HMDB0092921; HMDB0092922; HMDB0092967; HMDB0092968; HMDB0092969; HMDB0092970; HMDB0092971; HMDB0092972; HMDB0093145; HMDB0093146; HMDB0093147; HMDB0093148; HMDB0093149; HMDB0093150; HMDB0093427; HMDB0093428; HMDB0093429; HMDB0093430; HMDB0093431; HMDB0093432; HMDB92917; HMDB92918; HMDB92919; HMDB92920; HMDB92921; HMDB92922; HMDB92967; HMDB92968;…	C26H50O5	-H(-)	100
443.098	1	20423.2	0.883715	Rothindin	HMDB0036609; HMDB0041214; HMDB0041735; HMDB0127323; HMDB36609; HMDB41214; HMDB41735	C22H20O10	-H(-)	100
443.171	1	3872.16	0.922879	6-[(3,3-dimethyloxiran-2-yl)methyl]-5-hydroxy-7-methoxy-2-(3,4,5-trimethoxy...	HMDB0132661	C24H28O8	-H(-)	100
443.192	1	3364.47	0.955304	Cynaroside A	HMDB0040532; HMDB40532	C21H32O10	-H(-)	100
444.282	1	2382.93	0.912799	Dynorphin B (10-13)	HMDB0012936; HMDB12936	C20H39N5O6	-H(-)	100
445.053	1	8766.15	0.958639	CDP-ethanolamine	C00570; CHEBI:16732; HMDB0001564; HMDB01564	C11H20N4O11P2	-H(-)	100
445.186	1	6119.64	0.950104	Estrone glucuronide	C11133; CHEBI:28919; HMDB0004483; HMDB0032728; HMDB0035859; HMDB04483; HMDB32728; HMDB35859	C24H30O8	-H(-)	100
445.295	1	3754.61	0.901439	Cepagenin	HMDB0030913; HMDB0031079; HMDB0032680; HMDB0033583; HMDB0034189; HMDB0034424; HMDB0060129; HMDB30913; HMDB31079; HMDB32680; HMDB33583; HMDB34189; HMDB34424; HMDB60129	C27H42O5	-H(-)	100
445.311	1	5395.88	0.92511	3-Hydroxysintaxanthin	HMDB0035641; HMDB35641	C31H42O2	-H(-)	100
445.368	1	2421.13	0.91143	13''-Hydroxy-alpha-tocopherol	CHEBI:84962; HMDB0012559; HMDB0029607; HMDB0034408; HMDB0035512; HMDB12559; HMDB29607; HMDB34408; HMDB35512	C29H50O3	-H(-)	100
447.13	1	5261.78	0.906968	Isosakuranin	HMDB0029481; HMDB0031586; HMDB0033741; HMDB0037509; HMDB0040561; HMDB0041536; HMDB29481; HMDB31586; HMDB33741; HMDB37509; HMDB40561; HMDB41536	C22H24O10	-H(-)	100
447.29	1	2372.53	0.940217	5,8-Epoxy-5,8-dihydro-3-hydroxy-8''-apo-b,y-carotenal	HMDB0039024; HMDB0039079; HMDB39024; HMDB39079	C30H40O3	-H(-)	100
447.347	1	4847.26	0.892843	6-Deoxodolichosterone	C15793; HMDB0034332; HMDB0034423; HMDB34332; HMDB34423	C28H48O4	-H(-)	100
448.306	1	1546.24	0.926913	Deoxycholic acid glycine conjugate	C05462; C05464; C05466; CHEBI:27471; CHEBI:89929; HMDB0000631; HMDB0000637; HMDB0000708; HMDB0004012; HMDB0004013; HMDB0006898; HMDB00631; HMDB00637; HMDB00708; HMDB04012; HMDB04013; HMDB06898	C26H43NO5	-H(-)	100
449.326	1	7648.68	0.924556	Coprocholic acid	CHEBI:18402; CHEBI:63849; CHEBI:85674; HMDB0000601; HMDB0003873; HMDB00601; HMDB0060137; HMDB0062206; HMDB0062207; HMDB03873; HMDB60137; HMDB62206; HMDB62207	C27H46O5	-H(-)	100
450.229	1	2625.69	0.940346	14alpha-Hydroxypaxilline	HMDB0040978; HMDB40978	C27H33NO5	-H(-)	100
451.321	1	3016.76	0.941004	Tyromycic acid	HMDB0035888; HMDB0037065; HMDB35888; HMDB37065	C30H44O3	-H(-)	100
451.452	1	3501.33	0.924509	C30:0	CHEBI:31003; HMDB0029987; HMDB0030925; HMDB29987; HMDB30925	C30H60O2	-H(-)	100
452.278	1	37834.8	0.954095	LysoPE(0:0/16:0)	CHEBI:73004; HMDB0011473; HMDB0011503; HMDB11473; HMDB11503	C21H44NO7P	-H(-)	100
452.411	1	1804.52	0.903669	N-hexacosanoylglycine	CHEBI:87768; HMDB0062678; HMDB62678	C28H55NO3	-H(-)	100
453.178	1	9586.43	0.939716	alpha-CEHC glucuronide	HMDB0062445; HMDB62445	C22H30O10	-H(-)	100
456.164	1	1873.29	0.932458	5,10-Methylene-THF	C00143; CHEBI:15636; HMDB0001533; HMDB0002365; HMDB0006486; HMDB01533; HMDB02365; HMDB06486	C20H23N7O6	-H(-)	100
458.146	1	2568.43	0.952665	Narceinone	HMDB0038598; HMDB38598	C23H25NO9	-H(-)	100
459.151	1	1949.26	0.951996	Methyl salicylate O-[rhamnosyl-(1->6)-glucoside]	HMDB0033138; HMDB33138	C20H28O12	-H(-)	100
459.182	1	3992.72	0.931838	N-Desmethyl sildenafil (UK-103,320)	HMDB0060932; HMDB60932	C21H28N6O4S	-H(-)	100
459.251	1	9301.5	0.923745	1-(8Z,11Z,14Z-eicosatrienoyl)-glycero-3-phosphate	HMDB0062313; HMDB0114747; HMDB0114759; HMDB62313	C23H41O7P	-H(-)	100
459.327	1	272080	0.970769	all-trans-Carophyll yellow	HMDB0032879; HMDB32879	C32H44O2	-H(-)	100
462.067	1	3608.7	0.793105	Adenylsuccinic acid	C03794; CHEBI:15919; HMDB0000536; HMDB0001332; HMDB0011633; HMDB00536; HMDB0059653; HMDB01332; HMDB11633; HMDB59653	C14H18N5O11P	-H(-)	100
463.125	1	3326.76	0.9454	Hesperetin 7-glucoside	HMDB0030747; HMDB0037535; HMDB0126074; HMDB0126075; HMDB0126076; HMDB0127775; HMDB0129975; HMDB0129976; HMDB30747; HMDB37535	C22H24O11	-H(-)	100
464.303	1	9034.65	0.912951	Cholylglycine	C01921; CHEBI:29746; HMDB0000138; HMDB0000331; HMDB00138; HMDB0032596; HMDB00331; HMDB32596	C26H43NO6	-H(-)	100
464.339	1	4021.42	0.755011	LysoSM(d18:1)	C03640; CHEBI:52897; HMDB0006482; HMDB0012083; HMDB06482; HMDB12083	C23H50N2O5P	-H(-)	100
465.304	1	131191	0.936581	Cholesterol sulfate	C18043; CHEBI:41321; HMDB0000653; HMDB00653	C27H46O4S	-H(-)	100
465.467	1	4536.61	0.960754	C31:0	HMDB0032682; HMDB32682	C31H62O2	-H(-)	100
466.172	1	2090.44	0.891345	Bis-N-butyl phthalate	HMDB0031949; HMDB31949	C22H29NO10	-H(-)	100
466.307	1	38686	0.918177	Tiropramide	HMDB0042042; HMDB42042	C28H41N3O3	-H(-)	100
467.136	1	2116.03	0.937495	Silymonin	HMDB0030585; HMDB0128740; HMDB30585	C25H24O9	-H(-)	100
471.175	1	2758.68	0.93727	5-Formiminotetrahydrofolic acid	C00664; CHEBI:15639; HMDB0001534; HMDB01534	C20H24N8O6	-H(-)	100
471.347	1	2777.71	0.853389	Maslinic acid	C16939; CHEBI:66682; HMDB0002392; HMDB0033233; HMDB0034523; HMDB0034530; HMDB0034567; HMDB0035106; HMDB0035107; HMDB0035258; HMDB0035260; HMDB0035748; HMDB0035758; HMDB0035962; HMDB0035977; HMDB0036001; HMDB0036063; HMDB0036064; HMDB0036638; HMDB0036654; HMDB0037779; HMDB0041043; HMDB02392; HMDB33233; HMDB34523; HMDB34530; HMDB34567; HMDB35106; HMDB35107; HMDB35258; HMDB35260; HMDB35748; HMDB3575…	C30H48O4	-H(-)	100
473.218	1	8950.92	0.92876	Austalide B	HMDB0030004; HMDB30004	C26H34O8	-H(-)	100
473.363	1	4985.75	0.863725	Soyasapogenol A	C17419; HMDB0034505; HMDB0034528; HMDB0034644; HMDB0034683; HMDB0035326; HMDB0039692; HMDB34505; HMDB34528; HMDB34644; HMDB34683; HMDB35326; HMDB39692	C30H50O4	-H(-)	100
474.188	1	1904.45	0.965671	Pipotiazine	CHEBI:521177; HMDB0015558; HMDB15558	C24H33N3O3S2	-H(-)	100
474.262	1	5013.47	0.922885	LysoPE(0:0/18:3(6Z,9Z,12Z))	HMDB0011478; HMDB0011479; HMDB0011508; HMDB0011509; HMDB11478; HMDB11479; HMDB11508; HMDB11509	C23H42NO7P	-H(-)	100
474.286	1	51255.3	0.94492	Hydrocortamate	CHEBI:50851; HMDB0014907; HMDB14907	C27H41NO6	-H(-)	100
475.379	1	3746.71	0.865276	Panaxatriol	HMDB0038244; HMDB38244	C30H52O4	-H(-)	100
476.048	1	1995.35	0.917033	CDP-glycerol	C00513; CHEBI:17885; HMDB0059599; HMDB59599	C12H21N3O13P2	-H(-)	100
476.278	1	24263.3	0.956308	LysoPE(0:0/18:2(9Z,12Z))	CHEBI:76090; CHEBI:83058; HMDB0011477; HMDB0011507; HMDB11477; HMDB11507	C23H44NO7P	-H(-)	100
477.197	1	11127.3	0.908287	Suspensolide F	HMDB0031918; HMDB31918	C21H34O12	-H(-)	100
478.294	1	48715.8	0.940441	LysoPE(0:0/18:1(11Z))	CHEBI:74971; CHEBI:76088; HMDB0011475; HMDB0011476; HMDB0011505; HMDB0011506; HMDB11475; HMDB11476; HMDB11505; HMDB11506	C23H46NO7P	-H(-)	100
480.309	1	212614	0.966842	LysoPC(15:0)	C04230; CHEBI:133144; CHEBI:580912; CHEBI:75036; HMDB0010381; HMDB0011129; HMDB0011130; HMDB10381; HMDB11129; HMDB11130	C23H48NO7P	-H(-)	100
482.295	1	2751.41	0.918469	Lithocholyltaurine	C02592; CHEBI:36259; HMDB0000722; HMDB00722	C26H45NO5S	-H(-)	100
483.078	1	2084.57	0.942411	Hamamelitannin	HMDB0033785; HMDB0039178; HMDB0039179; HMDB0039181; HMDB0039325; HMDB0039326; HMDB0039367; HMDB0133114; HMDB0133115; HMDB0133116; HMDB0134171; HMDB0136075; HMDB33785; HMDB39178; HMDB39179; HMDB39181; HMDB39325; HMDB39326; HMDB39367	C20H20O14	-H(-)	100
483.296	1	12456	0.842315	Goshonoside F1	HMDB0038539; HMDB0038540; HMDB38539; HMDB38540	C26H44O8	-H(-)	100
484.143	1	2225.57	0.917216	Ketotifen-N-glucuronide	HMDB0060596; HMDB60596	C25H27NO7S	-H(-)	100
485.091	1	18060.6	0.855098	{[5-hydroxy-8-methyl-6-(2-methylpropanoyl)-2-oxo-4-phenyl-2H,8H-pyrano[2,3-...	HMDB0126098; HMDB0126104; HMDB0126109; HMDB0126112	C24H22O9S	-H(-)	100
485.998	1	1469.2	0.891855	Carbovir Triphosphate	CHEBI:64174; HMDB0061723; HMDB61723	C11H16N5O11P3	-H(-)	100
486.119	1	1545.57	0.945101	2-amino-4-[(2-{[2-carboxy-2-hydroxy-1-(4-hydroxyphenyl)ethyl]sulfanyl}-1-[(...	HMDB0125829; HMDB0125830; HMDB0134091; HMDB0134092	C19H25N3O10S	-H(-)	100
487.099	1	7121.79	0.916241	CDP-choline	C00307; CHEBI:16436; HMDB0001413; HMDB01413	C14H26N4O11P2	-H(-)	100
487.233	1	3714.76	0.94619	Prednicarbate	HMDB0015262; HMDB15262	C27H36O8	-H(-)	100
487.254	1	2876.74	0.937955	alpha-Ionol O-[arabinosyl-(1->6)-glucoside]	HMDB0038732; HMDB38732	C24H40O10	-H(-)	100
489.115	1	1750.34	0.932133	L-2-Aminoadipate adenylate	C05560; HMDB0006941; HMDB06941	C16H23N6O10P	-H(-)	100
489.14	1	4918.29	0.952657	4'',5,6-Trimethylscutellarein 7-glucoside	HMDB0040512; HMDB0130645; HMDB0130647; HMDB0130649; HMDB0130650; HMDB0130651; HMDB0130652; HMDB0130656; HMDB0130657; HMDB40512	C24H26O11	-H(-)	100
494.326	1	7869.48	0.893448	LysoPC(16:0)	C04230; CHEBI:72998; HMDB0010382; HMDB0240262; HMDB10382	C24H50NO7P	-H(-)	100
495.269	1	3842.16	0.890367	APGPR Enterostatin	HMDB0006117; HMDB06117	C21H36N8O6	-H(-)	100
496.096	1	1776.82	0.926946	2-Methyl-1-hydroxypropyl-ThPP	C15976; CHEBI:48522; HMDB0006866; HMDB06866	C16H27N4O8P2S	-H(-)	100
498.262	1	5152.66	0.932241	LysoPE(0:0/20:5(5Z,8Z,11Z,14Z,17Z))	HMDB0011489; HMDB0011519; HMDB11489; HMDB11519	C25H42NO7P	-H(-)	100
498.289	1	80734.1	0.947887	Tauroursodeoxycholic acid	C05463; C05465; CHEBI:16525; CHEBI:9410; HMDB0000874; HMDB0000896; HMDB0000951; HMDB0004011; HMDB00874; HMDB00896; HMDB00951; HMDB04011	C26H45NO6S	-H(-)	100
500.278	1	49508.5	0.952992	LysoPE(0:0/20:4(5Z,8Z,11Z,14Z))	CHEBI:64395; CHEBI:72741; CHEBI:72742; CHEBI:72746; HMDB0011487; HMDB0011488; HMDB0011517; HMDB0011518; HMDB11487; HMDB11488; HMDB11517; HMDB11518	C25H44NO7P	-H(-)	100
501.25	1	3804.46	0.922948	Cavipetin B	CHEBI:544590; HMDB0030362; HMDB0031355; HMDB0033943; HMDB0034059; HMDB0034339; HMDB0034400; HMDB30362; HMDB31355; HMDB33943; HMDB34059; HMDB34339; HMDB34400	C28H38O8	-H(-)	100
503.162	1	4621.39	0.937087	Trisaccharide	C00420; C00492; C00713; C00721; C01355; C01835; C03661; C05404; C07283; C08243; C08251; CHEBI:16885; CHEBI:27931; CHEBI:397485; CHEBI:61771; CHEBI:6731; CHEBI:7912; CHEBI:9859; HMDB0001262; HMDB0003213; HMDB0003539; HMDB0006599; HMDB0006857; HMDB0011729; HMDB0011730; HMDB0029910; HMDB0029921; HMDB0029922; HMDB0029929; HMDB0029930; HMDB0029937; HMDB0033673; HMDB0033748; HMDB0034072; HMDB0035322; H…	C18H32O16	-H(-)	100
503.228	1	19093.1	0.944563	Crocin 4	C00744; CHEBI:17371; HMDB0039122; HMDB39122	C27H36O9	-H(-)	100
504.309	1	77237.7	0.960663	LysoPE(0:0/20:2(11Z,14Z))	HMDB0011483; HMDB0011513; HMDB11483; HMDB11513	C25H48NO7P	-H(-)	100
505.988	1	3992.47	0.75346	ATP	C00002; C00286; C19969; CHEBI:15422; CHEBI:16497; CHEBI:63208; HMDB0000538; HMDB0001440; HMDB00538; HMDB0059593; HMDB01440; HMDB59593	C10H16N5O13P3	-H(-)	100
506.325	1	76828	0.94524	LysoPE(0:0/20:1(11Z))	HMDB0011482; HMDB0011512; HMDB11482; HMDB11512	C25H50NO7P	-H(-)	100
507.514	1	3481.55	0.945532	Grewinol	HMDB0030954; HMDB0035278; HMDB30954; HMDB35278	C34H68O2	-H(-)	100
508.34	1	74999.7	0.94357	LysoPE(0:0/20:0)	C04230; CHEBI:74340; HMDB0011481; HMDB0011511; HMDB0012108; HMDB11481; HMDB11511; HMDB12108	C25H52NO7P	-H(-)	100
509.04	1	6587.82	0.873536	{5-[6-(3,4-dihydroxy-6-methyl-5-oxooxan-2-yl)-5,7-dihydroxy-4-oxo-4H-chrome...	HMDB0127320; HMDB0127321; HMDB0127322	C21H18O13S	-H(-)	100
509.124	1	2129.43	0.921626	Palmidin A	HMDB0034038; HMDB34038	C30H22O8	-H(-)	100
509.421	1	2395.53	0.884944	DG(14:0/14:1(9Z)/0:0)	HMDB0007009; HMDB0007037; HMDB0055959; HMDB07009; HMDB07037; HMDB55959	C31H58O5	-H(-)	100
509.457	1	3204.07	0.935323	Gallamine Triethiodide; Propylene glycol mono- and diesters of fats and fat...	HMDB0014626; HMDB0032494; HMDB0112110; HMDB0112114; HMDB0112115; HMDB0112123; HMDB0112124; HMDB0112125; HMDB0112126; HMDB0112127; HMDB0112178; HMDB14626; HMDB32494	C30H60N3O3; C32H62O4	-H(-); -H(-)	100
512.172	1	2756.45	0.937496	2-amino-4-({1-[(carboxymethyl)-C-hydroxycarbonimidoyl]-2-{[2-hydroxy-1-(4-m...	HMDB0038599; HMDB0132993; HMDB0132994; HMDB38599	C22H31N3O9S; C30H27NO7	-H(-); -H(-)	100
512.268	1	46772.1	0.950789	Sulfolithocholylglycine	C11301; CHEBI:60007; HMDB0002639; HMDB0062801; HMDB02639; HMDB62801	C26H43NO7S	-H(-)	100
515.126	1	3982.72	0.953332	b-D-Glucuronopyranosyl-(1->3)-a-D-galacturonopyranosyl-(1->2)-L-rhamnose	HMDB0039728; HMDB39728	C18H28O17	-H(-)	100
515.207	1	3933.44	0.933333	2-(6-{2,4-dihydroxy-3-[(1E)-3-methylbut-1-en-1-yl]benzoyl}-5-(2,4-dihydroxy...	HMDB0126448	C31H32O7	-H(-)	100
515.265	1	11755.7	0.96316	Lucidenic acid E2	HMDB0036434; HMDB0059922; HMDB0059923; HMDB36434; HMDB59922; HMDB59923	C29H40O8	-H(-)	100
516.127	1	2357.9	0.926598	Vitisin B	HMDB0036825; HMDB36825	C25H25O12	-H(-)	100
518.287	1	4069.86	0.9456	Vignatic acid B	HMDB0033617; HMDB33617	C27H41N3O7	-H(-)	100
518.325	1	3063.26	0.792973	LysoPC(18:2(9Z,12Z))	CHEBI:28733; CHEBI:76084; HMDB0010386; HMDB0062711; HMDB10386; HMDB62711	C26H50NO7P	-H(-)	100
520.34	1	3335.06	0.753594	LysoPC(18:1(9Z))	C04230; CHEBI:28610; CHEBI:76071; CHEBI:86255; HMDB0002815; HMDB0010385; HMDB0062651; HMDB02815; HMDB10385; HMDB62651	C26H52NO7P	-H(-)	100
522.284	1	8063.84	0.977134	1-Oleoylglycerophosphoserine	HMDB0061694; HMDB61694	C24H46NO9P	-H(-)	100
524.095	1	4319.54	0.94565	Cefotiam	CHEBI:355510; HMDB0014374; HMDB14374	C18H23N9O4S3	-H(-)	100
524.278	1	26187.4	0.947084	LysoPE(0:0/22:6(4Z,7Z,10Z,13Z,16Z,19Z))	CHEBI:72747; CHEBI:72749; HMDB0011496; HMDB0011526; HMDB11496; HMDB11526	C27H44NO7P	-H(-)	100
525.197	1	2683.78	0.86352	Phaseolus e	HMDB0035039; HMDB0040649; HMDB35039; HMDB40649	C25H34O12	-H(-)	100
525.25	1	3270.98	0.933634	Ganosporeric acid A	HMDB0033022; HMDB0037383; HMDB0038171; HMDB33022; HMDB37383; HMDB38171	C30H38O8	-H(-)	100
525.281	1	9645.66	0.936401	Desmosine	CHEBI:37628; CHEBI:64366; HMDB0000572; HMDB0000739; HMDB00572; HMDB00739	C24H40N5O8	-H(-)	100
528.309	1	40215.9	0.94844	LysoPE(0:0/22:4(7Z,10Z,13Z,16Z))	HMDB0011493; HMDB0011523; HMDB11493; HMDB11523	C27H48NO7P	-H(-)	100
529.462	1	60626.4	0.129131	Sabadelin	C08484; HMDB0034033; HMDB0040920; HMDB0040922; HMDB0040923; HMDB34033; HMDB40920; HMDB40922; HMDB40923	C35H62O3	-H(-)	100
533.348	1	4615.63	0.643659	1-Linoleoylglycerophosphocholine	HMDB0061692; HMDB0061700; HMDB61692; HMDB61700	C27H53NO7P	-H(-)	100
534.489	1	2203.48	0.919226	N-[(4E,8E)-1,3-dihydroxyoctadeca-4,8-dien-2-yl]hexadecanamide	HMDB0035480; HMDB35480	C34H65NO3	-H(-)	100
535.341	1	64348.6	0.942338	PA(8:0/16:0)	HMDB0115487; HMDB0115613; HMDB0115689; HMDB0115781	C27H53O8P	-H(-)	100
535.473	1	7236.6	0.90092	FAHFA(16:1(9Z)/9-O-18:0)	HMDB0112108; HMDB0112117; HMDB0112122; HMDB0112134; HMDB0112135; HMDB0112136; HMDB0112137; HMDB0112138; HMDB0112139; HMDB0112162; HMDB0112163; HMDB0112164; HMDB0112165; HMDB0112166; HMDB0112167; HMDB0112168; HMDB0112172; HMDB0112175	C34H64O4	-H(-)	100
537.488	1	9163.78	0.963551	FAHFA(16:0/9-O-18:0)	HMDB0112106; HMDB0112107; HMDB0112111; HMDB0112113; HMDB0112116; HMDB0112118; HMDB0112119; HMDB0112121; HMDB0112146; HMDB0112147; HMDB0112148; HMDB0112149; HMDB0112150; HMDB0112151; HMDB0112152; HMDB0112153; HMDB0112176; HMDB0112179	C34H66O4	-H(-)	100
539.432	1	1651.42	0.932173	TG(8:0/8:0/a-13:0)[rac]	HMDB0071246; HMDB0071529; HMDB0072647; HMDB0096559; HMDB0096560; HMDB0096561; HMDB71246; HMDB71529; HMDB72647; HMDB96559; HMDB96560; HMDB96561	C32H60O6	-H(-)	100
540.285	1	2834.09	0.868775	Psychosine sulfate	C02744; CHEBI:17507; HMDB0013046; HMDB13046	C24H47NO10S	-H(-)	100
541.208	1	3314.61	0.919041	Italidipyrone	HMDB0041308; HMDB41308	C29H34O10	-H(-)	100
541.266	1	2453.5	0.958602	Cortolone-3-glucuronide	CHEBI:88773; HMDB0010320; HMDB10320	C27H42O11	-H(-)	100
543.044	1	7689.84	0.962535	8-Hydroxyluteolin 8-glucoside 3''-sulfate	HMDB0037596; HMDB0126136; HMDB0126137; HMDB0126138; HMDB0126139; HMDB0129305; HMDB0129306; HMDB0129307; HMDB0129308; HMDB0129309; HMDB0129316; HMDB0129317; HMDB0129318; HMDB0129319; HMDB0135161; HMDB37596	C21H20O15S	-H(-)	100
549.103	1	2915.99	0.919767	BL II	HMDB0039565; HMDB39565	C28H22O12	-H(-)	100
550.244	1	1831.49	0.913019	Endoxifen O-glucuronide	HMDB0060622; HMDB60622	C31H37NO8	-H(-)	100
551.286	1	2348.04	0.911573	Bipindogulomethyloside	HMDB0030623; HMDB0033828; HMDB30623; HMDB33828	C29H44O10	-H(-)	100
551.467	1	2659.21	0.830449	DG(15:0/16:1(9Z)/0:0)	HMDB0007070; HMDB0007126; HMDB0055988; HMDB07070; HMDB07126; HMDB55988	C34H64O5	-H(-)	100
552.309	1	10577.3	0.917989	LysoPE(0:0/24:6(6Z,9Z,12Z,15Z,18Z,21Z))	HMDB0011499; HMDB0011529; HMDB11499; HMDB11529	C29H48NO7P	-H(-)	100
553.339	1	2784.9	0.925444	Notoginsenoside R10	HMDB0039051; HMDB39051	C30H50O9	-H(-)	100
557.202	1	2133.18	0.944216	Physalin I	HMDB0034402; HMDB34402	C29H34O11	-H(-)	100
557.276	1	7083.88	0.940583	Glycinoeclepin B	HMDB0037035; HMDB37035	C31H42O9	-H(-)	100
558.064	1	72424.8	0.943434	ADP-ribose	C00301; CHEBI:16960; HMDB0001178; HMDB0012276; HMDB01178; HMDB12276	C15H23N5O14P2	-H(-)	100
559.167	1	2691.3	0.928732	5''''-(4-Hydroxy-(E)-cinnamoyl) alpha-L-arabinofuranosyl-(1->3)-beta-D-xylo...	HMDB0041489; HMDB41489	C24H32O15	-H(-)	100
560.17	1	1341.3	0.868126	2-amino-4-({1-[(carboxymethyl)-C-hydroxycarbonimidoyl]-2-{[2-hydroxy-3-(4-m...	HMDB0135628; HMDB0135629	C26H31N3O9S	-H(-)	100
563.372	1	34611.2	0.932817	PA(8:0/18:0)	HMDB0115489; HMDB0115615; HMDB0115691; HMDB0115698; HMDB0115704; HMDB0115783; HMDB0115794; HMDB0115800; HMDB0115814	C29H57O8P	-H(-)	100
563.504	1	9651.57	0.936941	FAHFA(18:1(9Z)/12-O-18:0)	HMDB0112105; HMDB0112109; HMDB0112140; HMDB0112141; HMDB0112142; HMDB0112143; HMDB0112144; HMDB0112145; HMDB0112173	C36H68O4	-H(-)	100
565.048	1	46858.3	0.934156	UDP-hexose	C00029; C00052; CHEBI:58439; CHEBI:67119; HMDB0000286; HMDB0000302; HMDB00286; HMDB00302; HMDB0060079; HMDB0062573; HMDB60079; HMDB62573	C15H24N2O17P2	-H(-)	100
567.463	1	3372.28	0.957328	TG(10:0/13:0/8:0)	HMDB0071165; HMDB0071222; HMDB0071443; HMDB0071663; HMDB0071676; HMDB0071685; HMDB0071738; HMDB0071968; HMDB0072206; HMDB0072245; HMDB0072333; HMDB0072338; HMDB0072529; HMDB0072531; HMDB0072546; HMDB0096562; HMDB0096563; HMDB0096564; HMDB0096649; HMDB0096650; HMDB0096651; HMDB0100884; HMDB0100885; HMDB0100886; HMDB71165; HMDB71222; HMDB71443; HMDB71663; HMDB71676; HMDB71685; HMDB71738; HMDB71968;…	C34H64O6	-H(-)	100
571.288	1	6807.52	0.962415	1-Palmitoylglycerophosphoinositol	CHEBI:73218; HMDB0061695; HMDB0062714; HMDB61695; HMDB62714	C25H49O12P	-H(-)	100
573.417	1	1690.9	0.848075	Isofucosterol glucoside	CHEBI:68383; HMDB0029768; HMDB0033775; HMDB0034204; HMDB0034354; HMDB0034419; HMDB29768; HMDB33775; HMDB34204; HMDB34354; HMDB34419	C35H58O6	-H(-)	100
573.452	1	3713.06	0.85615	DG(15:0/18:4(6Z,9Z,12Z,15Z)/0:0)	HMDB0007077; HMDB0007329; HMDB0056004; HMDB07077; HMDB07329; HMDB56004	C36H62O5	-H(-)	100
575.467	1	5955.08	0.884227	DG(15:0/18:3(6Z,9Z,12Z)/0:0)	HMDB0007075; HMDB0007076; HMDB0007271; HMDB0007300; HMDB0055996; HMDB0056003; HMDB0056142; HMDB07075; HMDB07076; HMDB07271; HMDB07300; HMDB55996; HMDB56003; HMDB56142	C36H64O5	-H(-)	100
577.375	1	6209.38	0.690744	Asparagoside A	HMDB0030046; HMDB30046	C33H54O8	-H(-)	100
577.483	1	7988.09	0.914727	DG(15:0/18:2(9Z,12Z)/0:0)	HMDB0007074; HMDB0007242; HMDB0055967; HMDB07074; HMDB07242; HMDB55967	C36H66O5	-H(-)	100
579.026	1	3645.86	0.873023	Uridine diphosphate glucuronic acid	C00167; C00617; C02330; CHEBI:16085; CHEBI:17200; CHEBI:88243; HMDB0000935; HMDB0001384; HMDB0012302; HMDB0012304; HMDB00935; HMDB01384; HMDB12302; HMDB12304	C15H22N2O18P2	-H(-)	100
579.305	1	11034.2	0.943382	Hordatine B	C08308; HMDB0030459; HMDB30459	C29H40N8O5	-H(-)	100
579.385	1	8007.23	0.897039	beta-Doradecin	HMDB0039143; HMDB39143	C40H52O3	-H(-)	100
580.259	1	3035.95	0.902046	Streptomycin	C00413; CHEBI:17076; HMDB0015214; HMDB15214	C21H39N7O12	-H(-)	100
581.422	1	4668.47	0.800784	Hericene B	HMDB0041180; HMDB41180	C37H58O5	-H(-)	100
581.514	1	1879.01	0.910596	DG(15:0/18:0/0:0)	HMDB0007071; HMDB0007155; HMDB0055983; HMDB0092957; HMDB0092958; HMDB0093111; HMDB0093112; HMDB0093113; HMDB0093114; HMDB0093115; HMDB0093116; HMDB0093117; HMDB0093118; HMDB0093119; HMDB0093120; HMDB0093121; HMDB0093122; HMDB0093265; HMDB0093266; HMDB0093267; HMDB0093268; HMDB0093269; HMDB0093270; HMDB0093271; HMDB0093272; HMDB0093273; HMDB0093274; HMDB0093275; HMDB0093276; HMDB0093387; HMDB00933…	C36H70O5	-H(-)	100
583.256	1	3834.74	0.854645	Bilirubin	CHEBI:72719; HMDB0000054; HMDB0000488; HMDB00054; HMDB00488	C33H36N4O6	-H(-)	100
583.313	1	5892.96	0.933715	Cholic acid glucuronide	HMDB0002577; HMDB02577	C30H48O11	-H(-)	100
585.489	1	7787.16	0.971066	Erythrinasinate A	HMDB0038713; HMDB38713	C38H66O4	-H(-)	100
592.18	1	1975.42	0.912964	Pelargonidin 3-sophoroside	C16305; HMDB0033679; HMDB33679	C28H33O14	-H(-)	100
593.129	1	2039.74	0.934586	Epicatechin-(4beta->8)-gallocatechin	CHEBI:75666; HMDB0036303; HMDB0037345; HMDB0037348; HMDB0037651; HMDB0037653; HMDB0038766; HMDB0040473; HMDB0040477; HMDB0040689; HMDB0127484; HMDB36303; HMDB37345; HMDB37348; HMDB37651; HMDB37653; HMDB38766; HMDB40473; HMDB40477; HMDB40689	C30H26O13	-H(-)	100
595.349	1	2725.85	0.910452	L-Urobilinogen	C05789; CHEBI:36479; HMDB0004157; HMDB04157	C33H48N4O6	-H(-)	100
595.494	1	4078.86	0.939845	Glycerol triundecanoate	HMDB0031089; HMDB0071223; HMDB0071277; HMDB0071326; HMDB0071400; HMDB0071439; HMDB0071456; HMDB0071508; HMDB0071616; HMDB0071821; HMDB0071842; HMDB0071845; HMDB0071858; HMDB0071864; HMDB0071893; HMDB0071925; HMDB0071928; HMDB0071972; HMDB0072006; HMDB0072048; HMDB0072121; HMDB0072166; HMDB0072345; HMDB0072420; HMDB0072489; HMDB0072569; HMDB0072572; HMDB0072650; HMDB0072686; HMDB0072725; HMDB00728…	C36H68O6	-H(-)	100
597.304	1	7386.54	0.964475	1-Oleoylglycerophosphoinositol	CHEBI:82753; HMDB0061693; HMDB61693	C27H51O12P	-H(-)	100
599.319	1	17402.6	0.979684	1-Stearoylglycerophosphoinositol	CHEBI:83054; HMDB0061696; HMDB0061704; HMDB0062777; HMDB0240261; HMDB61696; HMDB61704; HMDB62777	C27H53O12P	-H(-)	100
601.483	1	2457.34	0.949241	DG(15:0/20:4(5Z,8Z,11Z,14Z)/0:0)	HMDB0007083; HMDB0007084; HMDB0007503; HMDB0007532; HMDB0055999; HMDB0056005; HMDB07083; HMDB07084; HMDB07503; HMDB07532; HMDB55999; HMDB56005	C38H66O5	-H(-)	100
606.074	1	60111.7	0.928096	UDP-acetyl-hexosamine	C00043; C00203; C01170; CHEBI:16264; CHEBI:16287; CHEBI:57705; CHEBI:67168; HMDB0000290; HMDB0000304; HMDB0013112; HMDB00290; HMDB00304; HMDB0060522; HMDB0062760; HMDB13112; HMDB60522; HMDB62760	C17H27N3O17P2	-H(-)	100
609.436	1	1791.23	0.91723	Annonisin	HMDB0031394; HMDB0031926; HMDB0033603; HMDB31394; HMDB31926; HMDB33603	C35H62O8	-H(-)	100
611.145	1	24687.8	0.876099	Oxidized glutathione	C00127; CHEBI:17858; HMDB0003337; HMDB03337	C20H32N6O12S2	-H(-)	100
613.159	1	6480.12	0.903822	(3-hydroxy-16,17-dimethoxy-9-oxo-15-{[3,4,5-trihydroxy-6-(hydroxymethyl)oxa...	HMDB0133713	C27H34O14S	-H(-)	100
615.499	1	1897.34	0.928766	DG(14:0/22:4(7Z,10Z,13Z,16Z)/0:0)	C00165; CHEBI:75475; CHEBI:75578; CHEBI:77096; CHEBI:77127; CHEBI:88371; CHEBI:88395; CHEBI:88490; CHEBI:88495; CHEBI:88520; CHEBI:88790; CHEBI:88989; CHEBI:89046; CHEBI:89168; CHEBI:89169; CHEBI:89225; CHEBI:89260; CHEBI:89665; CHEBI:89682; CHEBI:89795; CHEBI:89811; HMDB0007031; HMDB0007112; HMDB0007113; HMDB0007139; HMDB0007140; HMDB0007164; HMDB0007191; HMDB0007192; HMDB0007220; HMDB0007221; H…	C39H68O5	-H(-)	100
619.289	1	28849.4	0.973941	1-Arachidonoylglycerophosphoinositol	CHEBI:83053; HMDB0061690; HMDB0062722; HMDB61690; HMDB62722	C29H49O12P	-H(-)	100
624.169	1	1405.08	0.82889	Petunidin 3-rutinoside	HMDB0038098; HMDB0038099; HMDB0041677; HMDB0041766; HMDB0125110; HMDB0125115; HMDB38098; HMDB38099; HMDB41677; HMDB41766	C28H33O16	-H(-)	100
625.14	1	1735.06	0.89866	Quercetin 4'',7-diglucoside	HMDB0037356; HMDB0037363; HMDB0037537; HMDB0038287; HMDB0038824; HMDB0039878; HMDB0039924; HMDB0040371; HMDB0040861; HMDB0041358; HMDB0126974; HMDB0133550; HMDB0133551; HMDB37356; HMDB37363; HMDB37537; HMDB38287; HMDB38824; HMDB39878; HMDB39924; HMDB40371; HMDB40861; HMDB41358	C27H30O17	-H(-)	100
627.499	1	5955.43	0.886244	DG(15:0/22:5(4Z,7Z,10Z,13Z,16Z)/0:0)	HMDB0007090; HMDB0007091; HMDB0007706; HMDB0007735; HMDB0056002; HMDB0056007; HMDB0056283; HMDB0056290; HMDB07090; HMDB07091; HMDB07706; HMDB07735; HMDB56002; HMDB56007; HMDB56283; HMDB56290	C40H68O5	-H(-)	100
629.135	1	3158.85	0.907002	CMP-N-glycoloylneuraminate	C03691; CHEBI:18098; CHEBI:58376; HMDB0012206; HMDB0062569; HMDB12206; HMDB62569	C20H31N4O17P	-H(-)	100
631.22	1	1710.14	0.926103	3''-Sialyllactosamine	HMDB0006607; HMDB0041621; HMDB06607; HMDB41621	C23H40N2O18	-H(-)	100
634.444	1	1626.2	0.924312	PE(14:0/14:0)	HMDB0005313; HMDB0008821; HMDB05313; HMDB08821	C33H66NO8P	-H(-)	100
635.417	1	1878.57	0.94776	Fasciculic acid B	HMDB0036438; HMDB0039446; HMDB0039943; HMDB36438; HMDB39446; HMDB39943	C36H60O9	-H(-)	100
637.178	1	1722.49	0.910894	Tricin 7-neohesperidoside	C17441; HMDB0037462; HMDB0037467; HMDB37462; HMDB37467	C29H34O16	-H(-)	100
654.603	1	809.081	0.960518	N-(2R-Hydroxydocosanoyl)-2S-amino-1,3S,4R-octadecanetriol	HMDB0035469; HMDB35469	C40H81NO5	-H(-)	100
655.298	1	5197.33	0.945226	Riboflavine 2'',3'',4'',5''-tetrabutanoate	HMDB0034433; HMDB34433	C33H44N4O10	-H(-)	100
658.432	1	1155.47	0.96381	Lansioside A	HMDB0035101; HMDB35101	C38H61NO8	-H(-)	100
659.093	1	1727.05	0.902262	(5-{5,7-dihydroxy-4-oxo-6-[3,4,5-trihydroxy-6-(hydroxymethyl)oxan-2-yl]-8-(...	HMDB0126889; HMDB0126890; HMDB0126891; HMDB0126892; HMDB0126893; HMDB0126894; HMDB0126895; HMDB0126896; HMDB0127453; HMDB0127454	C26H28O18S	-H(-)	100
662.102	1	21234.7	0.935358	NAD (ox)	HMDB0039421; HMDB39421	C21H27N7O14P2	-H(-)	100
664.118	1	25669	0.925799	NADH (red)	C00004; CHEBI:16908; HMDB0001487; HMDB01487	C21H29N7O14P2	-H(-)	100
665.215	1	3851.07	0.905266	Glycogen	C00182; C00464; C01613; C02052; C08248; CHEBI:17164; CHEBI:28087; CHEBI:28808; CHEBI:61988; HMDB0000757; HMDB0001296; HMDB0003553; HMDB0029931; HMDB0035323; HMDB0038490; HMDB0038870; HMDB0038871; HMDB0039173; HMDB0039174; HMDB0039176; HMDB0040182; HMDB00757; HMDB01296; HMDB03553; HMDB29931; HMDB35323; HMDB38490; HMDB38870; HMDB38871; HMDB39173; HMDB39174; HMDB39176; HMDB40182	C24H42O21	-H(-)	100
671.438	1	10814.9	0.942675	Vinaginsenoside R12	HMDB0040782; HMDB40782	C36H64O11	-H(-)	100
673.481	1	3063.95	0.930378	PA(16:0/18:1(11Z))	C00416; CHEBI:64844; CHEBI:89530; HMDB0007858; HMDB0007859; HMDB0031130; HMDB0114877; HMDB0114899; HMDB0114924; HMDB0115062; HMDB0115091; HMDB07858; HMDB07859; HMDB31130	C37H71O8P	-H(-)	100
675.224	1	2646.1	0.794341	Artonin D	HMDB0035961; HMDB35961	C40H36O10	-H(-)	100
675.36	1	2317.49	0.93547	(S)-Nerolidol 3-O-[a-L-Rhamnopyranosyl-(1->4)-a-L-rhamnopyranosyl-(1->2)-b-...	HMDB0040845; HMDB0040846; HMDB0041093; HMDB40845; HMDB40846; HMDB41093	C33H56O14	-H(-)	100
677.375	1	1912.27	0.943669	Gingerglycolipid B	HMDB0041094; HMDB41094	C33H58O14	-H(-)	100
678.436	1	2297.98	0.947528	PS(14:0/14:0)	HMDB0012330; HMDB12330	C34H66NO10P	-H(-)	100
685.482	1	1812.84	0.942651	PA(15:0/20:2(11Z,14Z))	HMDB0115508; HMDB0115534	C38H71O8P	-H(-)	100
687.102	1	1895.21	0.941513	{[6-({3-[3,5-dimethoxy-4-(sulfooxy)phenyl]-11-hydroxy-7-(4-oxocyclohexa-2,5...	HMDB0134839	C31H28O16S	-H(-)	100
687.403	1	3921.91	0.933237	PA(18:4(6Z,9Z,12Z,15Z)/18:4(6Z,9Z,12Z,15Z))	HMDB0115038	C39H61O8P	-H(-)	100
687.498	1	1811.48	0.924145	PA(20:1(11Z)/15:0)	HMDB0115093	C38H73O8P	-H(-)	100
689.515	1	1573.74	0.979041	DG(20:3(5Z,8Z,11Z)/22:6(4Z,7Z,10Z,13Z,16Z,19Z)/0:0)	HMDB0007469; HMDB0007498; HMDB0007525; HMDB0007526; HMDB0007554; HMDB0007555; HMDB0007582; HMDB0007694; HMDB0007721; HMDB0007722; HMDB0007750; HMDB0007751; HMDB0007777; HMDB0007778; HMDB0056250; HMDB0056331; HMDB0056335; HMDB0056340; HMDB0056356; HMDB0056362; HMDB0056379; HMDB07469; HMDB07498; HMDB07525; HMDB07526; HMDB07554; HMDB07555; HMDB07582; HMDB07694; HMDB07721; HMDB07722; HMDB07750; HMDB0…	C45H70O5	-H(-)	100
704.523	1	1524.07	0.851324	PC(14:0/16:0)	CHEBI:75062; CHEBI:75304; CHEBI:86088; HMDB0007869; HMDB0007934; HMDB0007965; HMDB0008892; HMDB0008988; HMDB0010567; HMDB0112959; HMDB0113084; HMDB0113865; HMDB0113942; HMDB07869; HMDB07934; HMDB07965; HMDB08892; HMDB08988; HMDB10567	C38H76NO8P	-H(-)	100
711.323	1	2877.84	0.89771	Convalloside	HMDB0034195; HMDB34195	C35H52O15	-H(-)	100
712.492	1	3136.44	0.857986	PE(14:0/20:3(5Z,8Z,11Z))	C00350; HMDB0008836; HMDB0008837; HMDB0008868; HMDB0008929; HMDB0008930; HMDB0008961; HMDB0009089; HMDB0009121; HMDB0009154; HMDB0009284; HMDB0009316; HMDB0009349; HMDB0113021; HMDB0113022; HMDB0113195; HMDB0113223; HMDB0113880; HMDB0113881; HMDB0113900; HMDB0114066; HMDB0114094; HMDB0114123; HMDB08836; HMDB08837; HMDB08868; HMDB08929; HMDB08930; HMDB08961; HMDB09089; HMDB09121; HMDB09154; HMDB09…	C39H72NO8P	-H(-)	100
713.512	1	1833.92	0.94034	PA(15:0/22:2(13Z,16Z))	HMDB0114826; HMDB0115298	C40H75O8P	-H(-)	100
714.507	1	12921.9	0.851837	PE(14:0/20:2(11Z,14Z))	CHEBI:73008; CHEBI:78810; HMDB0005322; HMDB0008835; HMDB0008867; HMDB0008928; HMDB0008959; HMDB0008960; HMDB0009023; HMDB0009056; HMDB0009088; HMDB0009251; HMDB0009283; HMDB0113020; HMDB0113166; HMDB0113847; HMDB0113848; HMDB0113849; HMDB0113879; HMDB0114012; HMDB0114039; HMDB0114065; HMDB05322; HMDB08835; HMDB08867; HMDB08928; HMDB08959; HMDB08960; HMDB09023; HMDB09056; HMDB09088; HMDB09251; HMD…	C39H74NO8P	-H(-)	100
715.433	1	1875.33	0.952896	PA(18:3(6Z,9Z,12Z)/20:5(5Z,8Z,11Z,14Z,17Z))	HMDB0114990; HMDB0115017; HMDB0115042; HMDB0115043; HMDB0115155; HMDB0115182; HMDB0115206; HMDB0115207	C41H65O8P	-H(-)	100
717.45	1	2692.43	0.941265	PA(16:1(9Z)/22:6(4Z,7Z,10Z,13Z,16Z,19Z))	HMDB0114870; HMDB0114963; HMDB0114988; HMDB0114989; HMDB0115015; HMDB0115016; HMDB0115041; HMDB0115129; HMDB0115153; HMDB0115154; HMDB0115180; HMDB0115181; HMDB0115205; HMDB0115405; HMDB0115527; HMDB0115571	C41H67O8P	-H(-)	100
719.466	1	3025.54	0.883683	PA(16:0/22:6(4Z,7Z,10Z,13Z,16Z,19Z))	HMDB0114849; HMDB0114868; HMDB0114869; HMDB0114911; HMDB0114936; HMDB0114961; HMDB0114962; HMDB0114987; HMDB0115014; HMDB0115127; HMDB0115128; HMDB0115152; HMDB0115179; HMDB0115203; HMDB0115204; HMDB0115353; HMDB0115379; HMDB0115404; HMDB0115523; HMDB0115525; HMDB0115526; HMDB0115542; HMDB0115569; HMDB0115570	C41H69O8P	-H(-)	100
721.24	1	1816.17	0.931099	Citbismine D	HMDB0041437; HMDB41437	C40H38N2O11	-H(-)	100
721.481	1	5897.39	0.864156	PA(16:0/22:5(4Z,7Z,10Z,13Z,16Z))	HMDB0114847; HMDB0114848; HMDB0114867; HMDB0114886; HMDB0114909; HMDB0114910; HMDB0114934; HMDB0114935; HMDB0114960; HMDB0115040; HMDB0115102; HMDB0115126; HMDB0115150; HMDB0115151; HMDB0115177; HMDB0115178; HMDB0115327; HMDB0115352; HMDB0115378; HMDB0115495; HMDB0115521; HMDB0115522; HMDB0115524; HMDB0115540; HMDB0115541; HMDB0116704	C41H71O8P	-H(-)	100
722.512	1	11841.4	0.867074	PE(18:3(6Z,9Z,12Z)/P-18:1(11Z))	C00350; CHEBI:84527; HMDB0009149; HMDB0009150; HMDB0009182; HMDB0009183; HMDB0009214; HMDB0009411; HMDB0009444; HMDB0011352; HMDB0011353; HMDB0011379; HMDB0011410; HMDB0011411; HMDB0011443; HMDB0011444; HMDB09149; HMDB09150; HMDB09182; HMDB09183; HMDB09214; HMDB09411; HMDB09444; HMDB11352; HMDB11353; HMDB11379; HMDB11410; HMDB11411; HMDB11443; HMDB11444	C41H74NO7P	-H(-)	100
723.428	1	2686.62	0.759244	Bis(4-methoxybenzoyl)-3a,29-dihydroxy-8-multifloren-7-one	HMDB0039970; HMDB39970	C46H60O7	-H(-)	100
731.559	1	1455.1	0.948825	PA(14:0/24:0)	HMDB0114793; HMDB0114843; HMDB0114881; HMDB0115054; HMDB0115067; HMDB0115230; HMDB0115243; HMDB0115428; HMDB0115640; HMDB0115648; HMDB0115656; HMDB0115672; HMDB0115702; HMDB0115721; HMDB0115730; HMDB0115738; HMDB0115747; HMDB0115758; HMDB0115764; HMDB0115798; HMDB0115825; HMDB0115837; HMDB0115854; HMDB0115866; HMDB0115875; HMDB0115883; HMDB0115895; HMDB0115912; HMDB0115923; HMDB0115940	C41H81O8P	-H(-)	100
736.492	1	8285.54	0.889323	PE(14:0/22:5(4Z,7Z,10Z,13Z,16Z))	C00350; HMDB0008845; HMDB0008846; HMDB0008877; HMDB0008939; HMDB0008970; HMDB0008971; HMDB0009030; HMDB0009063; HMDB0009094; HMDB0009095; HMDB0009126; HMDB0009159; HMDB0009190; HMDB0009191; HMDB0009386; HMDB0009419; HMDB0009451; HMDB0009581; HMDB0009613; HMDB0009646; HMDB0113030; HMDB0113481; HMDB0113889; HMDB0113907; HMDB0113908; HMDB0113969; HMDB0114156; HMDB0114325; HMDB0114353; HMDB0114381; H…	C41H72NO8P	-H(-)	100
738.507	1	39807	0.872738	PC(15:0/18:4(6Z,9Z,12Z,15Z))	C00157; C00350; CHEBI:73009; CHEBI:84846; HMDB0005323; HMDB0005350; HMDB0007943; HMDB0008231; HMDB0008844; HMDB0008937; HMDB0008938; HMDB0008968; HMDB0008997; HMDB0009028; HMDB0009029; HMDB0009061; HMDB0009062; HMDB0009093; HMDB0009124; HMDB0009125; HMDB0009157; HMDB0009158; HMDB0009189; HMDB0009320; HMDB0009353; HMDB0009385; HMDB0009418; HMDB0009580; HMDB0113028; HMDB0113029; HMDB0113424; HMDB01…	C41H74NO8P	-H(-)	100
742.539	1	93126.8	0.869034	PC(15:0/18:2(9Z,12Z))	C00157; C00350; CHEBI:74986; HMDB0005332; HMDB0005343; HMDB0005347; HMDB0007940; HMDB0008132; HMDB0008843; HMDB0008875; HMDB0008934; HMDB0008966; HMDB0008994; HMDB0009025; HMDB0009026; HMDB0009058; HMDB0009059; HMDB0009090; HMDB0009254; HMDB0009286; HMDB0009515; HMDB0009547; HMDB0113025; HMDB0113339; HMDB0113856; HMDB0113857; HMDB0113858; HMDB0113884; HMDB0113943; HMDB0114015; HMDB0114042; HMDB01…	C41H78NO8P	-H(-)	100
745.482	1	4842.86	0.946391	PA(18:1(11Z)/22:6(4Z,7Z,10Z,13Z,16Z,19Z))	HMDB0114918; HMDB0114943; HMDB0114968; HMDB0114969; HMDB0114994; HMDB0115021; HMDB0115133; HMDB0115134; HMDB0115158; HMDB0115185; HMDB0115332; HMDB0115357; HMDB0115383; HMDB0115407; HMDB0115408; HMDB0115499; HMDB0115501; HMDB0115550; HMDB0115575; HMDB0115576; HMDB0115587; HMDB0116707	C43H71O8P	-H(-)	100
753.48	1	1590.85	0.930306	Chikusetsusaponin Ia	C17544; CHEBI:77491; HMDB0034994; HMDB0062593; HMDB34994; HMDB62593	C41H70O12	-H(-)	100
756.212	1	2019.6	0.899343	Pelargonidin 3-sophoroside 5-glucoside	HMDB0033687; HMDB0037988; HMDB0041765; HMDB33687; HMDB37988; HMDB41765	C33H41O20	-H(-)	100
756.554	1	5018.1	0.845174	PC(14:0/20:2(11Z,14Z))	C00157; CHEBI:73002; CHEBI:84810; CHEBI:84811; CHEBI:85679; CHEBI:86099; CHEBI:86100; CHEBI:88919; CHEBI:89095; CHEBI:89403; CHEBI:89518; CHEBI:89678; HMDB0007880; HMDB0007912; HMDB0007973; HMDB0008004; HMDB0008005; HMDB0008068; HMDB0008101; HMDB0008133; HMDB0008296; HMDB0008328; HMDB0008909; HMDB0009549; HMDB0010565; HMDB0112966; HMDB0112967; HMDB0112968; HMDB0112969; HMDB0112992; HMDB0113010; H…	C42H80NO8P	-H(-)	100
757.376	1	1741.09	0.947494	Marshdimerin	HMDB0031227; HMDB31227	C48H54O8	-H(-)	100
759.288	1	1435.43	0.888765	Bilirubin glucuronide	C03033; C03374; CHEBI:16427; HMDB0010332; HMDB0060169; HMDB10332; HMDB60169	C39H44N4O12	-H(-)	100
760.492	1	6411.51	0.865244	PE(16:1(9Z)/22:6(4Z,7Z,10Z,13Z,16Z,19Z))	HMDB0008979; HMDB0009104; HMDB0009135; HMDB0009136; HMDB0009168; HMDB0009169; HMDB0009199; HMDB0009200; HMDB0009327; HMDB0009360; HMDB0009391; HMDB0009392; HMDB0009424; HMDB0009425; HMDB0009456; HMDB0009683; HMDB0113915; HMDB0114105; HMDB0114134; HMDB0114161; HMDB0114162; HMDB0114577; HMDB08979; HMDB09104; HMDB09135; HMDB09136; HMDB09168; HMDB09169; HMDB09199; HMDB09200; HMDB09327; HMDB09360; HMD…	C43H72NO8P	-H(-)	100
762.508	1	73844.4	0.854682	PE(16:0/22:6(4Z,7Z,10Z,13Z,16Z,19Z))	C00350; CHEBI:78261; HMDB0005324; HMDB0008946; HMDB0008977; HMDB0008978; HMDB0009038; HMDB0009071; HMDB0009102; HMDB0009103; HMDB0009133; HMDB0009134; HMDB0009166; HMDB0009167; HMDB0009198; HMDB0009294; HMDB0009325; HMDB0009326; HMDB0009358; HMDB0009359; HMDB0009390; HMDB0009423; HMDB0009454; HMDB0009455; HMDB0009617; HMDB0009650; HMDB0009682; HMDB0113036; HMDB0113675; HMDB0113896; HMDB0113913; H…	C43H74NO8P	-H(-)	100
766.538	1	116157	0.847098	PC(15:0/20:4(5Z,8Z,11Z,14Z))	C00157; CHEBI:78268; CHEBI:84549; CHEBI:86344; HMDB0005333; HMDB0007949; HMDB0007950; HMDB0008428; HMDB0008461; HMDB0008943; HMDB0008969; HMDB0009003; HMDB0009004; HMDB0009034; HMDB0009035; HMDB0009067; HMDB0009068; HMDB0009099; HMDB0009131; HMDB0009164; HMDB0009196; HMDB0009228; HMDB0009259; HMDB0009260; HMDB0009291; HMDB0009322; HMDB0009323; HMDB0009355; HMDB0009356; HMDB0009387; HMDB0009420; H…	C43H78NO8P	-H(-)	100
769.502	1	8939.04	0.962317	PG(16:0/20:4(5Z,8Z,11Z,14Z))	CHEBI:84526; CHEBI:89071; CHEBI:89073; CHEBI:89330; CHEBI:89331; CHEBI:89345; CHEBI:89347; CHEBI:89361; CHEBI:89385; CHEBI:89389; CHEBI:89396; CHEBI:89401; HMDB0010580; HMDB0010593; HMDB0010594; HMDB0010621; HMDB0010622; HMDB0010636; HMDB0010637; HMDB0010650; HMDB0010663; HMDB0010664; HMDB0010678; HMDB0010679; HMDB0116606; HMDB10580; HMDB10593; HMDB10594; HMDB10621; HMDB10622; HMDB10636; HMDB1063…	C42H75O10P	-H(-)	100
771.517	1	14370.1	0.968508	PG(16:0/20:3(5Z,8Z,11Z))	CHEBI:89226; CHEBI:89227; CHEBI:89264; CHEBI:89265; CHEBI:89329; CHEBI:89346; CHEBI:89348; CHEBI:89349; CHEBI:89386; CHEBI:89404; HMDB0010578; HMDB0010579; HMDB0010606; HMDB0010607; HMDB0010620; HMDB0010635; HMDB0010648; HMDB0010649; HMDB0010662; HMDB0010677; HMDB10578; HMDB10579; HMDB10606; HMDB10607; HMDB10620; HMDB10635; HMDB10648; HMDB10649; HMDB10662; HMDB10677	C42H77O10P	-H(-)	100
776.56	1	80237.3	0.870468	PE(22:4(7Z,10Z,13Z,16Z)/P-18:1(11Z))	CHEBI:90485; HMDB0009611; HMDB0009612; HMDB0009643; HMDB0009676; HMDB0011392; HMDB0011393; HMDB0011424; HMDB0011457; HMDB09611; HMDB09612; HMDB09643; HMDB09676; HMDB11392; HMDB11393; HMDB11424; HMDB11457	C45H80NO7P	-H(-)	100
778.575	1	46976.8	0.827002	PE(22:4(7Z,10Z,13Z,16Z)/P-18:0)	HMDB0009610; HMDB0011391; HMDB09610; HMDB11391	C45H82NO7P	-H(-)	100
780.555	1	6983.85	0.866269	PC(14:0/22:4(7Z,10Z,13Z,16Z))	C00157; CHEBI:42027; CHEBI:73003; CHEBI:77694; CHEBI:86123; CHEBI:86127; CHEBI:86133; CHEBI:86134; CHEBI:88864; CHEBI:88909; CHEBI:88990; CHEBI:89125; CHEBI:89179; CHEBI:89420; CHEBI:89437; CHEBI:89514; CHEBI:89547; CHEBI:89692; CHEBI:89693; CHEBI:89735; CHEBI:89740; HMDB0007889; HMDB0007982; HMDB0007983; HMDB0008013; HMDB0008014; HMDB0008042; HMDB0008073; HMDB0008074; HMDB0008106; HMDB0008107; H…	C44H80NO8P	-H(-)	100
782.498	1	4458.54	0.887932	PS(16:0/20:4(5Z,8Z,11Z,14Z))	CHEBI:88488; CHEBI:88504; CHEBI:88506; CHEBI:88525; CHEBI:90023; CHEBI:90029; CHEBI:90037; HMDB0012361; HMDB0012371; HMDB0012392; HMDB0012402; HMDB0012412; HMDB0012421; HMDB0012431; HMDB0112303; HMDB0112361; HMDB0112374; HMDB0112390; HMDB0112391; HMDB0112410; HMDB0112449; HMDB0112450; HMDB0112468; HMDB0112490; HMDB0112597; HMDB0112657; HMDB0112788; HMDB0116750; HMDB12361; HMDB12371; HMDB12392; HM…	C42H74NO10P	-H(-)	100
784.15	1	5060.73	0.899058	FAD (ox)	C00016; CHEBI:16238; HMDB0001248; HMDB01248	C27H33N9O15P2	-H(-)	100
788.523	1	30209.3	0.859407	PE(18:1(11Z)/22:6(4Z,7Z,10Z,13Z,16Z,19Z))	C00350; HMDB0009045; HMDB0009078; HMDB0009109; HMDB0009110; HMDB0009141; HMDB0009174; HMDB0009302; HMDB0009333; HMDB0009334; HMDB0009366; HMDB0009367; HMDB0009397; HMDB0009398; HMDB0009430; HMDB0009431; HMDB0009462; HMDB0009589; HMDB0009590; HMDB0009621; HMDB0009654; HMDB0009685; HMDB0009686; HMDB0113982; HMDB0114084; HMDB0114111; HMDB0114112; HMDB0114140; HMDB0114141; HMDB0114167; HMDB0114168; H…	C45H76NO8P	-H(-)	100
791.487	1	4706.68	0.951749	PG(16:1(9Z)/22:6(4Z,7Z,10Z,13Z,16Z,19Z))	HMDB0010599; HMDB0010670; HMDB0010685; HMDB0116631; HMDB10599; HMDB10670; HMDB10685	C44H73O10P	-H(-)	100
793.503	1	10154.4	0.968944	PG(16:0/22:6(4Z,7Z,10Z,13Z,16Z,19Z))	CHEBI:89075; CHEBI:89076; CHEBI:89088; CHEBI:89311; CHEBI:89316; CHEBI:89333; CHEBI:89334; CHEBI:89371; HMDB0010584; HMDB0010597; HMDB0010598; HMDB0010655; HMDB0010668; HMDB0010669; HMDB0010683; HMDB0010684; HMDB0116575; HMDB0116584; HMDB0116591; HMDB0116615; HMDB0116623; HMDB0116629; HMDB10584; HMDB10597; HMDB10598; HMDB10655; HMDB10668; HMDB10669; HMDB10683; HMDB10684	C44H75O10P	-H(-)	100
807.503	1	3342.78	0.861697	PI(16:0/16:1(9Z))	C00626; CHEBI:88396; CHEBI:88425; HMDB0009779; HMDB0009797; HMDB09779; HMDB09797	C41H77O13P	-H(-)	100
808.118	1	3927.7	0.848586	Acetyl-CoA	C00024; CHEBI:15351; HMDB0001206; HMDB01206	C23H38N7O17P3S	-H(-)	100
808.514	1	5132.72	0.869538	PS(18:1(9Z)/20:4(5Z,8Z,11Z,14Z))	CHEBI:75099; CHEBI:88491; CHEBI:88521; CHEBI:88537; HMDB0012394; HMDB0012404; HMDB0012424; HMDB0012434; HMDB0061476; HMDB0061479; HMDB0061504; HMDB0061512; HMDB0061515; HMDB0061516; HMDB0061520; HMDB0061528; HMDB0061543; HMDB0061547; HMDB0112353; HMDB0112354; HMDB0112367; HMDB0112378; HMDB0112397; HMDB0112398; HMDB0112415; HMDB0112432; HMDB0112473; HMDB0112576; HMDB0112601; HMDB0112637; HMDB01126…	C44H76NO10P	-H(-)	100
809.519	1	2960.56	0.848102	PI(16:0/16:0)	C00626; HMDB0009778; HMDB09778	C41H79O13P	-H(-)	100
810.528	1	14632.2	0.896168	PS(18:0/20:4(8Z,11Z,14Z,17Z))	C02737; CHEBI:79113; CHEBI:88519; CHEBI:88535; CHEBI:90024; CHEBI:90041; HMDB0010165; HMDB0012383; HMDB0012393; HMDB0012423; HMDB0012433; HMDB0112352; HMDB0112395; HMDB0112396; HMDB0112414; HMDB0112431; HMDB0112455; HMDB0112472; HMDB0112497; HMDB0112522; HMDB0112549; HMDB0112550; HMDB0112575; HMDB0112599; HMDB0112600; HMDB0112622; HMDB0112659; HMDB0112791; HMDB10165; HMDB12383; HMDB12393; HMDB124…	C44H78NO10P	-H(-)	100
815.487	1	2695.58	0.937188	PG(18:3(6Z,9Z,12Z)/22:6(4Z,7Z,10Z,13Z,16Z,19Z))	CHEBI:89314; CHEBI:89343; HMDB0010674; HMDB0010689; HMDB10674; HMDB10689	C46H73O10P	-H(-)	100
817.502	1	20846.6	0.976513	PG(18:2(9Z,12Z)/22:6(4Z,7Z,10Z,13Z,16Z,19Z))	CHEBI:89313; CHEBI:89318; CHEBI:89339; CHEBI:89342; CHEBI:89365; HMDB0010659; HMDB0010672; HMDB0010673; HMDB0010687; HMDB0010688; HMDB0116589; HMDB0116590; HMDB0116596; HMDB0116597; HMDB0116600; HMDB10659; HMDB10672; HMDB10673; HMDB10687; HMDB10688	C46H75O10P	-H(-)	100
819.518	1	33975.7	0.97999	PG(18:1(11Z)/22:6(4Z,7Z,10Z,13Z,16Z,19Z))	CHEBI:89317; CHEBI:89340; CHEBI:89352; CHEBI:89366; CHEBI:89368; CHEBI:89382; HMDB0010629; HMDB0010644; HMDB0010657; HMDB0010658; HMDB0010671; HMDB0010686; HMDB0116587; HMDB0116588; HMDB0116594; HMDB0116595; HMDB0116598; HMDB0116599; HMDB0116632; HMDB0116633; HMDB10629; HMDB10644; HMDB10657; HMDB10658; HMDB10671; HMDB10686	C46H77O10P	-H(-)	100
825.565	1	27688.6	0.803652	PG(18:0/22:4(7Z,10Z,13Z,16Z))	CHEBI:89278; HMDB0010611; HMDB10611	C46H83O10P	-H(-)	100
832.512	1	4115.97	0.858658	PS(18:1(9Z)/22:6(4Z,7Z,10Z,13Z,16Z,19Z))	CHEBI:88444; CHEBI:88513; CHEBI:88531; CHEBI:90025; HMDB0012395; HMDB0012427; HMDB0012437; HMDB0012445; HMDB0112406; HMDB0112439; HMDB0112440; HMDB0112463; HMDB0112480; HMDB0112610; HMDB0112611; HMDB0112629; HMDB0112643; HMDB0112668; HMDB0112669; HMDB0112692; HMDB0112797; HMDB0112798; HMDB0112822; HMDB0112847; HMDB0112865; HMDB0116764; HMDB12395; HMDB12427; HMDB12437; HMDB12445	C46H76NO10P	-H(-)	100
833.518	1	10352.7	0.899091	PI(16:0/18:2(9Z,12Z))	C00626; CHEBI:88558; CHEBI:88561; CHEBI:88562; CHEBI:88563; CHEBI:88605; CHEBI:88626; CHEBI:88640; HMDB0009784; HMDB0009800; HMDB0009801; HMDB0009803; HMDB0009807; HMDB0009823; HMDB0009835; HMDB0009846; HMDB0062653; HMDB09784; HMDB09800; HMDB09801; HMDB09803; HMDB09807; HMDB09823; HMDB09835; HMDB09846; HMDB62653	C43H79O13P	-H(-)	100
833.606	1	4297.81	0.844506	PA(22:4(7Z,10Z,13Z,16Z)/24:1(15Z))	HMDB0115348; HMDB0115374; HMDB0115399; HMDB0115450; HMDB0115451; HMDB0115476	C49H87O8P	-H(-)	100
841.502	1	9485.13	0.969232	PG(22:6(4Z,7Z,10Z,13Z,16Z,19Z)/20:4(8Z,11Z,14Z,17Z))	HMDB0116604; HMDB0116613; HMDB0116742	C48H75O10P	-H(-)	100
843.518	1	10143.4	0.975403	PG(22:6(4Z,7Z,10Z,13Z,16Z,19Z)/20:3(5Z,8Z,11Z))	HMDB0116602; HMDB0116603; HMDB0116611; HMDB0116612; HMDB0116626; HMDB0116744	C48H77O10P	-H(-)	100
857.518	1	28415.9	0.930538	PI(16:0/20:4(5Z,8Z,11Z,14Z))	C00626; CHEBI:88415; CHEBI:88596; CHEBI:88599; CHEBI:88613; CHEBI:88645; CHEBI:88647; CHEBI:88671; CHEBI:88673; CHEBI:88676; CHEBI:89112; CHEBI:89121; HMDB0009789; HMDB0009790; HMDB0009827; HMDB0009828; HMDB0009839; HMDB0009840; HMDB0009850; HMDB0009859; HMDB0009860; HMDB0009863; HMDB0009864; HMDB0009893; HMDB0009899; HMDB0062771; HMDB09789; HMDB09790; HMDB09827; HMDB09828; HMDB09839; HMDB09840; …	C45H79O13P	-H(-)	100
865.502	1	26524.6	0.974266	PG(22:6(4Z,7Z,10Z,13Z,16Z,19Z)/22:6(4Z,7Z,10Z,13Z,16Z,19Z))	HMDB0116605	C50H75O10P	-H(-)	100
883.533	1	25978.3	0.925583	PI(16:0/22:5(4Z,7Z,10Z,13Z,16Z))	C00626; CHEBI:88418; CHEBI:88424; CHEBI:88559; CHEBI:88624; CHEBI:88630; CHEBI:88642; CHEBI:88658; CHEBI:88660; CHEBI:89117; CHEBI:89126; CHEBI:89128; CHEBI:89134; CHEBI:89252; CHEBI:89299; CHEBI:89305; HMDB0009795; HMDB0009796; HMDB0009804; HMDB0009832; HMDB0009833; HMDB0009844; HMDB0009845; HMDB0009854; HMDB0009855; HMDB0009883; HMDB0009890; HMDB0009895; HMDB0009896; HMDB0009901; HMDB0009902; H…	C47H81O13P	-H(-)	100
885.549	1	129135	0.915114	PI(16:0/22:4(10Z,13Z,16Z,19Z))	C00626; CHEBI:88417; CHEBI:88421; CHEBI:88572; CHEBI:88628; CHEBI:88629; CHEBI:88643; CHEBI:88644; CHEBI:88657; CHEBI:89110; CHEBI:89131; CHEBI:89135; CHEBI:89141; CHEBI:89142; CHEBI:89156; CHEBI:89298; CHEBI:89303; HMDB0009793; HMDB0009794; HMDB0009815; HMDB0009816; HMDB0009830; HMDB0009831; HMDB0009842; HMDB0009843; HMDB0009853; HMDB0009877; HMDB0009881; HMDB0009882; HMDB0009888; HMDB0009889; H…	C47H83O13P	-H(-)	100
887.807	1	2457.35	0.703743	TG(16:0/18:0/20:1(11Z))	C00422; HMDB0005368; HMDB0005381; HMDB0005395; HMDB0005422; HMDB0010433; HMDB0030970; HMDB0034386; HMDB0042135; HMDB0042164; HMDB0042192; HMDB0042220; HMDB0042221; HMDB0042249; HMDB0042307; HMDB0042336; HMDB0042366; HMDB0042395; HMDB0042454; HMDB0042483; HMDB0043002; HMDB0043366; HMDB0043841; HMDB0043896; HMDB0043948; HMDB0043949; HMDB0043975; HMDB0044002; HMDB0044029; HMDB0044056; HMDB0044083; H…	C57H108O6	-H(-)	100
899.713	1	1180.66	0.971674	TG(16:1(9Z)/20:4(5Z,8Z,11Z,14Z)/20:4(5Z,8Z,11Z,14Z))	C00422; HMDB0005448; HMDB0010493; HMDB0010500; HMDB0010504; HMDB0010527; HMDB0042449; HMDB0042629; HMDB0042653; HMDB0042658; HMDB0042717; HMDB0042740; HMDB0042746; HMDB0042833; HMDB0042838; HMDB0042862; HMDB0042890; HMDB0042896; HMDB0042913; HMDB0042919; HMDB0044303; HMDB0044385; HMDB0044467; HMDB0044499; HMDB0044521; HMDB0044526; HMDB0044553; HMDB0044574; HMDB0044580; HMDB0044607; HMDB0044627; H…	C59H96O6	-H(-)	100
911.566	1	4706.92	0.838692	PI(18:0/22:5(4Z,7Z,10Z,13Z,16Z))	C00626; CHEBI:88575; CHEBI:88601; CHEBI:88663; CHEBI:89122; CHEBI:89151; CHEBI:89152; CHEBI:89300; CHEBI:89306; HMDB0009819; HMDB0009820; HMDB0009857; HMDB0009873; HMDB0009874; HMDB0009898; HMDB0009904; HMDB0009909; HMDB0009917; HMDB0009919; HMDB09819; HMDB09820; HMDB09857; HMDB09873; HMDB09874; HMDB09898; HMDB09904; HMDB09909; HMDB09917; HMDB09919	C49H85O13P	-H(-)	100

## Sheet: annotation
ionMz	ionActive	ionQualTIC	ionAverageInt	mz delta	formula	ion	score	label (bona fide)		HMDB ids	other ids
55.0188	TRUE	0.777981	5628.08	9.23841e-05	C3H4O	-H(-)	100	Acrolein		HMDB0041822; HMDB41822	CHEBI:15368
57.0346	TRUE	0.82655	18278.4	3.76271e-05	C3H6O	-H(-)	100	Acetone		HMDB0001659; HMDB0003366; HMDB0031558; HMDB0031652; HMDB01659; HMDB03366; HMDB31558; HMDB31652	CHEBI:15347; CHEBI:16605; CHEBI:17153; CHEBI:38685
59.0138	TRUE	0.945744	110546	6.76924e-05	C2H4O2	-H(-)	100	Acetatic acid		HMDB0000042; HMDB0002165; HMDB0003344; HMDB00042; HMDB02165; HMDB03344	CHEBI:15366; CHEBI:17071
59.0503	TRUE	0.124645	8614.1	-2.4264e-05	C3H8O	-H(-)	100	Propanol		HMDB0000820; HMDB0000863; HMDB00820; HMDB00863	CHEBI:17824; CHEBI:28831
61.9885	TRUE	-0.279571	91370.5	-0.000157125	HNO3	-H(-)	100	Peroxynitrite		HMDB0002179; HMDB02179	CHEBI:25941
67.0183	TRUE	0.757769	2458.15	0.00063002	C4H4O	-H(-)	100	Butynal		HMDB0006853; HMDB0006945; HMDB0013785; HMDB06853; HMDB06945; HMDB13785	CHEBI:28180; CHEBI:35559
69.0346	TRUE	0.632669	3268.81	-5.11699e-05	C4H6O	-H(-)	100	Butynol		HMDB0034233; HMDB0061873; HMDB0061874; HMDB34233; HMDB61873; HMDB61874	; CHEBI:48058
71.014	TRUE	0.948177	73576.2	-0.000156021	C3H4O2	-H(-)	100	Propenoic acid C3:1		HMDB0001167; HMDB0006112; HMDB0031647; HMDB01167; HMDB06112; HMDB31647	CHEBI:17158; CHEBI:18308; CHEBI:566274
72.9933	TRUE	0.815055	3706.25	-0.00021981	C2H2O3	-H(-)	100	Glyoxylic acid		HMDB0000119; HMDB00119	CHEBI:16891
73.0117	TRUE	0.0751199	6901.82	7.47339e-05	C3H6S	-H(-)	100	2-Propene-1-thiol		HMDB0031635; HMDB0040345; HMDB31635; HMDB40345
73.0296	TRUE	0.878807	27681.6	-0.000106873	C3H6O2	-H(-)	100	C3:0 (Propionic acid)		HMDB0000237; HMDB0003052; HMDB0003453; HMDB0006458; HMDB0006949; HMDB0006961; HMDB00237; HMDB0031229; HMDB0031523; HMDB03052; HMDB03453; HMDB06458; HMDB06949; HMDB06961; HMDB31229; HMDB31523	; CHEBI:17167; CHEBI:17871; CHEBI:18041; CHEBI:27957; CHEBI:30768; CHEBI:52342; CHEBI:77700
74.0249	TRUE	0.919106	12168.8	-0.000152443	C2H5NO2	-H(-)	100	Glycine		HMDB0000123; HMDB00123; HMDB0014691; HMDB0031239; HMDB14691; HMDB31239	; CHEBI:15428; CHEBI:27777
74.9911	TRUE	0.672404	2710.22	-5.77807e-05	C2H4OS	-H(-)	100	Thioacetic acid		HMDB0031188; HMDB31188	CHEBI:16555
75.0089	TRUE	0.696587	4175.16	-0.000155779	C2H4O3	-H(-)	100	Glycolate		HMDB0000115; HMDB0003035; HMDB00115; HMDB0031608; HMDB03035; HMDB31608	; CHEBI:17497
77.0399	TRUE	0.678732	1573.87	-0.000265745	C6H6	-H(-)	100	Benzene		HMDB0001505; HMDB01505	CHEBI:16716
80.9642	TRUE	0.696419	1631.59	0.000989872	H2O3S	-H(-)	100	Sulfite		HMDB0000240; HMDB0001033; HMDB0003008; HMDB00240; HMDB0034829; HMDB01033; HMDB03008; HMDB34829	CHEBI:48854
83.0503	TRUE	0.590203	2976.77	-8.08993e-05	C5H8O	-H(-)	100	Methyl propenyl ketone		HMDB0001184; HMDB0012157; HMDB0031407; HMDB0031512; HMDB0031530; HMDB0031601; HMDB0031606; HMDB0031607; HMDB0032458; HMDB0037788; HMDB0040584; HMDB01184; HMDB12157; HMDB31407; HMDB31512; HMDB31530; HMDB31601; HMDB31606; HMDB31607; HMDB32458; HMDB37788; HMDB40584	; CHEBI:15825; CHEBI:16486; CHEBI:51678; CHEBI:51679; CHEBI:87508; CHEBI:88419; CHEBI:89540
85.0297	TRUE	0.930506	32146.9	-0.000227298	C4H6O2	-H(-)	100	Succinic aldehyde		HMDB0000549; HMDB0002523; HMDB0003407; HMDB0010720; HMDB0031209; HMDB0033977; HMDB0034439; HMDB00549; HMDB02523; HMDB03407; HMDB10720; HMDB31209; HMDB33977; HMDB34439	; CHEBI:16583; CHEBI:36253; CHEBI:41131; CHEBI:42639; CHEBI:46916
87.0089	TRUE	0.937858	43407.2	-0.000139917	C3H4O3	-H(-)	100	Pyruvate		HMDB0000243; HMDB0011111; HMDB0011666; HMDB00243; HMDB0040261; HMDB0062676; HMDB11111; HMDB11666; HMDB40261; HMDB62676	; CHEBI:17960; CHEBI:32816; CHEBI:86354
87.0453	TRUE	0.732304	2188.03	-0.000162905	C4H8O2	-H(-)	100	C4:0 (Butyric acid)		HMDB0000039; HMDB0001873; HMDB0003151; HMDB0003243; HMDB00039; HMDB0030062; HMDB0031217; HMDB0031507; HMDB0040253; HMDB0040579; HMDB01873; HMDB03151; HMDB03243; HMDB30062; HMDB31217; HMDB31507; HMDB40253; HMDB40579	; CHEBI:15688; CHEBI:16135; CHEBI:27750; CHEBI:30772
88.0406	TRUE	0.886825	48203.4	-0.000217859	C3H7NO2	-H(-)	100	Alanine		HMDB0000056; HMDB0000161; HMDB0000271; HMDB0001310; HMDB00056; HMDB00161; HMDB00271; HMDB0031219; HMDB0062251; HMDB01310; HMDB31219; HMDB62251	CHEBI:15570; CHEBI:15611; CHEBI:16449; CHEBI:16958; CHEBI:16977; CHEBI:17967
89.0246	TRUE	0.969364	2.00988e+06	-0.00018314	C3H6O3	-H(-)	100	Lactate		HMDB0000171; HMDB0000190; HMDB0000700; HMDB0001051; HMDB0001311; HMDB0001882; HMDB0003328; HMDB00171; HMDB00190; HMDB0029580; HMDB0031232; HMDB0041929; HMDB0062492; HMDB00700; HMDB01051; HMDB01311; HMDB0144295; HMDB01882; HMDB03328; HMDB29580; HMDB31232; HMDB41929; HMDB62492	; CHEBI:132098; CHEBI:16016; CHEBI:33404; CHEBI:36596; CHEBI:42111; CHEBI:50849; CHEBI:5445
91.0223	TRUE	0.325088	9629.02	2.0707e-05	C3H8OS	-H(-)	100	Cibulins		HMDB0030299; HMDB0032425; HMDB30299; HMDB32425	; CHEBI:63861; CHEBI:91018
91.0397	TRUE	0.773601	3087.73	0.000364406	C3H8O3	-H(-)	100	Glycerol		HMDB0000131; HMDB00131	CHEBI:17754
91.0555	TRUE	0.774758	2500.36	-0.000151368	C7H8	-H(-)	100	Toluene		HMDB0034168; HMDB34168	CHEBI:17578
93.0348	TRUE	-0.201127	579020	-0.000221763	C6H6O	-H(-)	100	Phenol		HMDB0000228; HMDB00228	CHEBI:15882
93.0456	TRUE	0.529818	68768.4	0.00026089	C5H6N2	-H(-)	100	Methylpyrazine		HMDB0033112; HMDB33112
94.03	TRUE	-0.0589591	27561.7	-0.000161961	C5H5NO	-H(-)	100	Hydroxypyridine		HMDB0013751; HMDB0036057; HMDB13751; HMDB36057	; CHEBI:16540; CHEBI:59978
94.9808	TRUE	0.894929	27043.7	-2.67502e-06	CH4O3S	-H(-)	100	Mesylate		HMDB0240280
95.0142	TRUE	0.643471	20039.4	-0.000311097	C5H4O2	-H(-)	100	Furfural		HMDB0032914; HMDB0060503; HMDB32914; HMDB60503	CHEBI:28906; CHEBI:34768
95.0504	TRUE	0.684365	4204.2	-0.000138282	C6H8O	-H(-)	100	Cyclohexenone		HMDB0031545; HMDB0031546; HMDB0032965; HMDB0033182; HMDB0034729; HMDB0040587; HMDB0040588; HMDB31545; HMDB31546; HMDB32965; HMDB33182; HMDB34729; HMDB40587; HMDB40588
95.9758	TRUE	0.833998	1018.69	0.000326467	H3NO3S	-H(-)	100	Amidosulfonic acid		HMDB0034830; HMDB34830	; CHEBI:9330
96.9602	TRUE	0.932082	1.06981e+06	-0.000139296	H2O4S	-H(-)	100	Sulfate		HMDB0001448; HMDB01448	CHEBI:26836
96.9699	TRUE	0.948473	204148	-0.000272073	H3O4P	-H(-)	100	Hydrogen phosphate		HMDB0000973; HMDB0001429; HMDB0002105; HMDB0002142; HMDB0005947; HMDB00973; HMDB01429; HMDB02105; HMDB02142; HMDB05947	CHEBI:26078
97.0298	TRUE	0.867611	24478.8	-0.000290663	C5H6O2	-H(-)	100	C5:2		HMDB0013742; HMDB0029609; HMDB0034245; HMDB0040145; HMDB13742; HMDB29609; HMDB34245; HMDB40145	; CHEBI:207496; CHEBI:36436
97.0661	TRUE	0.842111	11681.2	-0.000217492	C6H10O	-H(-)	100	Cyclohexanone		HMDB0003315; HMDB0030332; HMDB0031196; HMDB0031496; HMDB0031497; HMDB0031498; HMDB0031563; HMDB0031564; HMDB0033549; HMDB0033714; HMDB0035239; HMDB0040264; HMDB0040271; HMDB03315; HMDB30332; HMDB31196; HMDB31496; HMDB31497; HMDB31498; HMDB31563; HMDB31564; HMDB33549; HMDB33714; HMDB35239; HMDB40264; HMDB40271	; CHEBI:17854; CHEBI:19591; CHEBI:20030; CHEBI:23292
98.0073	TRUE	0.829756	6290.61	-0.000316947	C4H5NS	-H(-)	100	Allyl isothiocyanate		HMDB0005843; HMDB0029755; HMDB0033116; HMDB0033117; HMDB0038624; HMDB0061872; HMDB05843; HMDB29755; HMDB33116; HMDB33117; HMDB38624; HMDB61872	; CHEBI:35626; CHEBI:73224
98.025	TRUE	0.266769	10869.6	-0.000245348	C4H5NO2	-H(-)	100	Succinimide		HMDB0030276; HMDB30276
99.0092	TRUE	0.942945	59654	-0.000391683	C4H4O3	-H(-)	100	Succinic anhydride		HMDB0032523; HMDB32523	CHEBI:36595
99.0454	TRUE	0.880831	13045.1	-0.000247321	C5H8O2	-H(-)	100	Valerolactone		HMDB0000509; HMDB0001470; HMDB0001862; HMDB0002167; HMDB0029599; HMDB0029608; HMDB0031178; HMDB0031598; HMDB0031602; HMDB0031648; HMDB0032351; HMDB0032385; HMDB0032459; HMDB0033840; HMDB0033978; HMDB0035143; HMDB00509; HMDB0129418; HMDB0130837; HMDB0132474; HMDB01470; HMDB0170858; HMDB01862; HMDB02167; HMDB29599; HMDB29608; HMDB31178; HMDB31598; HMDB31602; HMDB31648; HMDB32351; HMDB32385; HMDB324…	; CHEBI:14750; CHEBI:34840; CHEBI:35936; CHEBI:37127; CHEBI:38366; CHEBI:48569; CHEBI:52774; CHEBI:64276; CHEBI:84978; CHEBI:9592
99.0565	TRUE	0.833755	3747.75	-7.7905e-05	C4H8N2O	-H(-)	100	N-Nitroso-pyrrolidine		HMDB0031642; HMDB0033952; HMDB31642; HMDB33952	; CHEBI:5583
99.0818	TRUE	0.736394	3149.11	-0.000238291	C6H12O	-H(-)	100	Cyclohexanol		HMDB0000753; HMDB0001318; HMDB0002939; HMDB0005842; HMDB0005846; HMDB0005994; HMDB0030003; HMDB0030952; HMDB0031220; HMDB0031502; HMDB0031503; HMDB0031578; HMDB0061882; HMDB0062792; HMDB00753; HMDB01318; HMDB02939; HMDB05842; HMDB05846; HMDB05994; HMDB30003; HMDB30952; HMDB31220; HMDB31502; HMDB31503; HMDB31578; HMDB61882; HMDB62792	; CHEBI:121338; CHEBI:121474; CHEBI:142806; CHEBI:17998; CHEBI:28857; CHEBI:421633; CHEBI:84216; CHEBI:88375
100.023	TRUE	0.699928	1280.22	-9.68737e-05	C4H7NS	-H(-)	100	4,5-Dihydro-2-methylthiazole		HMDB0029555; HMDB29555
100.041	TRUE	0.502015	4832.26	-0.000266469	C4H7NO2	-H(-)	100	Homoserine lactone		HMDB0029387; HMDB0029615; HMDB0036458; HMDB29387; HMDB29615; HMDB36458	; CHEBI:17289; CHEBI:18053; CHEBI:38108
101.025	TRUE	0.885423	71221.6	-0.00023831	C4H6O3	-H(-)	100	Oxobutanoic acid		HMDB0000005; HMDB0000060; HMDB00005; HMDB0001172; HMDB0001259; HMDB0002217; HMDB0003381; HMDB00060; HMDB0006544; HMDB0031646; HMDB01172; HMDB01259; HMDB02217; HMDB03381; HMDB06544; HMDB31646	; CHEBI:15344; CHEBI:16256; CHEBI:16265; CHEBI:27821; CHEBI:30831; CHEBI:36610; CHEBI:553775
102.056	TRUE	0.742447	69576.1	-0.000128371	C4H9NO2	-H(-)	100	Aminobutanoic acid (ABA)		HMDB0000092; HMDB0000112; HMDB0000452; HMDB0000485; HMDB0000581; HMDB0000650; HMDB0001906; HMDB0002166; HMDB0002299; HMDB0003911; HMDB0005815; HMDB00092; HMDB00112; HMDB0031329; HMDB0031654; HMDB0038394; HMDB0041945; HMDB00452; HMDB00485; HMDB00581; HMDB00650; HMDB0094692; HMDB0094693; HMDB01906; HMDB02166; HMDB02299; HMDB03911; HMDB05815; HMDB31329; HMDB31654; HMDB38394; HMDB41945; HMDB94692; HM…	; CHEBI:15620; CHEBI:16320; CHEBI:16865; CHEBI:17519; CHEBI:17724; CHEBI:27389; CHEBI:27971; CHEBI:28797; CHEBI:33094; CHEBI:35619; CHEBI:37081; CHEBI:87997
103.004	TRUE	0.754143	2886.64	-0.000389939	C3H4O4	-H(-)	100	Hydroxypyruvate		HMDB0000691; HMDB0001352; HMDB0006781; HMDB0006938; HMDB00691; HMDB01352; HMDB06781; HMDB06938	CHEBI:16992; CHEBI:30794; CHEBI:30841
103.04	TRUE	0.936259	53098.5	-0.000301119	C4H8O3	-H(-)	100	Hydroxybutanoic acid		HMDB0000008; HMDB0000011; HMDB0000023; HMDB0000336; HMDB0000357; HMDB0000435; HMDB0000442; HMDB0000710; HMDB0000729; HMDB0000758; HMDB00008; HMDB00011; HMDB00023; HMDB0011597; HMDB0015507; HMDB0031212; HMDB00336; HMDB00357; HMDB00435; HMDB00442; HMDB0059748; HMDB0062640; HMDB00710; HMDB00729; HMDB00758; HMDB0126088; HMDB11597; HMDB15507; HMDB31212; HMDB59748; HMDB62640	; CHEBI:1148; CHEBI:11805; CHEBI:17066; CHEBI:17290; CHEBI:20067; CHEBI:30830; CHEBI:37373; CHEBI:50129; CHEBI:741468
103.059	TRUE	0.884332	4553.86	-0.000761037	C5H12S	-H(-)	100	1-Pentanethiol		HMDB0032457; HMDB0033902; HMDB0035418; HMDB0036180; HMDB0041010; HMDB32457; HMDB33902; HMDB35418; HMDB36180; HMDB41010
104.036	TRUE	0.836849	23012.7	-0.000214421	C3H7NO3	-H(-)	100	Serine		HMDB0000187; HMDB0000589; HMDB0003406; HMDB00187; HMDB00589; HMDB0062263; HMDB03406; HMDB62263	CHEBI:16523; CHEBI:17115; CHEBI:17822
105.019	TRUE	0.566143	7102.97	-0.000138377	C3H6O4	-H(-)	100	D-Glyceric acid		HMDB0000139; HMDB0006372; HMDB00139; HMDB0031818; HMDB06372; HMDB31818	; CHEBI:32398; CHEBI:74324
105.038	TRUE	0.687864	1627.28	-0.000178336	C4H10OS	-H(-)	100	3-(Methylthio)-1-propanol		HMDB0031716; HMDB0040185; HMDB0041475; HMDB31716; HMDB40185; HMDB41475	; CHEBI:49019
105.071	TRUE	0.822534	935.625	-0.000200497	C8H10	-H(-)	100	m-Xylene		HMDB0059810; HMDB0059851; HMDB0059905; HMDB0059924; HMDB59810; HMDB59851; HMDB59905; HMDB59924	CHEBI:16101; CHEBI:27417; CHEBI:28063; CHEBI:28488
107.05	TRUE	0.047697	117421	-9.34388e-05	C7H8O	-H(-)	100	Benzyl alcohol		HMDB0001858; HMDB0002048; HMDB0002055; HMDB0003119; HMDB0013762; HMDB0033895; HMDB01858; HMDB02048; HMDB02055; HMDB03119; HMDB13762; HMDB33895	CHEBI:16579; CHEBI:17231; CHEBI:17847; CHEBI:17987; CHEBI:28054
107.061	TRUE	0.479829	10668.8	0.000806506	C6H8N2	-H(-)	100	2-Ethylpyrazine		HMDB0031849; HMDB0032971; HMDB0035248; HMDB0035289; HMDB31849; HMDB32971; HMDB35248; HMDB35289	; CHEBI:73232
108.013	TRUE	0.606884	1871.74	-3.24562e-05	C2H7NO2S	-H(-)	100	Hypotaurine		HMDB0000965; HMDB00965	CHEBI:16668
108.046	TRUE	0.42509	12419	-0.000139897	C6H7NO	-H(-)	100	Aminophenol		HMDB0001169; HMDB0035882; HMDB0040582; HMDB01169; HMDB35882; HMDB40582	; CHEBI:17602; CHEBI:59981
109.012	TRUE	0.752316	6446.61	-0.000162961	C6H6S	-H(-)	100	2-Vinylthiophene		HMDB0029726; HMDB0033746; HMDB29726; HMDB33746	; CHEBI:48498
109.03	TRUE	0.907086	18737.2	-5.55618e-05	C6H6O2	-H(-)	100	Catechol		HMDB0000957; HMDB0002434; HMDB0031180; HMDB0032037; HMDB0033002; HMDB0033127; HMDB00957; HMDB02434; HMDB31180; HMDB32037; HMDB33002; HMDB33127	; CHEBI:17594; CHEBI:18135; CHEBI:27810; CHEBI:59983
109.041	TRUE	0.7778	12683.5	0.000192151	C5H6N2O	-H(-)	100	N-Acetylimidazole		HMDB0003905; HMDB0006237; HMDB0033156; HMDB0060741; HMDB03905; HMDB06237; HMDB33156; HMDB60741	; CHEBI:27398
109.066	TRUE	0.756136	5043.14	3.12996e-05	C7H10O	-H(-)	100	2,3,5-Trimethylfuran		HMDB0029721; HMDB0029728; HMDB0031541; HMDB0040277; HMDB0040278; HMDB0061891; HMDB29721; HMDB29728; HMDB31541; HMDB40277; HMDB40278; HMDB61891
110.025	TRUE	0.283953	7635.33	-0.000156134	C5H5NO2	-H(-)	100	Pyrrole-2-carboxylic acid		HMDB0003094; HMDB0004230; HMDB0038175; HMDB03094; HMDB04230; HMDB38175	; CHEBI:36751
110.035	TRUE	0.635639	2605.18	0.000810881	C4H5N3O	-H(-)	100	Cytosine		HMDB0000630; HMDB00630	CHEBI:16040
110.072	TRUE	0.380654	4390.47	-5.40807e-05	C5H9N3	-H(-)	100	Histamine		HMDB0000870; HMDB0014417; HMDB0060263; HMDB00870; HMDB14417; HMDB60263	; CHEBI:18295; CHEBI:59170
111.009	TRUE	0.908251	72352.5	-0.00018828	C5H4O3	-H(-)	100	Furoic acid		HMDB0000444; HMDB0000617; HMDB0032994; HMDB0039437; HMDB00444; HMDB00617; HMDB32994; HMDB39437	; CHEBI:30845; CHEBI:30846
111.02	TRUE	0.91042	49580.5	-0.000129528	C4H4N2O2	-H(-)	100	Uracil		HMDB0000300; HMDB00300; HMDB0060760; HMDB60760	; CHEBI:17568
111.045	TRUE	0.870385	11891.2	0.00010872	C6H8O2	-H(-)	100	C6:2		HMDB0001164; HMDB0029581; HMDB0031344; HMDB0031543; HMDB0031759; HMDB0032233; HMDB0033569; HMDB0034247; HMDB0039778; HMDB0040260; HMDB01164; HMDB29581; HMDB31344; HMDB31543; HMDB31759; HMDB32233; HMDB33569; HMDB34247; HMDB39778; HMDB40260	; CHEBI:10702; CHEBI:38358; CHEBI:41674; CHEBI:76721
111.081	TRUE	0.777905	5758.37	0.000148385	C7H12O	-H(-)	100	(Z)-4-Heptenal		HMDB0031483; HMDB0031486; HMDB0031487; HMDB0031488; HMDB0031539; HMDB0031540; HMDB0031550; HMDB0031551; HMDB0032301; HMDB0033667; HMDB0033827; HMDB0034372; HMDB0040339; HMDB31483; HMDB31486; HMDB31487; HMDB31488; HMDB31539; HMDB31540; HMDB31550; HMDB31551; HMDB32301; HMDB33667; HMDB33827; HMDB34372; HMDB40339	; CHEBI:87582
112.024	TRUE	0.723515	2685.8	-0.000871202	C5H7NS	-H(-)	100	2,4-Dimethylthiazole		HMDB0032974; HMDB0032975; HMDB0032976; HMDB0033867; HMDB0038460; HMDB0040036; HMDB32974; HMDB32975; HMDB32976; HMDB33867; HMDB38460; HMDB40036
112.04	TRUE	0.359038	4985.02	-8.8033e-05	C5H7NO2	-H(-)	100	Pyrroline carboxylic acid		HMDB0001301; HMDB0002240; HMDB0006875; HMDB01301; HMDB02240; HMDB06875	CHEBI:1372; CHEBI:36761
112.937	TRUE	0.725574	4372.66	-0.00010447	H2O3S2	-H(-)	100	Thiosulfate		HMDB0000257; HMDB00257; HMDB0060293; HMDB60293	CHEBI:5587
113.024	TRUE	0.903074	118427	-4.68702e-05	C5H6O3	-H(-)	100	2-Hydroxy-2,4-pentadienoic acid		HMDB0031859; HMDB0060461; HMDB31859; HMDB60461	; CHEBI:28993; CHEBI:74456
113.035	TRUE	0.868018	18031.1	0.000347289	C4H6N2O2	-H(-)	100	Dihydrouracil		HMDB0000076; HMDB0003646; HMDB00076; HMDB0060245; HMDB03646; HMDB60245	CHEBI:15901; CHEBI:16354; CHEBI:16934
113.061	TRUE	0.747035	8344.72	3.86949e-05	C6H10O2	-H(-)	100	Delta-Hexanolactone		HMDB0000453; HMDB0003843; HMDB0010719; HMDB0029487; HMDB0031158; HMDB0031491; HMDB0031492; HMDB0031501; HMDB0031559; HMDB0031560; HMDB0031561; HMDB0031562; HMDB0032490; HMDB0033568; HMDB0039581; HMDB0040328; HMDB00453; HMDB0060476; HMDB0061929; HMDB03843; HMDB10719; HMDB29487; HMDB31158; HMDB31491; HMDB31492; HMDB31501; HMDB31559; HMDB31560; HMDB31561; HMDB31562; HMDB32490; HMDB33568; HMDB39581; …	; CHEBI:17915; CHEBI:49284; CHEBI:589927; CHEBI:85235; CHEBI:87583; CHEBI:87721
113.097	TRUE	0.680175	2563.8	0.000245771	C7H14O	-H(-)	100	Heptanone		HMDB0003671; HMDB0004814; HMDB0005841; HMDB0031405; HMDB0031429; HMDB0031475; HMDB0031482; HMDB0031538; HMDB0031549; HMDB0032405; HMDB0038052; HMDB0040191; HMDB0041320; HMDB0059693; HMDB0061896; HMDB03671; HMDB04814; HMDB05841; HMDB31405; HMDB31429; HMDB31475; HMDB31482; HMDB31538; HMDB31549; HMDB32405; HMDB38052; HMDB40191; HMDB41320; HMDB59693; HMDB61896	; CHEBI:50139; CHEBI:5672; CHEBI:87754
114.056	TRUE	0.883322	122698	0.000146518	C5H9NO2	-H(-)	100	Proline		HMDB0000162; HMDB0003411; HMDB0012880; HMDB00162; HMDB0030409; HMDB0034208; HMDB03411; HMDB12880; HMDB30409; HMDB34208	; CHEBI:16313; CHEBI:17203; CHEBI:30322
115.004	TRUE	0.935354	257050	5.60742e-05	C4H4O4	-H(-)	100	Fumarate		HMDB0000134; HMDB0000176; HMDB00134; HMDB00176	CHEBI:18012
115.04	TRUE	0.870626	26999.5	-2.01256e-05	C5H8O3	-H(-)	100	Ketovaline		HMDB0000019; HMDB0000310; HMDB0000720; HMDB0001865; HMDB00019; HMDB0003771; HMDB0004260; HMDB0012233; HMDB0029172; HMDB00310; HMDB0031643; HMDB0034466; HMDB00720; HMDB0128916; HMDB0128917; HMDB0128943; HMDB0129096; HMDB0129097; HMDB0129098; HMDB0132477; HMDB01865; HMDB03771; HMDB04260; HMDB12233; HMDB29172; HMDB31643; HMDB34466	; CHEBI:16530; CHEBI:33033; CHEBI:37079; CHEBI:39153; CHEBI:45630
115.052	TRUE	0.861561	4826.23	-0.000380487	C4H8N2O2	-H(-)	100	Diacetylhydrazine		HMDB0060496; HMDB0061163; HMDB60496; HMDB61163
115.059	TRUE	0.801949	8690.4	-0.000693438	C6H12S	-H(-)	100	2-Methyl-1-methylthio-2-butene		HMDB0032411; HMDB0040244; HMDB32411; HMDB40244
115.076	TRUE	0.394711	72402.6	0.000149495	C6H12O2	-H(-)	100	Hexanoic acid		HMDB0000535; HMDB0000689; HMDB0029762; HMDB0030027; HMDB0030056; HMDB0030059; HMDB0031207; HMDB0031221; HMDB0031246; HMDB0031248; HMDB0031325; HMDB0031511; HMDB0031580; HMDB0033774; HMDB0033889; HMDB0034163; HMDB0037266; HMDB0040279; HMDB0040327; HMDB00535; HMDB0061883; HMDB00689; HMDB29762; HMDB30027; HMDB30056; HMDB30059; HMDB31207; HMDB31221; HMDB31246; HMDB31248; HMDB31325; HMDB31511; HMDB315…	; CHEBI:167422; CHEBI:17120; CHEBI:30776; CHEBI:31328; CHEBI:31726; CHEBI:410868; CHEBI:50569; CHEBI:55381; CHEBI:74903; CHEBI:87572
116.017	TRUE	0.881593	3171.31	0.000781761	C4H7NOS	-H(-)	100	Homocysteine thiolactone		HMDB0002287; HMDB02287
116.035	TRUE	0.624292	8418.23	3.43728e-05	C4H7NO3	-H(-)	100	Aspartate semialdehyde		HMDB0000532; HMDB0006454; HMDB0012249; HMDB00532; HMDB06454; HMDB12249	; CHEBI:18051; CHEBI:40410; CHEBI:40673
116.051	TRUE	0.909341	19108.4	5.39885e-06	C8H7N	-H(-)	100	Indole		HMDB0000738; HMDB0034171; HMDB00738; HMDB34171	CHEBI:16881; CHEBI:25979
116.072	TRUE	0.8862	195514	2.78715e-05	C5H11NO2	-H(-)	100	Valine; Betaine		HMDB0000043; HMDB0000883; HMDB0001382; HMDB0002141; HMDB0003355; HMDB00043; HMDB0013716; HMDB0015550; HMDB0034366; HMDB00883; HMDB01382; HMDB02141; HMDB03355; HMDB13716; HMDB15550; HMDB34366	; CHEBI:15887; CHEBI:16414; CHEBI:17750; CHEBI:2691; CHEBI:28804; CHEBI:55344
117.019	TRUE	0.951585	287601	2.9669e-05	C4H6O4	-H(-)	100	Succinate		HMDB0000202; HMDB0000254; HMDB0000349; HMDB0000940; HMDB0002475; HMDB00202; HMDB00254; HMDB0031204; HMDB00349; HMDB0039324; HMDB00940; HMDB0130020; HMDB02475; HMDB31204; HMDB39324	; CHEBI:15741; CHEBI:30860; CHEBI:71176; CHEBI:87625
117.056	TRUE	0.893223	24775.3	0.000119126	C5H10O3	-H(-)	100	5-Hydroxypentanoic acid		HMDB0000351; HMDB0000354; HMDB0000396; HMDB0000407; HMDB0000410; HMDB0000420; HMDB0000531; HMDB0000605; HMDB0000642; HMDB0000754; HMDB0001863; HMDB0001987; HMDB0002011; HMDB0002187; HMDB0002321; HMDB00351; HMDB00354; HMDB00396; HMDB00407; HMDB0040735; HMDB00410; HMDB0041603; HMDB00420; HMDB00531; HMDB0059844; HMDB00605; HMDB0061927; HMDB0062584; HMDB00642; HMDB00754; HMDB0130836; HMDB01863; HMDB0…	; CHEBI:37051; CHEBI:37084; CHEBI:384411; CHEBI:45564; CHEBI:60645; CHEBI:60647; CHEBI:68454; CHEBI:78321; CHEBI:82956; CHEBI:89628
117.075	TRUE	0.809748	12726.7	-0.000542575	C6H14S	-H(-)	100	Diisopropyl sulfide		HMDB0029579; HMDB0031431; HMDB0039806; HMDB29579; HMDB31431; HMDB39806
118.03	TRUE	0.615093	4106.02	0.00012076	C7H5NO	-H(-)	100	1,2-Diacylglycerol-LD-PI-pool		HMDB0062270; HMDB62270	; CHEBI:53806
118.051	TRUE	0.780309	37448.6	1.28739e-05	C4H9NO3	-H(-)	100	Threonine		HMDB0000167; HMDB0000719; HMDB0004041; HMDB00167; HMDB0060587; HMDB0061148; HMDB0061877; HMDB00719; HMDB04041; HMDB60587; HMDB61148; HMDB61877	; CHEBI:15699; CHEBI:16080; CHEBI:16857; CHEBI:28718
118.98	TRUE	0.904188	4684.22	0.000436653	C3H4O3S	-H(-)	100	Mercaptopyruvic acid		HMDB0001368; HMDB01368	CHEBI:16208
119.035	TRUE	0.796838	48232.2	-4.89383e-05	C4H8O4	-H(-)	100	Tetrose		HMDB0000337; HMDB0000360; HMDB0000498; HMDB0002453; HMDB0002601; HMDB0002649; HMDB0006118; HMDB0006293; HMDB00337; HMDB00360; HMDB00498; HMDB02453; HMDB02601; HMDB02649; HMDB06118; HMDB06293	; CHEBI:23956; CHEBI:27913; CHEBI:36532; CHEBI:86348; CHEBI:86371; CHEBI:86391
119.05	TRUE	0.976371	65499.1	2.28342e-05	C8H8O	-H(-)	100	Phenylacetaldehyde		HMDB0004072; HMDB0006236; HMDB0013815; HMDB0029636; HMDB0029637; HMDB0029638; HMDB0033910; HMDB0038997; HMDB0062765; HMDB0124943; HMDB04072; HMDB06236; HMDB13815; HMDB29636; HMDB29637; HMDB29638; HMDB33910; HMDB38997; HMDB62765	; CHEBI:16424; CHEBI:17907; CHEBI:1883; CHEBI:27434; CHEBI:27632; CHEBI:28476; CHEBI:28617; CHEBI:87607
120.012	TRUE	0.175375	2692.02	7.52107e-05	C3H7NO2S	-H(-)	100	Cys		HMDB0000574; HMDB0003417; HMDB00574; HMDB03417	CHEBI:16375; CHEBI:17561
120.045	TRUE	0.583697	5583.19	0.00012124	C7H7NO	-H(-)	100	Benzamide		HMDB0004461; HMDB0033131; HMDB0035281; HMDB04461; HMDB33131; HMDB35281	; CHEBI:28179
120.996	TRUE	0.806407	1937.24	0.000158313	C3H6O3S	-H(-)	100	3-Mercaptolactate		HMDB0002127; HMDB02127
121.029	TRUE	0.927585	113634	9.66652e-05	C7H6O2	-H(-)	100	Benzoate		HMDB0001870; HMDB0011718; HMDB0032918; HMDB0034170; HMDB01870; HMDB11718; HMDB32918; HMDB34170	; CHEBI:16008; CHEBI:17597; CHEBI:30746
121.041	TRUE	0.963704	30138.8	0.000174105	C6H6N2O	-H(-)	100	Nicotinamide		HMDB0001406; HMDB0031861; HMDB01406; HMDB31861	; CHEBI:17154
121.05	TRUE	0.652636	5516.73	0.00018518	C4H10O4	-H(-)	100	Erythritol		HMDB0002994; HMDB0004136; HMDB0094689; HMDB02994; HMDB04136; HMDB94689	; CHEBI:48299; CHEBI:48300
121.066	TRUE	0.773384	7225.04	0.000200251	C8H10O	-H(-)	100	Phenylethyl alcohol		HMDB0029306; HMDB0030540; HMDB0032074; HMDB0032076; HMDB0032148; HMDB0032150; HMDB0032151; HMDB0032619; HMDB0033944; HMDB0041609; HMDB0059873; HMDB29306; HMDB30540; HMDB32074; HMDB32076; HMDB32148; HMDB32150; HMDB32151; HMDB32619; HMDB33944; HMDB41609; HMDB59873	; CHEBI:1895; CHEBI:39839; CHEBI:421375; CHEBI:49000; CHEBI:49584; CHEBI:669
122.025	TRUE	-0.202918	23826.9	5.47347e-05	C6H5NO2	-H(-)	100	Nicotinate		HMDB0001488; HMDB0002243; HMDB0031713; HMDB0041950; HMDB0060665; HMDB01488; HMDB02243; HMDB31713; HMDB41950; HMDB60665	; CHEBI:15940; CHEBI:27798; CHEBI:28747; CHEBI:6032
122.061	TRUE	0.602736	3200.52	0.000116905	C7H9NO	-H(-)	100	Anisidine		HMDB0029300; HMDB0032492; HMDB0032578; HMDB0036058; HMDB0040360; HMDB29300; HMDB32492; HMDB32578; HMDB36058; HMDB40360	; CHEBI:163384; CHEBI:59982
123.028	TRUE	0.33307	2989.36	-0.000896616	C7H8S	-H(-)	100	Phenylmethanethiol		HMDB0029633; HMDB0029634; HMDB0034448; HMDB29633; HMDB29634; HMDB34448	; CHEBI:791015
123.045	TRUE	0.756453	8723.45	-4.73372e-05	C7H8O2	-H(-)	100	Orcinol		HMDB0000873; HMDB0001398; HMDB0011724; HMDB0029696; HMDB0032917; HMDB0034877; HMDB0035226; HMDB0038963; HMDB0040280; HMDB0059709; HMDB0059712; HMDB00873; HMDB0135619; HMDB01398; HMDB11724; HMDB29696; HMDB32917; HMDB34877; HMDB35226; HMDB38963; HMDB40280; HMDB59709; HMDB59712	; CHEBI:16464; CHEBI:17069; CHEBI:17254; CHEBI:28591; CHEBI:562752; CHEBI:67410
123.056	TRUE	0.15576	6320.26	0.000294409	C6H8N2O	-H(-)	100	1-(1-Oxopropyl)-1H-imidazole		HMDB0004181; HMDB0031852; HMDB0040141; HMDB0040143; HMDB04181; HMDB31852; HMDB40141; HMDB40143	; CHEBI:28104
123.081	TRUE	0.732031	4160.56	0.000369555	C8H12O	-H(-)	100	2,3-Dimethyl-2-cyclohexen-1-one		HMDB0031414; HMDB0031582; HMDB0031686; HMDB0032446; HMDB0032447; HMDB0033238; HMDB0039844; HMDB0040246; HMDB0040272; HMDB0061898; HMDB31414; HMDB31582; HMDB31686; HMDB32446; HMDB32447; HMDB33238; HMDB39844; HMDB40246; HMDB40272; HMDB61898
124.991	TRUE	0.94672	25064.1	0.000266457	C2H6O4S	-H(-)	100	2-Hydroxyethanesulfonate		HMDB0003903; HMDB0031233; HMDB03903; HMDB31233	; CHEBI:1157
125.018	TRUE	0.987047	27369.7	0.000156826	C5H6N2S	-H(-)	100	2-(Methylthio)pyrazine		HMDB0033152; HMDB0036186; HMDB33152; HMDB36186
125.046	TRUE	0.858431	5849.99	0.000546716	C4H6N4O	-H(-)	100	5-Amino-4-imidazolecarboxyamide		HMDB0002128; HMDB0003192; HMDB02128; HMDB03192	; CHEBI:2030; CHEBI:804916
125.061	TRUE	0.801165	8960.5	0.000234285	C7H10O2	-H(-)	100	Toluene-cis-dihydrodiol		HMDB0029582; HMDB0031222; HMDB0031223; HMDB0032067; HMDB0032333; HMDB0033629; HMDB0034080; HMDB0034835; HMDB0037026; HMDB0037027; HMDB0040445; HMDB0041474; HMDB29582; HMDB31222; HMDB31223; HMDB32067; HMDB32333; HMDB33629; HMDB34080; HMDB34835; HMDB37026; HMDB37027; HMDB40445; HMDB41474	; CHEBI:515741; CHEBI:52939
125.097	TRUE	0.534413	23902.9	-0.000983857	C6H12N3	-H(-)	100	N(tele)-methylhistaminium		HMDB0062574; HMDB62574	; CHEBI:58600
127.04	TRUE	0.858875	14166.8	-8.43691e-05	C6H8O3	-H(-)	100	Dihydro-4,4-dimethyl-2,3-furandione		HMDB0031303; HMDB0031306; HMDB0031847; HMDB0033285; HMDB0033517; HMDB0038072; HMDB0040594; HMDB0040732; HMDB31303; HMDB31306; HMDB31847; HMDB33285; HMDB33517; HMDB38072; HMDB40594; HMDB40732	; CHEBI:76247
127.051	TRUE	0.94385	63500.2	0.000255703	C5H8N2O2	-H(-)	100	Dihydrothymine		HMDB0000079; HMDB00079; HMDB0029874; HMDB0031547; HMDB0062558; HMDB29874; HMDB31547; HMDB62558	; CHEBI:133469; CHEBI:27468; CHEBI:565546
127.076	TRUE	0.76227	14204.9	0.000373104	C7H12O2	-H(-)	100	Ethyl tiglate		HMDB0029165; HMDB0029314; HMDB0030330; HMDB0031174; HMDB0031342; HMDB0031351; HMDB0031476; HMDB0031477; HMDB0031484; HMDB0031500; HMDB0031504; HMDB0031593; HMDB0031603; HMDB0031681; HMDB0032391; HMDB0032460; HMDB0033793; HMDB0038271; HMDB0038962; HMDB0039819; HMDB0040214; HMDB0040591; HMDB0059876; HMDB29165; HMDB29314; HMDB30330; HMDB31174; HMDB31342; HMDB31351; HMDB31476; HMDB31477; HMDB31484; H…	; CHEBI:36096; CHEBI:38364
127.113	TRUE	0.778099	3212.78	4.99385e-05	C8H16O	-H(-)	100	1-Octanal		HMDB0001140; HMDB0029574; HMDB0030030; HMDB0031294; HMDB0031295; HMDB0031296; HMDB0031298; HMDB0031299; HMDB0031300; HMDB0032402; HMDB0032450; HMDB0035231; HMDB0035768; HMDB0037181; HMDB0061912; HMDB0061913; HMDB01140; HMDB29574; HMDB30030; HMDB31294; HMDB31295; HMDB31296; HMDB31298; HMDB31299; HMDB31300; HMDB32402; HMDB32450; HMDB35231; HMDB35768; HMDB37181; HMDB61912; HMDB61913	; CHEBI:15833; CHEBI:17935; CHEBI:34118; CHEBI:87586; CHEBI:88852
128.035	TRUE	0.949772	200514	0.000217682	C5H7NO3	-H(-)	100	Oxoproline		HMDB0000267; HMDB0000805; HMDB0001369; HMDB0001843; HMDB0002234; HMDB00267; HMDB0060262; HMDB0061093; HMDB0062585; HMDB00805; HMDB01369; HMDB01843; HMDB02234; HMDB60262; HMDB61093; HMDB62585	; CHEBI:16010; CHEBI:16352; CHEBI:18183; CHEBI:27391; CHEBI:6151
128.072	TRUE	0.777496	5582.15	3.76357e-05	C6H11NO2	-H(-)	100	Pipecolate		HMDB0000070; HMDB0000716; HMDB0004226; HMDB0005960; HMDB00070; HMDB0015212; HMDB0029435; HMDB0029444; HMDB0059649; HMDB0062225; HMDB0062767; HMDB00716; HMDB0094696; HMDB0094697; HMDB04226; HMDB05960; HMDB15212; HMDB29435; HMDB29444; HMDB59649; HMDB62225; HMDB62767; HMDB94696; HMDB94697	; CHEBI:17964; CHEBI:18703; CHEBI:30913; CHEBI:40547; CHEBI:41582; CHEBI:63638; CHEBI:7386; CHEBI:90344
129.019	TRUE	0.957757	51692.6	0.000168914	C5H6O4	-H(-)	100	Itaconate		HMDB0000620; HMDB0000634; HMDB0000749; HMDB0001657; HMDB0002092; HMDB0013233; HMDB0033809; HMDB0059743; HMDB0060365; HMDB0061185; HMDB00620; HMDB00634; HMDB00749; HMDB01657; HMDB02092; HMDB13233; HMDB33809; HMDB59743; HMDB60365; HMDB61185	; CHEBI:15670; CHEBI:17204; CHEBI:17415; CHEBI:17626; CHEBI:30838; CHEBI:74524
129.039	TRUE	0.76998	12783.3	-0.000682323	C6H10OS	-H(-)	100	2-[(Methylthio)methyl]-2-butenal		HMDB0031370; HMDB0037493; HMDB0040238; HMDB31370; HMDB37493; HMDB40238
129.055	TRUE	0.92317	40121.5	0.00024362	C6H10O3	-H(-)	100	4-Methyl-2-oxopentanoate		HMDB0000408; HMDB0000491; HMDB0000695; HMDB0000762; HMDB0001864; HMDB0001962; HMDB0002254; HMDB0003736; HMDB0004750; HMDB0006024; HMDB0010717; HMDB0011647; HMDB0012882; HMDB0031214; HMDB0031216; HMDB0031218; HMDB0033286; HMDB0033302; HMDB0033698; HMDB00408; HMDB0041602; HMDB00491; HMDB0061881; HMDB00695; HMDB00762; HMDB01864; HMDB01962; HMDB02254; HMDB03736; HMDB04750; HMDB06024; HMDB10717; HMDB1…	; CHEBI:15888; CHEBI:17308; CHEBI:2490; CHEBI:28422; CHEBI:35932; CHEBI:48430; CHEBI:86365
129.068	TRUE	0.867396	4714.25	-0.000733124	C5H10N2O2	-H(-)	100	Cucurbitine		HMDB0029396; HMDB0030405; HMDB29396; HMDB30405
129.092	TRUE	0.466482	72963.1	0.000125841	C7H14O2	-H(-)	100	Ethyl isovalerate		HMDB0000666; HMDB0030028; HMDB0030052; HMDB0031528; HMDB0031594; HMDB0031595; HMDB0031600; HMDB0032204; HMDB0032874; HMDB0033745; HMDB0034166; HMDB0034239; HMDB0035238; HMDB0036209; HMDB0036237; HMDB0036238; HMDB0038227; HMDB0039095; HMDB0039618; HMDB0039619; HMDB0040297; HMDB00666; HMDB30028; HMDB30052; HMDB31528; HMDB31594; HMDB31595; HMDB31600; HMDB32204; HMDB32874; HMDB33745; HMDB34166; HMDB3…	; CHEBI:31571; CHEBI:31725; CHEBI:45571; CHEBI:50585; CHEBI:77322
130.051	TRUE	0.887602	19391.7	-8.03868e-06	C5H9NO3	-H(-)	100	5-Aminolevulinic acid		HMDB0000725; HMDB0000766; HMDB0000783; HMDB0001149; HMDB0002104; HMDB0002113; HMDB0006055; HMDB0006272; HMDB0036576; HMDB0059659; HMDB0060460; HMDB0061880; HMDB00725; HMDB00766; HMDB00783; HMDB01149; HMDB02104; HMDB02113; HMDB0240251; HMDB06055; HMDB06272; HMDB36576; HMDB59659; HMDB60460; HMDB61880	; CHEBI:16231; CHEBI:16682; CHEBI:16889; CHEBI:17232; CHEBI:17549; CHEBI:18095; CHEBI:28397; CHEBI:40992; CHEBI:49268; CHEBI:87840; CHEBI:89836
130.062	TRUE	0.91447	17205.8	8.55046e-05	C4H9N3O2	-H(-)	100	Creatine		HMDB0000064; HMDB00064; HMDB0013222; HMDB13222	CHEBI:15968; CHEBI:16919
130.087	TRUE	0.94589	595198	0.000203977	C6H13NO2	-H(-)	100	(Iso)Leucine		HMDB0000172; HMDB0000557; HMDB0000687; HMDB0001645; HMDB0001901; HMDB0002002; HMDB0002291; HMDB0003640; HMDB0013773; HMDB00172; HMDB0029168; HMDB0033923; HMDB0036382; HMDB00557; HMDB0060650; HMDB0061716; HMDB0062203; HMDB00687; HMDB01645; HMDB01901; HMDB02002; HMDB02291; HMDB03640; HMDB13773; HMDB29168; HMDB33923; HMDB36382; HMDB60650; HMDB61716; HMDB62203	; CHEBI:15603; CHEBI:16586; CHEBI:17191; CHEBI:18347; CHEBI:25017; CHEBI:28225; CHEBI:43433; CHEBI:44212; CHEBI:67144; CHEBI:86261
131.035	TRUE	0.879537	30444.6	4.89043e-05	C5H8O4	-H(-)	100	Glutarate		HMDB0000576; HMDB0000622; HMDB0000661; HMDB0001844; HMDB0002001; HMDB0006833; HMDB0006855; HMDB0029884; HMDB0033958; HMDB0040531; HMDB00576; HMDB0061879; HMDB00622; HMDB00661; HMDB01844; HMDB02001; HMDB06833; HMDB06855; HMDB29884; HMDB33958; HMDB40531; HMDB61879	; CHEBI:111517; CHEBI:16444; CHEBI:17859; CHEBI:18409; CHEBI:741548; CHEBI:75146; CHEBI:91315
131.046	TRUE	0.907864	20306.7	-0.000229301	C4H8N2O3	-H(-)	100	Asparagine		HMDB0000026; HMDB0000168; HMDB00026; HMDB0011733; HMDB0012265; HMDB00168; HMDB0033780; HMDB0062812; HMDB11733; HMDB12265; HMDB33780; HMDB62812	; CHEBI:11892; CHEBI:15737; CHEBI:17196; CHEBI:17201; CHEBI:18261; CHEBI:28159
131.061	TRUE	0.152214	91355.3	0.000248709	C8H8N2	-H(-)	100	1-Methylpyrrolo[1,2-a]pyrazine		HMDB0033171; HMDB0033173; HMDB33171; HMDB33173
131.071	TRUE	0.915772	29084.2	0.000690105	C6H12O3	-H(-)	100	D-2-Hydroxyisocaproate		HMDB0000317; HMDB0000409; HMDB0000525; HMDB0000624; HMDB0000665; HMDB0000746; HMDB0001624; HMDB0001975; HMDB0010718; HMDB0012843; HMDB0029166; HMDB00317; HMDB0032158; HMDB0032456; HMDB0033851; HMDB0040409; HMDB00409; HMDB0041844; HMDB00525; HMDB0059770; HMDB0061652; HMDB00624; HMDB00665; HMDB00746; HMDB01624; HMDB01975; HMDB10718; HMDB12843; HMDB29166; HMDB32158; HMDB32456; HMDB33851; HMDB40409; …	; CHEBI:131434; CHEBI:17869; CHEBI:27909; CHEBI:37035; CHEBI:44510; CHEBI:55534; CHEBI:59783; CHEBI:78842; CHEBI:86542; CHEBI:87685; CHEBI:89228
131.083	TRUE	0.845328	94022.6	4.44086e-05	C5H12N2O2	-H(-)	100	Ornithine		HMDB0000214; HMDB0000818; HMDB0003374; HMDB0004984; HMDB00214; HMDB00818; HMDB03374; HMDB04984	CHEBI:15729; CHEBI:16176
131.107	TRUE	0.834406	3737.58	0.000985441	C7H16O2	-H(-)	100	tert-Butoxy-propanol		HMDB0037636; HMDB37636
132.03	TRUE	0.906647	78890.9	-3.88967e-05	C4H7NO4	-H(-)	100	Aspartate		HMDB0000191; HMDB0006483; HMDB0011753; HMDB00191; HMDB0062186; HMDB0062501; HMDB06483; HMDB11753; HMDB62186; HMDB62501	; CHEBI:17053; CHEBI:17364; CHEBI:22660; CHEBI:24786; CHEBI:29995
133.014	TRUE	0.949085	696129	2.73518e-05	C4H6O5	-H(-)	100	Malate		HMDB0000156; HMDB0000744; HMDB00156; HMDB0031518; HMDB0032872; HMDB00744; HMDB31518; HMDB32872	; CHEBI:30796; CHEBI:30797; CHEBI:6650
133.05	TRUE	0.901082	12924.8	0.000409047	C5H10O4	-H(-)	100	Deoxyribose		HMDB0000421; HMDB0001292; HMDB0003224; HMDB0012141; HMDB0012485; HMDB0029576; HMDB00421; HMDB0127615; HMDB01292; HMDB03224; HMDB12141; HMDB12485; HMDB29576	; CHEBI:15684; CHEBI:28816
133.066	TRUE	0.883491	56351.5	8.66922e-05	C9H10O	-H(-)	100	Indan-1-ol		HMDB0029639; HMDB0029697; HMDB0029698; HMDB0030839; HMDB0031626; HMDB0032024; HMDB0032142; HMDB0032608; HMDB0032623; HMDB0033716; HMDB0034107; HMDB0034563; HMDB0036441; HMDB0059601; HMDB0059895; HMDB29639; HMDB29697; HMDB29698; HMDB30839; HMDB31626; HMDB32024; HMDB32142; HMDB32608; HMDB32623; HMDB33716; HMDB34107; HMDB34563; HMDB36441; HMDB59601; HMDB59895	; CHEBI:16697; CHEBI:17177; CHEBI:33227; CHEBI:425902; CHEBI:50158
133.087	TRUE	0.264223	5121.74	-0.00025692	C6H14O3	-H(-)	100	1,2,6-Hexanetriol		HMDB0032478; HMDB32478	; CHEBI:53262
134.047	TRUE	0.960054	211933	0.000103714	C5H5N5	-H(-)	100	Adenine		HMDB0000034; HMDB00034	CHEBI:16708
134.098	TRUE	0.98384	1099.91	-0.000508429	C9H13N	-H(-)	100	(R)-Amphetamine		HMDB0012128; HMDB0014328; HMDB0015516; HMDB0032934; HMDB0037287; HMDB0037291; HMDB0062481; HMDB12128; HMDB14328; HMDB15516; HMDB32934; HMDB37287; HMDB37291; HMDB62481	; CHEBI:132233; CHEBI:42724; CHEBI:43405; CHEBI:4469
135.031	TRUE	0.98026	182634	-0.000976554	C4H8O5	-H(-)	100	Threonate		HMDB0000613; HMDB0000943; HMDB00613; HMDB0062620; HMDB00943; HMDB62620	; CHEBI:15908; CHEBI:37655; CHEBI:49059
135.045	TRUE	0.979015	96722	0.000178845	C8H8O2	-H(-)	100	Phenyl acetate		HMDB0000209; HMDB0001326; HMDB0002340; HMDB0003767; HMDB00209; HMDB0029635; HMDB0029686; HMDB0031459; HMDB0032400; HMDB0032568; HMDB0032603; HMDB0033128; HMDB0033766; HMDB0033968; HMDB0038176; HMDB0040638; HMDB0040733; HMDB0041485; HMDB0062810; HMDB0124942; HMDB0125535; HMDB0126385; HMDB01326; HMDB02340; HMDB03767; HMDB29635; HMDB29686; HMDB31459; HMDB32400; HMDB32568; HMDB32603; HMDB33128; HMDB3…	; CHEBI:10589; CHEBI:15621; CHEBI:30745; CHEBI:36632; CHEBI:36635; CHEBI:366673; CHEBI:72775; CHEBI:8082
135.067	TRUE	0.901129	4705.94	-0.000835858	C5H12O4	-H(-)	100	2-Methylerythritol		HMDB0011659; HMDB0031201; HMDB0033919; HMDB0041486; HMDB0062269; HMDB0062440; HMDB11659; HMDB31201; HMDB33919; HMDB41486; HMDB62269; HMDB62440	; CHEBI:111506; CHEBI:86367
135.081	TRUE	0.768695	5292	0.000262013	C9H12O	-H(-)	100	4-Propylphenol		HMDB0029667; HMDB0031312; HMDB0031446; HMDB0031627; HMDB0031628; HMDB0032029; HMDB0032149; HMDB0032441; HMDB0032544; HMDB0032621; HMDB0032624; HMDB0032625; HMDB0033962; HMDB0034378; HMDB0038984; HMDB0038985; HMDB0038986; HMDB0038987; HMDB0038988; HMDB0039782; HMDB0059896; HMDB0125105; HMDB29667; HMDB31312; HMDB31446; HMDB31627; HMDB31628; HMDB32029; HMDB32149; HMDB32441; HMDB32544; HMDB32621; HMD…	; CHEBI:38506
136.04	TRUE	0.666652	7431.1	0.000510373	C7H7NO2	-H(-)	100	Anthranilate		HMDB0000875; HMDB0001123; HMDB0001392; HMDB0001538; HMDB0001891; HMDB0002129; HMDB0015687; HMDB0029806; HMDB0060722; HMDB00875; HMDB01123; HMDB01392; HMDB01538; HMDB01891; HMDB02129; HMDB15687; HMDB29806; HMDB60722	; CHEBI:18123; CHEBI:30753; CHEBI:30754; CHEBI:32114; CHEBI:42682; CHEBI:451700; CHEBI:86390
136.076	TRUE	0.530066	2348.98	0.000325297	C8H11NO	-H(-)	100	Tyramine		HMDB0000306; HMDB0001065; HMDB0001466; HMDB0004989; HMDB0029759; HMDB00306; HMDB0039657; HMDB0040059; HMDB0060681; HMDB01065; HMDB01466; HMDB04989; HMDB29759; HMDB39657; HMDB40059; HMDB60681	; CHEBI:15760; CHEBI:16343; CHEBI:17735; CHEBI:341165; CHEBI:55545
137.024	TRUE	0.945557	74576.9	0.000318267	C7H6O3	-H(-)	100	4-Hydroxybenzoate		HMDB0000500; HMDB0001895; HMDB0002466; HMDB0004062; HMDB0015470; HMDB0032576; HMDB0032920; HMDB0033812; HMDB00500; HMDB0059965; HMDB0062484; HMDB01895; HMDB02466; HMDB04062; HMDB15470; HMDB32576; HMDB32920; HMDB33812; HMDB59965; HMDB62484	; CHEBI:16914; CHEBI:28508; CHEBI:30763; CHEBI:30764; CHEBI:50198; CHEBI:50205
137.036	TRUE	0.870739	35248.1	9.98364e-05	C6H6N2O2	-H(-)	100	Urocanate		HMDB0000301; HMDB0002280; HMDB0002730; HMDB00301; HMDB0031338; HMDB0034174; HMDB0061680; HMDB0062562; HMDB02280; HMDB02730; HMDB31338; HMDB34174; HMDB61680; HMDB62562	; CHEBI:17771; CHEBI:30817; CHEBI:68572
137.061	TRUE	0.806199	7176.42	0.000257036	C8H10O2	-H(-)	100	3-Methoxybenzyl alcohol		HMDB0004284; HMDB0029563; HMDB0029671; HMDB0029672; HMDB0032036; HMDB0032136; HMDB0032137; HMDB0032139; HMDB0032159; HMDB0032290; HMDB0034241; HMDB0039802; HMDB0040174; HMDB0040177; HMDB0041607; HMDB0125590; HMDB0126388; HMDB04284; HMDB29563; HMDB29671; HMDB29672; HMDB32036; HMDB32136; HMDB32137; HMDB32139; HMDB32159; HMDB32290; HMDB34241; HMDB39802; HMDB40174; HMDB40177; HMDB41607	; CHEBI:1167379; CHEBI:16572; CHEBI:1879; CHEBI:59114; CHEBI:64275
137.072	TRUE	0.800862	2089.2	0.000265226	C7H10N2O	-H(-)	100	4-Hydroxymethylphenylhydrazine		HMDB0031850; HMDB0040054; HMDB0040142; HMDB0040144; HMDB0040911; HMDB31850; HMDB40054; HMDB40142; HMDB40144; HMDB40911
137.097	TRUE	0.692272	4172.66	0.000175742	C9H14O	-H(-)	100	Isophorone		HMDB0013824; HMDB0031084; HMDB0031152; HMDB0031195; HMDB0031261; HMDB0031685; HMDB0033434; HMDB0033857; HMDB0035229; HMDB0035929; HMDB0036069; HMDB0036091; HMDB0036092; HMDB0040338; HMDB13824; HMDB31084; HMDB31152; HMDB31195; HMDB31261; HMDB31685; HMDB33434; HMDB33857; HMDB35229; HMDB35929; HMDB36069; HMDB36091; HMDB36092; HMDB40338	; CHEBI:34800; CHEBI:7610
138.98	TRUE	0.901397	3118.16	0.000191923	C2H5O5P	-H(-)	100	Acetyl-P		HMDB0001494; HMDB0004110; HMDB01494; HMDB04110	CHEBI:15350; CHEBI:15732
139.05	TRUE	0.46957	5294.55	0.000973254	C6H8N2O2	-H(-)	100	Methylimidazoleacetic acid		HMDB0002144; HMDB0002271; HMDB0002820; HMDB0004988; HMDB02144; HMDB02271; HMDB02820; HMDB04988	; CHEBI:1606; CHEBI:70966; CHEBI:73087; CHEBI:74763
139.076	TRUE	0.748708	8225.49	0.000192986	C8H12O2	-H(-)	100	cis-1,2-Dihydro-3-ethylcatechol		HMDB0032311; HMDB0036176; HMDB0037167; HMDB0037196; HMDB0037625; HMDB0039651; HMDB0039652; HMDB0039673; HMDB0039680; HMDB0039681; HMDB0040463; HMDB0040526; HMDB0060682; HMDB32311; HMDB36176; HMDB37167; HMDB37196; HMDB37625; HMDB39651; HMDB39652; HMDB39673; HMDB39680; HMDB39681; HMDB40463; HMDB40526; HMDB60682	; CHEBI:80642
139.113	TRUE	0.658141	5032.74	0.000175673	C9H16O	-H(-)	100	(3Z,6Z)-3,6-Nonadien-1-ol		HMDB0030957; HMDB0030958; HMDB0031262; HMDB0031269; HMDB0031834; HMDB0032535; HMDB0033554; HMDB0033794; HMDB0034758; HMDB0034761; HMDB0034764; HMDB0034845; HMDB0035916; HMDB0035926; HMDB0035927; HMDB0037001; HMDB0037150; HMDB0037170; HMDB0038067; HMDB0038400; HMDB0039461; HMDB0059828; HMDB0062671; HMDB30957; HMDB30958; HMDB31262; HMDB31269; HMDB31834; HMDB32535; HMDB33554; HMDB33794; HMDB34758; H…	; CHEBI:84226
139.976	TRUE	0.766088	5804.05	-0.000386138	CH4NO5P	-H(-)	100	Carbamoyl phosphate		HMDB0001096; HMDB01096	CHEBI:17672
139.994	TRUE	0.646117	3434.16	0.000518623	C2H8NO2PS	-H(-)	100	Methamidophos		HMDB0031803; HMDB31803	CHEBI:38721
140.071	TRUE	0.630084	2231.45	0.000378345	C7H11NO2	-H(-)	100	Ethosuximide		HMDB0014731; HMDB0029427; HMDB0030352; HMDB14731; HMDB29427; HMDB30352	; CHEBI:226311; CHEBI:4887
141.002	TRUE	0.759977	7979.15	-4.21245e-05	C6H6O2S	-H(-)	100	Thien-2-ylacetate		HMDB0029719; HMDB0037731; HMDB0037762; HMDB29719; HMDB37731; HMDB37762
141.03	TRUE	-0.0567645	8473.96	0.000429232	C5H6N2O3	-H(-)	100	5-Hydroxymethyluracil		HMDB0000469; HMDB00469	CHEBI:16964
141.055	TRUE	0.68546	5135	0.000262569	C7H10O3	-H(-)	100	4-Oxocyclohexanecarboxylate		HMDB0033551; HMDB0033736; HMDB0034230; HMDB0041426; HMDB0041427; HMDB33551; HMDB33736; HMDB34230; HMDB41426; HMDB41427
141.092	TRUE	0.653183	13725.2	0.000137481	C8H14O2	-H(-)	100	Cycloheptanecarboxylic acid		HMDB0000392; HMDB0001568; HMDB0010723; HMDB0013897; HMDB0013902; HMDB0013903; HMDB0013904; HMDB0029761; HMDB0031293; HMDB0031343; HMDB0031352; HMDB0031403; HMDB0032164; HMDB0032207; HMDB0032266; HMDB0032267; HMDB0032268; HMDB0032278; HMDB0032533; HMDB0035422; HMDB0036212; HMDB0036236; HMDB0037622; HMDB0037624; HMDB0037630; HMDB0038036; HMDB0038310; HMDB00392; HMDB0039793; HMDB0039872; HMDB0040212…	; CHEBI:288752; CHEBI:37277; CHEBI:37316; CHEBI:410867; CHEBI:61316; CHEBI:80640
141.128	TRUE	0.79662	1819.14	0.000561524	C9H18O	-H(-)	100	2-Methyl-4-heptanone		HMDB0013821; HMDB0013822; HMDB0029557; HMDB0030959; HMDB0031266; HMDB0031267; HMDB0031268; HMDB0031417; HMDB0031684; HMDB0031730; HMDB0034152; HMDB0037304; HMDB0040581; HMDB0041498; HMDB0041499; HMDB0041601; HMDB0059835; HMDB0059887; HMDB13821; HMDB13822; HMDB29557; HMDB30959; HMDB31266; HMDB31267; HMDB31268; HMDB31417; HMDB31684; HMDB31730; HMDB34152; HMDB37304; HMDB40581; HMDB41498; HMDB41499; …	; CHEBI:59065; CHEBI:77927; CHEBI:84268
142.051	TRUE	0.583149	11517.7	0.00012949	C6H9NO3	-H(-)	100	2-Hydroxymethylclavam		HMDB0000894; HMDB0006723; HMDB0006724; HMDB0014491; HMDB0061082; HMDB0061705; HMDB00894; HMDB06723; HMDB06724; HMDB14491; HMDB61082; HMDB61705	; CHEBI:131804; CHEBI:74435; CHEBI:87998
142.066	TRUE	0.844775	7252.47	0.0002941	C10H9N	-H(-)	100	6-Methylquinoline		HMDB0033115; HMDB0041802; HMDB0042004; HMDB33115; HMDB41802; HMDB42004	; CHEBI:132813; CHEBI:27878
142.087	TRUE	0.793099	1620.71	0.00042663	C7H13NO2	-H(-)	100	(E)-4-(Trimethylammonio)but-2-enoate		HMDB0004827; HMDB0030410; HMDB0038949; HMDB04827; HMDB30410; HMDB38949	; CHEBI:35280
143.035	TRUE	0.855305	26776.2	8.4006e-05	C6H8O4	-H(-)	100	2,3-Dimethylmaleate		HMDB0000393; HMDB0000522; HMDB0002266; HMDB0003520; HMDB0013311; HMDB0029171; HMDB0031257; HMDB0036232; HMDB00393; HMDB0040207; HMDB00522; HMDB02266; HMDB03520; HMDB13311; HMDB29171; HMDB31257; HMDB36232; HMDB40207	; CHEBI:23812; CHEBI:35460; CHEBI:37245; CHEBI:49296; CHEBI:86952
143.046	TRUE	0.910184	8744.61	0.000135658	C5H8N2O3	-H(-)	100	N-Nitrosoproline		HMDB0041946; HMDB41946
143.071	TRUE	0.864672	24616.5	0.000220111	C7H12O3	-H(-)	100	trans-4-Hydroxycyclohexanecarboxylate		HMDB0001988; HMDB0031176; HMDB0036594; HMDB0037114; HMDB0040433; HMDB01988; HMDB31176; HMDB36594; HMDB37114; HMDB40433	; CHEBI:16817
143.107	TRUE	0.857364	164921	0.000467095	C8H16O2	-H(-)	100	Octanoic acid		HMDB0000482; HMDB0001877; HMDB0029980; HMDB0030368; HMDB0031230; HMDB0031290; HMDB0031478; HMDB0031579; HMDB0031587; HMDB0031588; HMDB0031596; HMDB0031638; HMDB0031703; HMDB0032046; HMDB0032047; HMDB0032203; HMDB0032225; HMDB0032272; HMDB0032335; HMDB0032551; HMDB0034161; HMDB0034164; HMDB0034234; HMDB0034459; HMDB0035457; HMDB0036165; HMDB0039217; HMDB0039620; HMDB0040209; HMDB0040251; HMDB00402…	; CHEBI:25646; CHEBI:28837; CHEBI:39867; CHEBI:744024; CHEBI:86055; CHEBI:87373; CHEBI:87419; CHEBI:87510; CHEBI:87683; CHEBI:88826
144.03	TRUE	0.642015	2049.27	2.66215e-05	C5H7NO4	-H(-)	100	2-Oxoglutaramate		HMDB0001552; HMDB01552	CHEBI:30882
144.045	TRUE	0.894293	20084.4	0.000130416	C9H7NO	-H(-)	100	3-Methyleneoxindole		HMDB0029737; HMDB29737	CHEBI:343043
144.066	TRUE	0.87049	16763	0.000287958	C6H11NO3	-H(-)	100	4-Acetamidobutanoate		HMDB0000730; HMDB0000808; HMDB0001263; HMDB0003681; HMDB0006238; HMDB0012131; HMDB0012151; HMDB0015127; HMDB0029425; HMDB0029426; HMDB0059595; HMDB0060265; HMDB0061156; HMDB00730; HMDB00808; HMDB0094698; HMDB01263; HMDB03681; HMDB06238; HMDB12131; HMDB12151; HMDB15127; HMDB29425; HMDB29426; HMDB59595; HMDB60265; HMDB61156; HMDB94698	; CHEBI:17027; CHEBI:17534; CHEBI:17645; CHEBI:17917; CHEBI:27713; CHEBI:70979; CHEBI:724125; CHEBI:74048; CHEBI:89963
145.014	TRUE	0.951296	19427.3	0.000310888	C5H6O5	-H(-)	100	Oxoglutarate		HMDB0000208; HMDB0002812; HMDB0013701; HMDB00208; HMDB02812; HMDB13701	; CHEBI:30915
145.051	TRUE	0.952223	63994.4	-9.32011e-05	C6H10O4	-H(-)	100	2-Methylglutaric acid		HMDB0000422; HMDB0000448; HMDB0000752; HMDB0000858; HMDB0002074; HMDB0002173; HMDB0004862; HMDB0006854; HMDB0006900; HMDB0033837; HMDB00422; HMDB00448; HMDB0061930; HMDB00752; HMDB00858; HMDB02074; HMDB02173; HMDB04862; HMDB06854; HMDB06900; HMDB33837; HMDB61930	; CHEBI:27681; CHEBI:30832; CHEBI:68566; CHEBI:68567; CHEBI:86396; CHEBI:86537; CHEBI:89760
145.062	TRUE	0.975088	477202	0.000218241	C5H10N2O3	-H(-)	100	Glutamine		HMDB0000641; HMDB0002031; HMDB0003423; HMDB0006899; HMDB0028687; HMDB00641; HMDB02031; HMDB03423; HMDB06899; HMDB28687	; CHEBI:1670; CHEBI:17061; CHEBI:18050; CHEBI:185249
145.098	TRUE	0.549503	176436	0.000328557	C6H14N2O2	-H(-)	100	Lysine		HMDB0000182; HMDB0003405; HMDB0012114; HMDB0012115; HMDB00182; HMDB0142894; HMDB03405; HMDB12114; HMDB12115	; CHEBI:15613; CHEBI:15616; CHEBI:18019
145.112	TRUE	0.911477	17233.5	-0.000927587	C7H16NO2	-H(-)	100	Acetylcholine		HMDB0000895; HMDB0001161; HMDB0013811; HMDB00895; HMDB01161; HMDB13811	; CHEBI:15355; CHEBI:1941; CHEBI:89173
146.026	TRUE	0.828258	9967.4	-0.000775469	C8H5NO2	-H(-)	100	Indole-5,6-quinone		HMDB0006779; HMDB0030481; HMDB0061933; HMDB06779; HMDB30481; HMDB61933	; CHEBI:27406; CHEBI:27539
146.046	TRUE	0.970831	246316	6.33325e-05	C5H9NO4	-H(-)	100	Glutamate		HMDB0000148; HMDB0002393; HMDB0002931; HMDB0003011; HMDB0003339; HMDB0006556; HMDB00148; HMDB0033550; HMDB0060475; HMDB0062183; HMDB02393; HMDB02931; HMDB03011; HMDB03339; HMDB06556; HMDB33550; HMDB60475; HMDB62183	; CHEBI:15966; CHEBI:16015; CHEBI:17981; CHEBI:18237; CHEBI:27809; CHEBI:31882; CHEBI:45441
146.082	TRUE	0.936075	17661.9	0.000497129	C6H13NO3	-H(-)	100	(2R,3R,4R)-2-Amino-4-hydroxy-3-methylpentanoic acid		HMDB0029449; HMDB0033453; HMDB0061157; HMDB0142963; HMDB29449; HMDB33453; HMDB61157	; CHEBI:435538; CHEBI:4969
147.03	TRUE	0.923101	51757.8	9.96238e-05	C5H8O5	-H(-)	100	Hydroxyglutarate		HMDB0000426; HMDB0000428; HMDB0000606; HMDB0000694; HMDB0001900; HMDB0002323; HMDB0011676; HMDB00426; HMDB00428; HMDB0059655; HMDB00606; HMDB0062739; HMDB00694; HMDB01900; HMDB02323; HMDB11676; HMDB59655; HMDB62739	; CHEBI:15584; CHEBI:15867; CHEBI:17084; CHEBI:32796; CHEBI:32797; CHEBI:74168; CHEBI:87810
147.049	TRUE	0.974701	21547.9	-0.000227185	C6H12O2S	-H(-)	100	3-(Methylthio)propyl acetate		HMDB0031717; HMDB0032271; HMDB0032410; HMDB0032495; HMDB0036193; HMDB0037619; HMDB0038299; HMDB0039653; HMDB0040413; HMDB0041306; HMDB31717; HMDB32271; HMDB32410; HMDB32495; HMDB36193; HMDB37619; HMDB38299; HMDB39653; HMDB40413; HMDB41306	; CHEBI:26308; CHEBI:87281; CHEBI:87503
147.066	TRUE	0.9281	21522.6	0.000356986	C6H12O4	-H(-)	100	Mevalonate		HMDB0000227; HMDB0012140; HMDB00227; HMDB0031639; HMDB0059629; HMDB0059705; HMDB12140; HMDB31639; HMDB59629; HMDB59705	; CHEBI:25351; CHEBI:27512; CHEBI:67255
147.081	TRUE	0.885744	6984.28	0.000533438	C10H12O	-H(-)	100	Cuminaldehyde		HMDB0002214; HMDB0030837; HMDB0031616; HMDB0032014; HMDB0032015; HMDB0032016; HMDB0032017; HMDB0032140; HMDB0033382; HMDB0034121; HMDB0059845; HMDB0133593; HMDB0133746; HMDB02214; HMDB30837; HMDB31616; HMDB32014; HMDB32015; HMDB32016; HMDB32017; HMDB32140; HMDB33382; HMDB34121; HMDB59845	; CHEBI:28671; CHEBI:992716
148.044	TRUE	0.868975	26622.9	0.000156118	C5H11NO2S	-H(-)	100	Methionine		HMDB0000696; HMDB0014997; HMDB0033951; HMDB00696; HMDB14997; HMDB33951	CHEBI:16643; CHEBI:16811; CHEBI:50868
148.062	TRUE	0.813528	3890.11	0.000688882	C6H7N5	-H(-)	100	6-Methyladenine		HMDB0002099; HMDB0011599; HMDB0011600; HMDB0011614; HMDB02099; HMDB11599; HMDB11600; HMDB11614	CHEBI:18083; CHEBI:28871; CHEBI:28921; CHEBI:38635
149.009	TRUE	0.646158	12849.5	-0.000133276	C4H6O6	-H(-)	100	Tartaric acid		HMDB0000956; HMDB0029878; HMDB0059916; HMDB0062642; HMDB00956; HMDB29878; HMDB59916; HMDB62642	; CHEBI:15671; CHEBI:15672; CHEBI:48929
149.024	TRUE	0.559294	51633.3	0.000185625	C8H6O3	-H(-)	100	Phenylglyoxylic acid		HMDB0001587; HMDB0031515; HMDB0032598; HMDB0032612; HMDB0040528; HMDB01587; HMDB31515; HMDB32598; HMDB32612; HMDB40528	; CHEBI:18280; CHEBI:8240
149.045	TRUE	0.928486	18726.7	0.000160142	C5H10O5	-H(-)	100	Pentose		HMDB0000098; HMDB0000283; HMDB0000366; HMDB0000487; HMDB0000621; HMDB0000646; HMDB0000654; HMDB0000751; HMDB0001644; HMDB0002245; HMDB0003371; HMDB0003763; HMDB00098; HMDB0012194; HMDB0012325; HMDB00283; HMDB0029941; HMDB0029942; HMDB00366; HMDB00487; HMDB0059753; HMDB0060254; HMDB00621; HMDB00646; HMDB00654; HMDB00751; HMDB0094694; HMDB0127617; HMDB01644; HMDB02245; HMDB03371; HMDB03763; HMDB121…	; CHEBI:16880; CHEBI:17140; CHEBI:17173; CHEBI:17399; CHEBI:17535; CHEBI:27672; CHEBI:28272; CHEBI:46983; CHEBI:47013; CHEBI:53455; CHEBI:6178; CHEBI:86350; CHEBI:89890
149.06	TRUE	0.925376	38525.7	0.000309905	C9H10O2	-H(-)	100	Hydrocinnamic acid		HMDB0000764; HMDB0002097; HMDB0002222; HMDB0002237; HMDB0003654; HMDB0011743; HMDB0013744; HMDB0031310; HMDB0032073; HMDB0032075; HMDB0032569; HMDB0032570; HMDB0032592; HMDB0032617; HMDB0033967; HMDB0033970; HMDB0037715; HMDB0038355; HMDB0040428; HMDB0040925; HMDB0059824; HMDB0062349; HMDB00764; HMDB0125532; HMDB0134026; HMDB0134027; HMDB0135239; HMDB0135276; HMDB0135277; HMDB0135278; HMDB0135279…	; CHEBI:262555; CHEBI:28631; CHEBI:32807; CHEBI:389009; CHEBI:42438; CHEBI:48526; CHEBI:52051; CHEBI:64555; CHEBI:64818; CHEBI:87417; CHEBI:88356
149.097	TRUE	0.48958	5541.32	0.000461587	C10H14O	-H(-)	100	Thymol		HMDB0001878; HMDB0003647; HMDB0004487; HMDB0006315; HMDB0029652; HMDB0031570; HMDB0031613; HMDB0031817; HMDB0032063; HMDB0032213; HMDB0032626; HMDB0033544; HMDB0034846; HMDB0034921; HMDB0035089; HMDB0035172; HMDB0035250; HMDB0035591; HMDB0035761; HMDB0035770; HMDB0035824; HMDB0036061; HMDB0036070; HMDB0036089; HMDB0036999; HMDB0037561; HMDB0038913; HMDB0061788; HMDB0133616; HMDB01878; HMDB03647; …	; CHEBI:15399; CHEBI:15421; CHEBI:17304; CHEBI:27607; CHEBI:28996; CHEBI:3440; CHEBI:34444; CHEBI:37001; CHEBI:38265; CHEBI:50542; CHEBI:53169
150.002	TRUE	0.330315	8088.37	1.45947e-05	C7H5NOS	-H(-)	100	1,2-Benzisothiazol-3(2H)-one		HMDB0034413; HMDB0040578; HMDB34413; HMDB40578	; CHEBI:167099
150.041	TRUE	0.76778	3624.44	0.000900568	C5H5N5O	-H(-)	100	Guanine		HMDB0000132; HMDB0000403; HMDB0000542; HMDB00132; HMDB00403; HMDB00542	; CHEBI:16235; CHEBI:351476; CHEBI:62462
150.056	TRUE	0.722341	7918.62	0.00022169	C8H9NO2	-H(-)	100	Acetaminophen		HMDB0001859; HMDB0002210; HMDB0012219; HMDB0012992; HMDB0029703; HMDB0032609; HMDB0033903; HMDB0059846; HMDB0060680; HMDB0061919; HMDB01859; HMDB02210; HMDB12219; HMDB12992; HMDB29703; HMDB32609; HMDB33903; HMDB59846; HMDB60680; HMDB61919	; CHEBI:16394; CHEBI:46195; CHEBI:55484; CHEBI:73244; CHEBI:74683; CHEBI:74684
151.026	TRUE	0.970665	166020	0.000334825	C5H4N4O2	-H(-)	100	Xanthine		HMDB0000292; HMDB0000786; HMDB0001182; HMDB00292; HMDB00786; HMDB01182	; CHEBI:17712; CHEBI:28315
151.04	TRUE	0.957736	442678	9.23217e-05	C8H8O3	-H(-)	100	p-Hydroxyphenylacetic acid		HMDB0000020; HMDB0000440; HMDB0000669; HMDB0000703; HMDB0001101; HMDB00020; HMDB0002390; HMDB0003791; HMDB0004815; HMDB0006256; HMDB0006778; HMDB0012308; HMDB0029657; HMDB0029658; HMDB0029659; HMDB0029660; HMDB0029661; HMDB0029662; HMDB0031609; HMDB0032399; HMDB0032572; HMDB0032594; HMDB0032604; HMDB0032606; HMDB0032629; HMDB0032919; HMDB0033003; HMDB0034172; HMDB0036907; HMDB0041283; HMDB00440; …	; CHEBI:17445; CHEBI:17656; CHEBI:18101; CHEBI:18346; CHEBI:18414; CHEBI:19868; CHEBI:20141; CHEBI:27978; CHEBI:28478; CHEBI:31128; CHEBI:31832; CHEBI:31835; CHEBI:32800; CHEBI:35164; CHEBI:40813; CHEBI:421840; CHEBI:559127; CHEBI:574890; CHEBI:8075; CHEBI:85239
151.076	TRUE	0.880233	10892.9	0.000840947	C9H12O2	-H(-)	100	2-Isopropyl-1,4-benzenediol		HMDB0032132; HMDB0032599; HMDB0036169; HMDB0036227; HMDB0039801; HMDB0039956; HMDB0040175; HMDB0040216; HMDB0040449; HMDB0041326; HMDB0041804; HMDB0059853; HMDB0125537; HMDB32132; HMDB32599; HMDB36169; HMDB36227; HMDB39801; HMDB39956; HMDB40175; HMDB40216; HMDB40449; HMDB41326; HMDB41804; HMDB59853	; CHEBI:38547
151.087	TRUE	0.820929	3127.72	0.000701004	C8H12N2O	-H(-)	100	2-Methoxy-(3 or 5 or 6)-isopropylpyrazine		HMDB0032381; HMDB0040052; HMDB0040053; HMDB0040340; HMDB32381; HMDB40052; HMDB40053; HMDB40340
151.113	TRUE	0.893089	4929.4	3.88832e-05	C10H16O	-H(-)	100	(-)-trans-Carveol		HMDB0003450; HMDB0003634; HMDB0003667; HMDB0006291; HMDB0006410; HMDB0030892; HMDB0030893; HMDB0031854; HMDB0032120; HMDB0032242; HMDB0032536; HMDB0034715; HMDB0034916; HMDB0034973; HMDB0034974; HMDB0034975; HMDB0034985; HMDB0035054; HMDB0035077; HMDB0035078; HMDB0035092; HMDB0035100; HMDB0035120; HMDB0035125; HMDB0035158; HMDB0035203; HMDB0035241; HMDB0035277; HMDB0035280; HMDB0035600; HMDB00356…	; CHEBI:15389; CHEBI:15396; CHEBI:15420; CHEBI:16431; CHEBI:168; CHEBI:16980; CHEBI:227; CHEBI:23046; CHEBI:232; CHEBI:23733; CHEBI:26137; CHEBI:29060; CHEBI:35596; CHEBI:37046; CHEBI:41; CHEBI:48697; CHEBI:48933; CHEBI:4999; CHEBI:50040; CHEBI:50045; CHEBI:50046; CHEBI:53177; CHEBI:89872; CHEBI:9577
152.002	TRUE	0.805484	3873.27	0.000377098	C3H7NO4S	-H(-)	100	3-Sulfinoalanine		HMDB0000996; HMDB0060179; HMDB00996; HMDB60179	CHEBI:16345; CHEBI:41721
152.034	TRUE	0.516427	51086.1	0.000952463	C7H7NO3	-H(-)	100	3-Hydroxyanthranilic acid		HMDB0001476; HMDB0001972; HMDB0014378; HMDB0014389; HMDB0059749; HMDB0059811; HMDB01476; HMDB01972; HMDB14378; HMDB14389; HMDB59749; HMDB59811	; CHEBI:1162549; CHEBI:15793; CHEBI:27565; CHEBI:6775
153.055	TRUE	0.833549	7312.3	0.000775509	C8H10O3	-H(-)	100	Hydroxytyrosol		HMDB0005784; HMDB0030570; HMDB0032012; HMDB0034158; HMDB0037724; HMDB0037728; HMDB0059966; HMDB0125534; HMDB0126617; HMDB0131231; HMDB0131232; HMDB0131479; HMDB0135785; HMDB05784; HMDB30570; HMDB32012; HMDB34158; HMDB37724; HMDB37728; HMDB59966	; CHEBI:18353; CHEBI:68889; CHEBI:955
153.092	TRUE	0.785682	16448	0.000324918	C9H14O2	-H(-)	100	C9:2		HMDB0031302; HMDB0032314; HMDB0032442; HMDB0035135; HMDB0036177; HMDB0036239; HMDB0037276; HMDB0038268; HMDB0038697; HMDB0040285; HMDB0060285; HMDB31302; HMDB32314; HMDB32442; HMDB35135; HMDB36177; HMDB36239; HMDB37276; HMDB38268; HMDB38697; HMDB40285; HMDB60285	; CHEBI:58972
153.128	TRUE	0.832592	1776	0.000454595	C10H18O	-H(-)	100	Alpha-Terpineol		HMDB0002267; HMDB0004043; HMDB0004472; HMDB0005804; HMDB0005812; HMDB0030999; HMDB0031410; HMDB0032118; HMDB0032530; HMDB0034848; HMDB0034932; HMDB0034969; HMDB0034972; HMDB0034976; HMDB0035155; HMDB0035162; HMDB0035272; HMDB0035614; HMDB0035783; HMDB0035815; HMDB0035818; HMDB0035819; HMDB0035820; HMDB0035823; HMDB0035825; HMDB0035833; HMDB0035838; HMDB0035841; HMDB0035842; HMDB0035861; HMDB00359…	; CHEBI:149; CHEBI:15394; CHEBI:15410; CHEBI:17447; CHEBI:17580; CHEBI:29452; CHEBI:299; CHEBI:300; CHEBI:31; CHEBI:36496; CHEBI:47856; CHEBI:50281; CHEBI:546198; CHEBI:584235; CHEBI:78884; CHEBI:90075; CHEBI:98
154.062	TRUE	0.724604	135086	0.000266084	C6H9N3O2	-H(-)	100	Histidine		HMDB0000177; HMDB0003412; HMDB00177; HMDB0034267; HMDB03412; HMDB34267	; CHEBI:15971
154.975	TRUE	0.82339	6249.48	0.000142803	C2H5O6P	-H(-)	100	Phosphoglycolic acid		HMDB0000816; HMDB0060148; HMDB00816; HMDB60148	CHEBI:17150
155.034	TRUE	0.790166	5379.95	0.000495931	C7H8O4	-H(-)	100	Ascladiol		HMDB0029610; HMDB0059731; HMDB0125064; HMDB0125077; HMDB0140890; HMDB0140891; HMDB29610; HMDB59731	; CHEBI:89910
155.046	TRUE	0.756027	4608.21	0.00019966	C6H8N2O3	-H(-)	100	5-Hydroxymethyl-4-methyluracil		HMDB0000544; HMDB0001014; HMDB0002320; HMDB00544; HMDB0062719; HMDB01014; HMDB02320; HMDB62719	; CHEBI:27384; CHEBI:70808
155.071	TRUE	0.920136	17514.5	0.000627796	C8H12O3	-H(-)	100	8-Hydroxy-5,6-octadienoic acid		HMDB0031101; HMDB0032232; HMDB31101; HMDB32232
155.107	TRUE	0.735732	16024.2	0.000458549	C9H16O2	-H(-)	100	C9:1		HMDB0004362; HMDB0031263; HMDB0031271; HMDB0031514; HMDB0031531; HMDB0032265; HMDB0032307; HMDB0032413; HMDB0032491; HMDB0033167; HMDB0034716; HMDB0035307; HMDB0036208; HMDB0036222; HMDB0037023; HMDB0037496; HMDB0037618; HMDB0037629; HMDB0038272; HMDB0038275; HMDB0039736; HMDB0039794; HMDB0040210; HMDB0059728; HMDB0059817; HMDB0059840; HMDB0059894; HMDB0060286; HMDB04362; HMDB31263; HMDB31271; HM…	; CHEBI:206353; CHEBI:58968
155.144	TRUE	0.856628	1660.57	0.000359904	C10H20O	-H(-)	100	Menthol		HMDB0003352; HMDB0011623; HMDB0013810; HMDB0031409; HMDB0032206; HMDB0032212; HMDB0032241; HMDB0032274; HMDB0032532; HMDB0034717; HMDB0035093; HMDB0035094; HMDB0035726; HMDB0035763; HMDB0035764; HMDB0035765; HMDB0037020; HMDB0037171; HMDB0037223; HMDB0037806; HMDB0039854; HMDB0041628; HMDB0059861; HMDB03352; HMDB11623; HMDB13810; HMDB31409; HMDB32206; HMDB32212; HMDB32241; HMDB32274; HMDB32532; H…	; CHEBI:10360; CHEBI:15402; CHEBI:15409; CHEBI:18451; CHEBI:25187; CHEBI:31457; CHEBI:77929; CHEBI:89175
156.066	TRUE	0.513954	10959.1	0.000209461	C7H11NO3	-H(-)	100	3-Methylcrotonylglycine		HMDB0000459; HMDB0000959; HMDB0014755; HMDB00459; HMDB0094701; HMDB00959; HMDB14755; HMDB94701	; CHEBI:21560; CHEBI:250989; CHEBI:68499; CHEBI:73018
156.103	TRUE	0.852494	2843.22	0.000175081	C8H15NO2	-H(-)	100	Tranexamic Acid		HMDB0014447; HMDB0033433; HMDB14447; HMDB33433	; CHEBI:48669
157.037	TRUE	0.930693	18448.3	7.08186e-05	C4H6N4O3	-H(-)	100	Allantoin		HMDB0000462; HMDB00462	CHEBI:15676
157.05	TRUE	0.891212	9879.59	0.000507178	C7H10O4	-H(-)	100	Isopropylmaleate		HMDB0000635; HMDB0012241; HMDB0036380; HMDB0059815; HMDB00635; HMDB12241; HMDB36380; HMDB59815	; CHEBI:17275; CHEBI:87897
157.065	TRUE	0.765055	4488.94	0.000715908	C11H10O	-H(-)	100	2-Methoxynaphthalene		HMDB0032861; HMDB0060303; HMDB0060322; HMDB32861; HMDB60303; HMDB60322	; CHEBI:27615; CHEBI:38137
157.087	TRUE	0.893859	38851.8	0.00013411	C8H14O3	-H(-)	100	cis-4-Hydroxycyclohexylacetic acid		HMDB0000451; HMDB0000909; HMDB0010721; HMDB0013211; HMDB0030303; HMDB0031177; HMDB0031307; HMDB0036230; HMDB0036395; HMDB0038305; HMDB0040447; HMDB0041616; HMDB00451; HMDB0059938; HMDB0059939; HMDB0060683; HMDB0060685; HMDB0062788; HMDB00909; HMDB10721; HMDB13211; HMDB30303; HMDB31177; HMDB31307; HMDB36230; HMDB36395; HMDB38305; HMDB40447; HMDB41616; HMDB59938; HMDB59939; HMDB60683; HMDB60685; HM…	; CHEBI:18119; CHEBI:44680; CHEBI:80638; CHEBI:84261; CHEBI:88508; CHEBI:89344
157.123	TRUE	0.95287	230801	0.00016222	C9H18O2	-H(-)	100	Oenanthic ether		HMDB0000798; HMDB0000847; HMDB0030331; HMDB0031291; HMDB0031480; HMDB0031557; HMDB0032042; HMDB0032309; HMDB0032406; HMDB0032454; HMDB0034162; HMDB0034165; HMDB0034606; HMDB0036234; HMDB0037143; HMDB0037164; HMDB0037288; HMDB0038040; HMDB0038603; HMDB0039216; HMDB0039219; HMDB0040221; HMDB0040295; HMDB0040430; HMDB0059822; HMDB00798; HMDB00847; HMDB30331; HMDB31291; HMDB31480; HMDB31557; HMDB3204…	; CHEBI:29019; CHEBI:86618; CHEBI:87365; CHEBI:87432; CHEBI:87537; CHEBI:87549; CHEBI:87684
158.046	TRUE	0.702992	2335.2	0.000323238	C6H9NO4	-H(-)	100	L-2-Amino-4-methylenepentanedioic acid		HMDB0029433; HMDB0034442; HMDB29433; HMDB34442	; CHEBI:48029
158.082	TRUE	0.877834	33289.8	0.000257816	C7H13NO3	-H(-)	100	2-Methylbutyrylglycine		HMDB0000339; HMDB0000678; HMDB0000927; HMDB0011757; HMDB0012154; HMDB0012175; HMDB0029230; HMDB0029409; HMDB0029412; HMDB0031345; HMDB00339; HMDB0036384; HMDB0038593; HMDB0038625; HMDB0061678; HMDB00678; HMDB00927; HMDB11757; HMDB12154; HMDB12175; HMDB29230; HMDB29409; HMDB29412; HMDB31345; HMDB36384; HMDB38593; HMDB38625; HMDB61678	; CHEBI:2024; CHEBI:57885; CHEBI:70830; CHEBI:70984; CHEBI:85534; CHEBI:86366
158.995	TRUE	0.76177	3378.88	-0.0004486	C6H8OS2	-H(-)	100	(2-Furanylmethyl) methyl disulfide		HMDB0036807; HMDB0040199; HMDB36807; HMDB40199
159.03	TRUE	0.911737	21149.3	2.89636e-05	C6H8O5	-H(-)	100	Oxoadipate		HMDB0000225; HMDB0000398; HMDB00225; HMDB0039447; HMDB00398; HMDB39447	; CHEBI:15753; CHEBI:37440
159.044	TRUE	0.782062	5392.96	0.000974351	C10H8O2	-H(-)	100	6-Methylcoumarin		HMDB0032394; HMDB0036073; HMDB0041009; HMDB0060497; HMDB32394; HMDB36073; HMDB41009; HMDB60497	; CHEBI:17435; CHEBI:563586
159.066	TRUE	0.934036	23205.1	0.000108638	C7H12O4	-H(-)	100	Pimelate		HMDB0000555; HMDB0000857; HMDB0002441; HMDB0029167; HMDB0029573; HMDB0041605; HMDB00555; HMDB0059722; HMDB0059738; HMDB0059893; HMDB0061676; HMDB00857; HMDB02441; HMDB29167; HMDB29573; HMDB41605; HMDB59722; HMDB59738; HMDB59893; HMDB61676	; CHEBI:30531; CHEBI:391281; CHEBI:68459; CHEBI:68502; CHEBI:70855
159.102	TRUE	0.806671	13631.2	0.000428169	C8H16O3	-H(-)	100	Propylhydroxypentanoic acid		HMDB0000486; HMDB0000711; HMDB0001954; HMDB0002264; HMDB0010722; HMDB0013898; HMDB0013899; HMDB0013900; HMDB0031509; HMDB0032270; HMDB0032827; HMDB00486; HMDB0059825; HMDB0059867; HMDB0061914; HMDB0062596; HMDB00711; HMDB01954; HMDB02264; HMDB10722; HMDB13898; HMDB13899; HMDB13900; HMDB31509; HMDB32270; HMDB32827; HMDB59825; HMDB59867; HMDB61914; HMDB62596	; CHEBI:23997; CHEBI:37098; CHEBI:37099; CHEBI:78949; CHEBI:80635; CHEBI:80636; CHEBI:80637; CHEBI:86543; CHEBI:87534
159.114	TRUE	0.277305	5852.2	0.000126049	C7H16N2O2	-H(-)	100	Methyl-Lys		HMDB0002038; HMDB0006009; HMDB02038; HMDB06009	; CHEBI:17604
160.04	TRUE	0.872612	8761.01	0.000714827	C9H7NO2	-H(-)	100	2-Indolecarboxylic acid		HMDB0002285; HMDB0003320; HMDB0004077; HMDB0031172; HMDB0060289; HMDB02285; HMDB03320; HMDB04077; HMDB31172; HMDB60289	; CHEBI:130363; CHEBI:24809; CHEBI:28799; CHEBI:28883; CHEBI:563251
160.061	TRUE	0.960328	18436.3	0.000209564	C6H11NO4	-H(-)	100	Aminoadipate		HMDB0000510; HMDB0029423; HMDB0033747; HMDB00510; HMDB0061715; HMDB0062557; HMDB0062660; HMDB0094716; HMDB29423; HMDB33747; HMDB61715; HMDB62557; HMDB62660; HMDB94716	; CHEBI:16440; CHEBI:37024; CHEBI:45826; CHEBI:7671; CHEBI:857
161.045	TRUE	0.94336	74439.4	5.22723e-05	C6H10O5	-H(-)	100	Hydroxyadipate		HMDB0000321; HMDB0000345; HMDB0000355; HMDB0000368; HMDB0000640; HMDB0029934; HMDB00321; HMDB0032873; HMDB00345; HMDB00355; HMDB00368; HMDB0041561; HMDB0059737; HMDB0059758; HMDB00640; HMDB29934; HMDB32873; HMDB41561; HMDB59737; HMDB59758	; CHEBI:16831; CHEBI:17023; CHEBI:30997; CHEBI:55541; CHEBI:59051; CHEBI:89205; CHEBI:89897
161.061	TRUE	0.927012	10034.6	-0.000554572	C10H10O2	-H(-)	100	cis-1,2-Dihydronaphthalene-1,2-diol		HMDB0002333; HMDB0029714; HMDB0032611; HMDB0033591; HMDB0033830; HMDB0033833; HMDB0038893; HMDB0040577; HMDB0040592; HMDB0060335; HMDB0133504; HMDB0133594; HMDB0133595; HMDB0133596; HMDB0133597; HMDB0133598; HMDB0133599; HMDB0133747; HMDB0133748; HMDB0133749; HMDB0133750; HMDB0133751; HMDB0133752; HMDB0133755; HMDB0135643; HMDB0141046; HMDB0141158; HMDB02333; HMDB29714; HMDB32611; HMDB33591; HMDB…	; CHEBI:28516; CHEBI:8994
162.056	TRUE	0.863655	7247.08	0.000350319	C9H9NO2	-H(-)	100	3-Methyldioxyindole		HMDB0001424; HMDB0004186; HMDB0062406; HMDB01424; HMDB04186; HMDB62406	; CHEBI:28254; CHEBI:66879
163.04	TRUE	0.854696	34434	8.84021e-05	C9H8O3	-H(-)	100	Coumarate		HMDB0000205; HMDB0001237; HMDB0001713; HMDB0002035; HMDB0002641; HMDB0012225; HMDB00205; HMDB0030677; HMDB0031629; HMDB0041592; HMDB0062605; HMDB0062655; HMDB0062774; HMDB01237; HMDB0125104; HMDB0126545; HMDB0128076; HMDB0129375; HMDB0134028; HMDB0134029; HMDB0134030; HMDB0134031; HMDB0141767; HMDB0141768; HMDB01713; HMDB02035; HMDB02641; HMDB12225; HMDB30677; HMDB31629; HMDB41592; HMDB62605; HMD…	; CHEBI:16815; CHEBI:17450; CHEBI:18125; CHEBI:28873; CHEBI:30851; CHEBI:32357; CHEBI:32374; CHEBI:47921; CHEBI:47928; CHEBI:84256
163.061	TRUE	0.933389	204276	-1.33013e-05	C6H12O5	-H(-)	100	Deoxyhexose		HMDB0000174; HMDB0000849; HMDB0002712; HMDB0003081; HMDB0005876; HMDB0010207; HMDB0011726; HMDB0011736; HMDB0012327; HMDB00174; HMDB0029196; HMDB0033821; HMDB0059624; HMDB0059625; HMDB0060267; HMDB0062477; HMDB0062489; HMDB00849; HMDB0124735; HMDB02712; HMDB03081; HMDB05876; HMDB10207; HMDB11726; HMDB11736; HMDB12327; HMDB29196; HMDB33821; HMDB59624; HMDB59625; HMDB60267; HMDB62477; HMDB62489	; CHEBI:16070; CHEBI:17617; CHEBI:17897; CHEBI:27442; CHEBI:42564; CHEBI:42589; CHEBI:48204; CHEBI:62346; CHEBI:90759
163.113	TRUE	0.587504	6544.23	-0.000133846	C11H16O	-H(-)	100	1-(1-Methoxy-1-methylethyl)-4-methylbenzene		HMDB0029653; HMDB0031311; HMDB0031454; HMDB0031624; HMDB0031625; HMDB0031866; HMDB0032060; HMDB0035601; HMDB0035989; HMDB0036719; HMDB0036814; HMDB0036816; HMDB0037294; HMDB29653; HMDB31311; HMDB31454; HMDB31624; HMDB31625; HMDB31866; HMDB32060; HMDB35601; HMDB35989; HMDB36719; HMDB36814; HMDB36816; HMDB37294
164.022	TRUE	0.211754	4172.72	-0.000149121	C5H3N5O2	-H(-)	100	8-Oxoguanine		HMDB0041820; HMDB41820	CHEBI:44605
164.072	TRUE	0.957491	187773	0.000114438	C9H11NO2	-H(-)	100	Phenylalanine		HMDB0000159; HMDB0000612; HMDB0001007; HMDB0004992; HMDB0006044; HMDB00159; HMDB0033485; HMDB0033589; HMDB0034169; HMDB0059934; HMDB00612; HMDB0062402; HMDB0062407; HMDB01007; HMDB04992; HMDB06044; HMDB33485; HMDB33589; HMDB34169; HMDB59934; HMDB62402; HMDB62407	; CHEBI:110006; CHEBI:116735; CHEBI:17295; CHEBI:82572
165.019	TRUE	0.911783	19810.8	2.92853e-05	C8H6O4	-H(-)	100	Phthalate		HMDB0002107; HMDB0002334; HMDB0002428; HMDB0032613; HMDB0061917; HMDB02107; HMDB02334; HMDB02428; HMDB32613; HMDB61917	; CHEBI:15702; CHEBI:29069; CHEBI:30043
165.041	TRUE	0.904975	58077.4	-0.000190307	C5H10O6	-H(-)	100	Pentonic acid		HMDB0000539; HMDB0000867; HMDB00539; HMDB0059750; HMDB0060255; HMDB0060256; HMDB00867; HMDB59750; HMDB60255; HMDB60256	CHEBI:20912; CHEBI:21077; CHEBI:48092; CHEBI:6268
165.055	TRUE	0.927833	21640.4	0.000915658	C9H10O3	-H(-)	100	3-(3-Hydroxyphenyl)propanoic acid		HMDB0000375; HMDB0000475; HMDB0000563; HMDB0000748; HMDB0000779; HMDB0002072; HMDB0002199; HMDB0002229; HMDB0005175; HMDB0029665; HMDB0029817; HMDB0031132; HMDB0032030; HMDB0032138; HMDB0032573; HMDB0032605; HMDB0032639; HMDB0033752; HMDB0034243; HMDB0034993; HMDB00375; HMDB0040645; HMDB0041611; HMDB0041683; HMDB00475; HMDB00563; HMDB0059969; HMDB0061145; HMDB0062348; HMDB0062590; HMDB00748; HMDB…	; CHEBI:1427; CHEBI:16104; CHEBI:17098; CHEBI:25998; CHEBI:28111; CHEBI:30765; CHEBI:32978; CHEBI:32980; CHEBI:43065; CHEBI:48408; CHEBI:55501
165.092	TRUE	0.783217	7383.51	0.000363071	C10H14O2	-H(-)	100	C10:3		HMDB0004586; HMDB0006539; HMDB0029691; HMDB0031085; HMDB0032062; HMDB0032135; HMDB0032462; HMDB0032615; HMDB0034922; HMDB0035063; HMDB0035235; HMDB0035328; HMDB0036042; HMDB0036084; HMDB0036878; HMDB0036879; HMDB0037011; HMDB0037012; HMDB0037044; HMDB0039382; HMDB0040176; HMDB0041000; HMDB0041584; HMDB0062603; HMDB0127496; HMDB0135742; HMDB04586; HMDB06539; HMDB29691; HMDB31085; HMDB32062; HMDB32…	; CHEBI:36999; CHEBI:66729; CHEBI:78886; CHEBI:84225; CHEBI:9642
165.128	TRUE	0.813871	2210.73	0.00026767	C11H18O	-H(-)	100	(-)-Nopol		HMDB0030002; HMDB0030252; HMDB0031359; HMDB0031565; HMDB0031728; HMDB0032540; HMDB0033546; HMDB0036190; HMDB0036815; HMDB30002; HMDB30252; HMDB31359; HMDB31565; HMDB31728; HMDB32540; HMDB33546; HMDB36190; HMDB36815	; CHEBI:525644
165.979	TRUE	0.177989	3402.06	0.000190375	C7H5NS2	-H(-)	100	2(3H)-Benzothiazolethione		HMDB0030524; HMDB30524	CHEBI:34292
166.018	TRUE	0.955267	20565	0.000197147	C4H9NO4S	-H(-)	100	Homocysteinesulfinic acid		HMDB0006462; HMDB0240253; HMDB06462	; CHEBI:84415
166.028	TRUE	0.95515	7623.9	0.00083249	C3H9N3O3S	-H(-)	100	Taurocyamine		HMDB0003584; HMDB03584	CHEBI:17228
166.05	TRUE	0.530411	7352.83	0.000509673	C8H9NO3	-H(-)	100	Pyridoxal		HMDB0001545; HMDB0004290; HMDB0034887; HMDB0034889; HMDB0060374; HMDB01545; HMDB04290; HMDB34887; HMDB34889; HMDB60374	; CHEBI:17310; CHEBI:17889; CHEBI:27440
166.086	TRUE	0.784704	2181.32	0.000935689	C9H13NO2	-H(-)	100	3-Methoxytyramine		HMDB0000022; HMDB0002182; HMDB00022; HMDB0004826; HMDB0006022; HMDB0012162; HMDB0014748; HMDB0015165; HMDB0032020; HMDB0038869; HMDB0039837; HMDB0041888; HMDB0060592; HMDB0060807; HMDB0062266; HMDB0062811; HMDB02182; HMDB04826; HMDB06022; HMDB12162; HMDB14748; HMDB15165; HMDB32020; HMDB38869; HMDB39837; HMDB41888; HMDB60592; HMDB60807; HMDB62266; HMDB62811	; CHEBI:119; CHEBI:29081; CHEBI:4884; CHEBI:6794; CHEBI:742324; CHEBI:8093; CHEBI:82576; CHEBI:89641
167.021	TRUE	0.984262	591895	4.02282e-05	C5H4N4O3	-H(-)	100	Urate		HMDB0000289; HMDB00289	CHEBI:17775
167.034	TRUE	0.928855	150660	0.00090906	C8H8O4	-H(-)	100	Homogentisate		HMDB0000130; HMDB0000484; HMDB0000750; HMDB0000822; HMDB0001336; HMDB0001868; HMDB0004057; HMDB0006242; HMDB00130; HMDB0029644; HMDB0029673; HMDB0033129; HMDB0034335; HMDB00484; HMDB0059713; HMDB0060003; HMDB00750; HMDB00822; HMDB0094709; HMDB0125536; HMDB0131176; HMDB01336; HMDB0140902; HMDB01868; HMDB0240257; HMDB04057; HMDB06242; HMDB29644; HMDB29673; HMDB33129; HMDB34335; HMDB59713; HMDB60003…	; CHEBI:131431; CHEBI:16388; CHEBI:27852; CHEBI:30816; CHEBI:41941; CHEBI:44747; CHEBI:4659; CHEBI:544013; CHEBI:545920; CHEBI:63798; CHEBI:64344; CHEBI:68496; CHEBI:86553
167.107	TRUE	0.859589	10177.9	0.000282834	C10H16O2	-H(-)	100	C10:2		HMDB0013105; HMDB0031156; HMDB0031273; HMDB0032219; HMDB0032312; HMDB0032313; HMDB0032319; HMDB0032434; HMDB0033700; HMDB0034452; HMDB0034670; HMDB0035714; HMDB0035766; HMDB0035829; HMDB0036067; HMDB0036103; HMDB0037014; HMDB0037175; HMDB0037821; HMDB0040639; HMDB13105; HMDB31156; HMDB31273; HMDB32219; HMDB32312; HMDB32313; HMDB32319; HMDB32434; HMDB33700; HMDB34452; HMDB34670; HMDB35714; HMDB357…	; CHEBI:25038; CHEBI:2866; CHEBI:488; CHEBI:51749
167.144	TRUE	0.804057	3437.69	0.000257838	C11H20O	-H(-)	100	10-Undecenal		HMDB0031128; HMDB0032238; HMDB0033577; HMDB0035417; HMDB0037807; HMDB0040247; HMDB31128; HMDB32238; HMDB33577; HMDB35417; HMDB37807; HMDB40247	; CHEBI:132843
168.043	TRUE	0.986657	56090	0.000399871	C4H12NO4P	-H(-)	100	Phosphodimethylethanolamine		HMDB0060244; HMDB60244	CHEBI:31997
168.078	TRUE	0.774587	6034.65	0.000158622	C7H11N3O2	-H(-)	100	Methyl-His		HMDB0000001; HMDB00001; HMDB0000479; HMDB0004935; HMDB0006703; HMDB0006704; HMDB00479; HMDB04935; HMDB06703; HMDB06704	CHEBI:27596; CHEBI:50599
168.103	TRUE	0.873577	2040.26	-0.000406491	C9H15NO2	-H(-)	100	Homoarecoline		HMDB0038321; HMDB38321
168.991	TRUE	0.640843	5557.67	-0.000369441	C3H7O6P	-H(-)	100	Glycerone phosphate		HMDB0001112; HMDB0001473; HMDB0011735; HMDB01112; HMDB01473; HMDB11735	CHEBI:16108; CHEBI:17138
169.016	TRUE	0.758768	11257.4	-0.000516148	C8H10S2	-H(-)	100	Benzyl methyl disulfide		HMDB0040590; HMDB40590
169.032	TRUE	0.661663	11576.8	0.000836679	C8H10O2S	-H(-)	100	2,5-Dimethyl-3-furanthiol acetate		HMDB0032234; HMDB0037732; HMDB32234; HMDB37732
169.087	TRUE	0.689097	24730.7	0.00024647	C9H14O3	-H(-)	100	1,4-Ipomeadiol		HMDB0030471; HMDB0038276; HMDB30471; HMDB38276
169.098	TRUE	0.832271	4244.88	0.000631152	C8H14N2O2	-H(-)	100	Levetiracetam		HMDB0015333; HMDB0033926; HMDB15333; HMDB33926	; CHEBI:352567
169.123	TRUE	0.678297	10431.4	0.00034506	C10H18O2	-H(-)	100	C10:1		HMDB0004980; HMDB0010726; HMDB0012183; HMDB0029358; HMDB0029859; HMDB0030031; HMDB0031002; HMDB0031003; HMDB0031297; HMDB0031362; HMDB0031440; HMDB0031441; HMDB0032119; HMDB0032275; HMDB0032393; HMDB0032452; HMDB0033203; HMDB0033377; HMDB0034427; HMDB0034581; HMDB0034880; HMDB0035122; HMDB0035365; HMDB0035837; HMDB0035839; HMDB0035907; HMDB0036099; HMDB0036211; HMDB0036990; HMDB0036992; HMDB00370…	; CHEBI:132839; CHEBI:16271; CHEBI:32381; CHEBI:37463; CHEBI:50243; CHEBI:50467; CHEBI:81581; CHEBI:87327
170.119	TRUE	0.807836	2561.14	3.29675e-05	C9H17NO2	-H(-)	100	Gabapentin		HMDB0005015; HMDB05015	; CHEBI:42797
171.006	TRUE	0.96288	218815	0.000103169	C3H9O6P	-H(-)	100	Glycerol 3-phosphate		HMDB0000126; HMDB0002520; HMDB0002722; HMDB00126; HMDB02520; HMDB02722	CHEBI:15978; CHEBI:17270
171.066	TRUE	0.939193	21305.1	0.000502571	C8H12O4	-H(-)	100	2-Octenedioic acid		HMDB0000341; HMDB0004982; HMDB0013312; HMDB0032352; HMDB00341; HMDB0034851; HMDB0038601; HMDB04982; HMDB13312; HMDB32352; HMDB34851; HMDB38601	; CHEBI:68508; CHEBI:89192; CHEBI:89625
171.102	TRUE	0.927216	61584.2	0.000332582	C9H16O3	-H(-)	100	Tetrahydrofurfuryl butyrate		HMDB0036188; HMDB0036213; HMDB0036396; HMDB0037146; HMDB0040165; HMDB0040202; HMDB0040203; HMDB0059936; HMDB0059937; HMDB0060287; HMDB0094711; HMDB36188; HMDB36213; HMDB36396; HMDB37146; HMDB40165; HMDB40202; HMDB40203; HMDB59936; HMDB59937; HMDB60287; HMDB94711	; CHEBI:78700
171.139	TRUE	0.905351	105262	0.000248074	C10H20O2	-H(-)	100	Decanoic acid (FA10:0)		HMDB0000511; HMDB0029760; HMDB0030029; HMDB0031264; HMDB0031739; HMDB0032045; HMDB0032070; HMDB0032155; HMDB0032264; HMDB0032302; HMDB0032315; HMDB0033620; HMDB0034457; HMDB0034849; HMDB0035595; HMDB0035723; HMDB0036136; HMDB0036145; HMDB0036228; HMDB0037387; HMDB0037849; HMDB0038038; HMDB0038602; HMDB0038783; HMDB0039218; HMDB0040157; HMDB0040167; HMDB0040195; HMDB0040211; HMDB0040529; HMDB00412…	; CHEBI:120941; CHEBI:30813; CHEBI:44499; CHEBI:48250; CHEBI:53459; CHEBI:606526; CHEBI:87421; CHEBI:87426; CHEBI:87559; CHEBI:88553
172.04	TRUE	0.837172	2410.24	0.000884109	C10H7NO2	-H(-)	100	2-Quinolinecarboxylic acid		HMDB0000842; HMDB0062188; HMDB00842; HMDB62188	CHEBI:18386; CHEBI:34104
172.061	TRUE	0.879314	3998.19	0.000334295	C7H11NO4	-H(-)	100	Acetyl-Glu-semialdehyde		HMDB0006488; HMDB06488	CHEBI:16319
172.098	TRUE	0.970204	34773.7	0.000156951	C8H15NO3	-H(-)	100	Acetyl-Leu		HMDB0000701; HMDB0000747; HMDB0002087; HMDB0011756; HMDB0061684; HMDB00701; HMDB00747; HMDB02087; HMDB11756; HMDB61684	; CHEBI:17786; CHEBI:64390; CHEBI:84056
172.991	TRUE	0.96987	316724	3.38987e-05	C6H6O4S	-H(-)	100	Phenol sulfate		HMDB0060015; HMDB60015	CHEBI:27905
173.046	TRUE	0.943725	14189	-0.000163239	C7H10O5	-H(-)	100	Shikimate		HMDB0003070; HMDB0012149; HMDB0061388; HMDB0062194; HMDB0062377; HMDB0130150; HMDB03070; HMDB12149; HMDB61388; HMDB62194; HMDB62377	; CHEBI:1467; CHEBI:16119
173.058	TRUE	0.93795	9160	-0.000774409	C6H10N2O4	-H(-)	100	Formimino-Glu		HMDB0000854; HMDB0006028; HMDB00854; HMDB06028	; CHEBI:7274
173.082	TRUE	0.9448	31453.6	-0.000128362	C8H14O4	-H(-)	100	Suberic acid		HMDB0000837; HMDB0000893; HMDB0002023; HMDB0033838; HMDB0041606; HMDB0059727; HMDB0059757; HMDB0060684; HMDB00837; HMDB00893; HMDB02023; HMDB33838; HMDB41606; HMDB59727; HMDB59757; HMDB60684	; CHEBI:80644; CHEBI:89933; CHEBI:9300
173.093	TRUE	0.929725	11065.3	3.60543e-05	C7H14N2O3	-H(-)	100	Acetylornithine		HMDB0003357; HMDB0006489; HMDB0028854; HMDB0029127; HMDB0034365; HMDB0062764; HMDB0094702; HMDB03357; HMDB06489; HMDB28854; HMDB29127; HMDB34365; HMDB62764; HMDB94702	; CHEBI:16543; CHEBI:17394
173.104	TRUE	0.715424	45719.6	0.000210179	C6H14N4O2	-H(-)	100	Arginine		HMDB0000517; HMDB0003416; HMDB00517; HMDB03416	CHEBI:15816; CHEBI:16467
173.118	TRUE	0.895623	31790	0.000345965	C9H18O3	-H(-)	100	(±)-3-Hydroxynonanoic acid		HMDB0031513; HMDB0034040; HMDB31513; HMDB34040
174.041	TRUE	0.919203	17739.2	-2.00483e-05	C6H9NO5	-H(-)	100	Acetyl-Asp		HMDB0000812; HMDB0003470; HMDB0039163; HMDB0060273; HMDB00812; HMDB03470; HMDB39163; HMDB60273	; CHEBI:21547; CHEBI:28095; CHEBI:48309
174.056	TRUE	0.921237	6047.99	0.000241568	C10H9NO2	-H(-)	100	Indole-3-acetate		HMDB0000197; HMDB0004073; HMDB00197; HMDB0038628; HMDB0040972; HMDB04073; HMDB38628; HMDB40972	; CHEBI:16411; CHEBI:50157
174.078	TRUE	0.890268	4048.93	-0.000514091	C7H13NO4	-H(-)	100	Calystegin B2		HMDB0002201; HMDB0034252; HMDB0036383; HMDB0038594; HMDB0094717; HMDB02201; HMDB34252; HMDB36383; HMDB38594; HMDB94717	; CHEBI:64305
174.089	TRUE	0.915822	19952.1	-0.000111425	C6H13N3O3	-H(-)	100	Citrulline		HMDB0000904; HMDB0003148; HMDB00904; HMDB03148	; CHEBI:16349
176.936	TRUE	0.90747	2689.28	2.39083e-05	H4O7P2	-H(-)	100	Pyrophosphate		HMDB0000250; HMDB00250	CHEBI:29888
177.04	TRUE	0.931949	14745.1	0.000424495	C6H10O6	-H(-)	100	Glucono-lactone		HMDB0000150; HMDB0001353; HMDB0001385; HMDB0002541; HMDB0003466; HMDB00150; HMDB0029932; HMDB01353; HMDB01385; HMDB02541; HMDB03466; HMDB29932	; CHEBI:15895; CHEBI:16217; CHEBI:17028; CHEBI:17587; CHEBI:27453; CHEBI:52417
177.055	TRUE	0.910261	13791.1	0.000373274	C10H10O3	-H(-)	100	4-Methoxycinnamic acid		HMDB0002040; HMDB0030903; HMDB0031055; HMDB0033248; HMDB0038712; HMDB0038965; HMDB0039471; HMDB0062273; HMDB0062729; HMDB0125103; HMDB0125518; HMDB0131168; HMDB0133457; HMDB0133611; HMDB0133612; HMDB0133613; HMDB0133614; HMDB0133615; HMDB0134055; HMDB0135647; HMDB0135649; HMDB0135650; HMDB0135651; HMDB0141076; HMDB0141077; HMDB0141078; HMDB0141782; HMDB02040; HMDB30903; HMDB31055; HMDB33248; HMDB…	; CHEBI:260249; CHEBI:34048; CHEBI:84260
177.077	TRUE	0.857292	6254.84	-0.000198601	C7H14O5	-H(-)	100	Digitalose		HMDB0033789; HMDB33789
177.092	TRUE	0.832575	8260.96	0.000349084	C11H14O2	-H(-)	100	5-Phenylvaleric acid		HMDB0002043; HMDB0031250; HMDB0031864; HMDB0033376; HMDB0033386; HMDB0033597; HMDB0035013; HMDB0036235; HMDB0036385; HMDB0037680; HMDB0037708; HMDB0038179; HMDB0040287; HMDB0040356; HMDB0040411; HMDB0040425; HMDB0040426; HMDB0040583; HMDB0040800; HMDB0041553; HMDB0126149; HMDB0126449; HMDB0132981; HMDB0133181; HMDB0133469; HMDB0133682; HMDB0133683; HMDB0133684; HMDB0133685; HMDB0133686; HMDB01336…	; CHEBI:40131; CHEBI:4918; CHEBI:50550
178.033	TRUE	0.884275	3928.86	0.000300626	C9H9NOS	-H(-)	100	1-(Isothiocyanatomethyl)-4-methoxybenzene		HMDB0032581; HMDB32581
178.051	TRUE	0.907563	56737.9	2.25136e-05	C9H9NO3	-H(-)	100	Hippurate		HMDB0000714; HMDB0000992; HMDB0012884; HMDB0032398; HMDB0032595; HMDB0062583; HMDB00714; HMDB00992; HMDB12884; HMDB32398; HMDB32595; HMDB62583	; CHEBI:18089; CHEBI:606565; CHEBI:66951; CHEBI:838058
178.087	TRUE	0.0388699	4303.68	0.000357299	C10H13NO2	-H(-)	100	2(N)-Methyl-norsalsolinol		HMDB0001189; HMDB0005199; HMDB0029223; HMDB0029224; HMDB0030372; HMDB0031811; HMDB0033763; HMDB0039655; HMDB0040021; HMDB0041931; HMDB0042012; HMDB01189; HMDB05199; HMDB29223; HMDB29224; HMDB30372; HMDB31811; HMDB33763; HMDB39655; HMDB40021; HMDB41931; HMDB42012	; CHEBI:113; CHEBI:123715; CHEBI:1391; CHEBI:38571; CHEBI:767276
179.035	TRUE	0.918229	17323.8	1.93641e-05	C9H8O4	-H(-)	100	4-Hydroxyphenylpyruvic acid		HMDB0000707; HMDB0001879; HMDB0001964; HMDB0002130; HMDB0003501; HMDB0006494; HMDB0006915; HMDB0011663; HMDB0032057; HMDB0032131; HMDB00707; HMDB0125102; HMDB0125527; HMDB0125589; HMDB0125805; HMDB0126377; HMDB0132508; HMDB0134040; HMDB0134041; HMDB0140954; HMDB0140955; HMDB0140956; HMDB01879; HMDB01964; HMDB02130; HMDB03501; HMDB06494; HMDB06915; HMDB11663; HMDB32057; HMDB32131	; CHEBI:15365; CHEBI:15999; CHEBI:17395; CHEBI:27683; CHEBI:48681; CHEBI:491486
179.056	TRUE	0.931145	344801	0.00017205	C6H12O6	-H(-)	100	Hexose		HMDB0000122; HMDB0000143; HMDB0000160; HMDB0000169; HMDB0000211; HMDB0000346; HMDB0000516; HMDB0000660; HMDB0001151; HMDB0001266; HMDB0002256; HMDB0003340; HMDB0003345; HMDB0003418; HMDB0003449; HMDB0005762; HMDB0006088; HMDB0006564; HMDB00122; HMDB0012326; HMDB00143; HMDB00160; HMDB00169; HMDB00211; HMDB0032222; HMDB0033704; HMDB0034220; HMDB00346; HMDB00516; HMDB0061922; HMDB0062138; HMDB006217…	; CHEBI:10642; CHEBI:15903; CHEBI:17268; CHEBI:17925; CHEBI:22357; CHEBI:23311; CHEBI:23927; CHEBI:25492; CHEBI:27372; CHEBI:27374; CHEBI:27667; CHEBI:27987; CHEBI:28061; CHEBI:37675; CHEBI:37704; CHEBI:37741; CHEBI:37744; CHEBI:4167; CHEBI:4208; CHEBI:47693; CHEBI:48095
179.107	TRUE	0.831953	4929.61	0.000399095	C11H16O2	-H(-)	100	2,2,7,7-Tetramethyl-1,6-dioxaspiro[4.4]nona-3,8-diene		HMDB0030007; HMDB0030039; HMDB0032468; HMDB0035240; HMDB0036669; HMDB0036817; HMDB0039159; HMDB0039957; HMDB0059925; HMDB0059926; HMDB30007; HMDB30039; HMDB32468; HMDB35240; HMDB36669; HMDB36817; HMDB39159; HMDB39957; HMDB59925; HMDB59926	; CHEBI:76357; CHEBI:76358
179.144	TRUE	0.850816	2214.24	-2.86766e-05	C12H20O	-H(-)	100	(3Z,6Z,9Z)-3,6,9-Dodecatrien-1-ol		HMDB0031181; HMDB0032531; HMDB0038108; HMDB0039339; HMDB0039590; HMDB31181; HMDB32531; HMDB38108; HMDB39339; HMDB39590
180.033	TRUE	0.919428	9079.68	0.000291611	C5H11NO4S	-H(-)	100	Acamprosate		HMDB0014797; HMDB14797	; CHEBI:51041
180.066	TRUE	0.94828	145459	0.000148195	C9H11NO3	-H(-)	100	Tyrosine		HMDB0000158; HMDB0000647; HMDB0001119; HMDB0002184; HMDB0003831; HMDB0006050; HMDB00158; HMDB0059720; HMDB0060280; HMDB00647; HMDB01119; HMDB02184; HMDB03831; HMDB06050; HMDB59720; HMDB60280	; CHEBI:16939; CHEBI:17895; CHEBI:44303; CHEBI:82573; CHEBI:91038
180.103	TRUE	0.83987	2066.16	4.05473e-05	C10H15NO2	-H(-)	100	beta-O-Methylynephrine		HMDB0033868; HMDB0035195; HMDB0036090; HMDB0039784; HMDB0039838; HMDB0040038; HMDB0041806; HMDB0060748; HMDB33868; HMDB35195; HMDB36090; HMDB39784; HMDB39838; HMDB40038; HMDB41806; HMDB60748	; CHEBI:136995
181.014	TRUE	0.83149	10723.7	-0.000133075	C8H6O5	-H(-)	100	6-hydroxy-2H-1,3-benzodioxole-5-carboxylic acid		HMDB0129371; HMDB0137133
181.052	TRUE	0.940617	36601.2	-0.000933746	C9H10O4	-H(-)	100	Homovanillic acid		HMDB0000118; HMDB0000333; HMDB0000423; HMDB0000755; HMDB0002643; HMDB0004061; HMDB0004285; HMDB0006776; HMDB00118; HMDB0029232; HMDB0029273; HMDB0029646; HMDB00333; HMDB0033624; HMDB0037274; HMDB0041270; HMDB00423; HMDB0059763; HMDB0062595; HMDB00755; HMDB0124923; HMDB0125533; HMDB0125591; HMDB0125595; HMDB0126386; HMDB0127495; HMDB0129348; HMDB0131428; HMDB0133494; HMDB0133788; HMDB0134042; HMDB…	; CHEBI:17385; CHEBI:296881; CHEBI:48400; CHEBI:545935; CHEBI:545959; CHEBI:562351; CHEBI:70818; CHEBI:78336; CHEBI:86369
181.072	TRUE	0.952241	1.75248e+06	1.71254e-05	C6H14O6	-H(-)	100	Mannitol		HMDB0000107; HMDB0000247; HMDB0000765; HMDB0001363; HMDB00107; HMDB0011632; HMDB00247; HMDB00765; HMDB01363; HMDB11632	CHEBI:16813; CHEBI:16899; CHEBI:17924; CHEBI:18202
182.943	TRUE	0.859366	1490.6	0.00086205	C4H8S4	-H(-)	100	Methyl 2-propenyl tetrasulfide		HMDB0036350; HMDB36350
183.066	TRUE	0.842169	8775.58	-0.000124975	C9H12O4	-H(-)	100	7-Methyl-2-hydroxy-6-oxoocta-2,4-dienoate		HMDB0001490; HMDB0002909; HMDB0006775; HMDB0035056; HMDB0036072; HMDB0039650; HMDB0040603; HMDB0059730; HMDB0125593; HMDB0125597; HMDB0126618; HMDB0126619; HMDB0126620; HMDB0131233; HMDB01490; HMDB02909; HMDB06775; HMDB35056; HMDB36072; HMDB39650; HMDB40603; HMDB59730	; CHEBI:125412; CHEBI:846276; CHEBI:89913
183.102	TRUE	0.847339	14503.8	0.000489226	C10H16O3	-H(-)	100	5-exo-Hydroxy-1,2-campholide		HMDB0036117; HMDB0036998; HMDB0039052; HMDB0039710; HMDB0040883; HMDB36117; HMDB36998; HMDB39052; HMDB39710; HMDB40883
183.113	TRUE	0.850723	2634.94	0.000644405	C9H16N2O2	-H(-)	100	N-(3-acetamidopropyl)pyrrolidin-2-one		HMDB0061384; HMDB61384	; CHEBI:133185
183.139	TRUE	0.78905	10634.4	5.665e-05	C11H20O2	-H(-)	100	Citronellyl formate		HMDB0031062; HMDB0031063; HMDB0031087; HMDB0031272; HMDB0031406; HMDB0031691; HMDB0031843; HMDB0032308; HMDB0032320; HMDB0032396; HMDB0032404; HMDB0032453; HMDB0032461; HMDB0032489; HMDB0032534; HMDB0033371; HMDB0033724; HMDB0034428; HMDB0034429; HMDB0036140; HMDB0036784; HMDB0037106; HMDB0037185; HMDB0037225; HMDB0037309; HMDB0038273; HMDB0038274; HMDB0038277; HMDB0038278; HMDB0038311; HMDB00389…	; CHEBI:31676; CHEBI:35045; CHEBI:48944
183.175	TRUE	0.938543	1951.32	0.000367221	C12H24O	-H(-)	100	Dodecylaldehyde		HMDB0031019; HMDB0031734; HMDB0032543; HMDB0033933; HMDB31019; HMDB31734; HMDB32543; HMDB33933	; CHEBI:27836
184.002	TRUE	0.935314	31354.1	-0.000223014	C3H8NO6P	-H(-)	100	Phosphoserine		HMDB0000272; HMDB0001721; HMDB00272; HMDB01721	CHEBI:15811; CHEBI:37712
184.073	TRUE	0.774638	1988.71	-0.000265518	C7H11N3O3	-H(-)	100	(S)-N-(4,5-Dihydro-1-methyl-4-oxo-1H-imidazol-2-yl)alanine		HMDB0034912; HMDB34912
184.097	TRUE	0.860032	2684.29	0.000453133	C9H15NO3	-H(-)	100	Pseudoecgonine		HMDB0006348; HMDB0006548; HMDB0094728; HMDB0094729; HMDB0094730; HMDB0094731; HMDB06348; HMDB06548; HMDB94728; HMDB94729; HMDB94730; HMDB94731	; CHEBI:32072; CHEBI:708641
184.986	TRUE	0.675786	6009.56	0.000137255	C3H7O7P	-H(-)	100	Phosphoglycerate		HMDB0000362; HMDB0000807; HMDB0003391; HMDB00362; HMDB0060180; HMDB0062707; HMDB00807; HMDB03391; HMDB60180; HMDB62707	; CHEBI:17050; CHEBI:17794; CHEBI:17835; CHEBI:24344; CHEBI:58289
185.056	TRUE	0.925269	8227.02	0.000285421	C7H10N2O4	-H(-)	100	Pyroglutamylglycine		HMDB0061890; HMDB61890
185.061	TRUE	0.854568	4999.48	8.62408e-05	C12H10O2	-H(-)	100	1-Naphthaleneacetic acid		HMDB0032708; HMDB32708	CHEBI:32918
185.082	TRUE	0.888153	15557.3	-0.000152109	C9H14O4	-H(-)	100	5-(2-Methylpropyl)tetrahydro-2-oxo-3-furancarboxylic acid		HMDB0030988; HMDB0030992; HMDB30988; HMDB30992
185.118	TRUE	0.884953	21418.6	0.00017486	C10H18O3	-H(-)	100	3-Oxodecanoic acid		HMDB0010724; HMDB0030367; HMDB0030369; HMDB0033010; HMDB0038692; HMDB0038978; HMDB0039533; HMDB0039582; HMDB0039587; HMDB0040204; HMDB0040205; HMDB0041376; HMDB0041545; HMDB10724; HMDB30367; HMDB30369; HMDB33010; HMDB38692; HMDB38978; HMDB39533; HMDB39582; HMDB39587; HMDB40204; HMDB40205; HMDB41376; HMDB41545	; CHEBI:37157; CHEBI:81225
185.154	TRUE	0.752039	34858.5	0.000320165	C11H22O2	-H(-)	100	Undecanoic acid		HMDB0000947; HMDB0002373; HMDB0032044; HMDB0032325; HMDB0032448; HMDB0033618; HMDB0033848; HMDB0034134; HMDB0034456; HMDB0034458; HMDB0034460; HMDB0036034; HMDB0036229; HMDB0038237; HMDB0038267; HMDB0039215; HMDB0040171; HMDB0040193; HMDB0040266; HMDB0041559; HMDB0059831; HMDB0059860; HMDB0062119; HMDB0094659; HMDB00947; HMDB02373; HMDB32044; HMDB32325; HMDB32448; HMDB33618; HMDB33848; HMDB34134;…	; CHEBI:32368; CHEBI:63864; CHEBI:87511; CHEBI:87542
186.056	TRUE	0.842256	3352.79	-0.000128128	C11H9NO2	-H(-)	100	Indoleacrylic acid		HMDB0000734; HMDB00734	; CHEBI:90333
186.077	TRUE	0.831361	3069.1	-0.000168239	C8H13NO4	-H(-)	100	2-Keto-6-acetamidocaproate		HMDB0012150; HMDB12150	CHEBI:28376
186.114	TRUE	0.864036	10646.9	-2.42156e-05	C9H17NO3	-H(-)	100	N-Heptanoylglycine		HMDB0013010; HMDB13010	; CHEBI:74433
187.007	TRUE	0.959639	169796	-6.83832e-05	C7H8O4S	-H(-)	100	p-Cresol sulfate		HMDB0011635; HMDB0034782; HMDB0059933; HMDB11635; HMDB34782; HMDB59933	; CHEBI:82914
187.06	TRUE	0.946273	17149.2	0.000798881	C8H12O5	-H(-)	100	Tetrahydro-2,5-furan-diacetic acid		HMDB0059767; HMDB59767	; CHEBI:89885
187.073	TRUE	0.964851	21982.9	-0.000486149	C7H12N2O4	-H(-)	100	N-Acetylglutamine		HMDB0006029; HMDB0011173; HMDB0028842; HMDB06029; HMDB11173; HMDB28842	; CHEBI:73685
187.098	TRUE	0.966849	62093.7	4.32026e-05	C9H16O4	-H(-)	100	Azelaic acid		HMDB0000784; HMDB0011717; HMDB0032200; HMDB0032258; HMDB0032387; HMDB0036233; HMDB0059760; HMDB0059783; HMDB0059814; HMDB0059879; HMDB00784; HMDB11717; HMDB32200; HMDB32258; HMDB32387; HMDB36233; HMDB59760; HMDB59783; HMDB59814; HMDB59879	; CHEBI:48131; CHEBI:87319; CHEBI:88404; CHEBI:89874
187.109	TRUE	0.961102	18820.9	-4.83383e-05	C8H16N2O3	-H(-)	100	Gly-Leu		HMDB0000206; HMDB0000446; HMDB0000759; HMDB00206; HMDB0028700; HMDB0028844; HMDB0028907; HMDB0028929; HMDB0029120; HMDB00446; HMDB00759; HMDB28700; HMDB28844; HMDB28907; HMDB28929; HMDB29120	; CHEBI:17752; CHEBI:35704; CHEBI:73514
187.134	TRUE	0.893575	12605.7	0.00029142	C10H20O3	-H(-)	100	3-Hydroxycapric acid		HMDB0002203; HMDB0010725; HMDB0033201; HMDB0033574; HMDB0033640; HMDB0034783; HMDB0038186; HMDB0039470; HMDB0039668; HMDB0039669; HMDB0039893; HMDB0040329; HMDB0041600; HMDB0094656; HMDB02203; HMDB10725; HMDB33201; HMDB33574; HMDB33640; HMDB34783; HMDB38186; HMDB39470; HMDB39668; HMDB39669; HMDB39893; HMDB40329; HMDB41600; HMDB94656	; CHEBI:132983; CHEBI:133174
188.003	TRUE	0.908398	6615.49	-0.000531725	C6H7NO4S	-H(-)	100	Lanthionine ketimine		HMDB0004823; HMDB0061116; HMDB04823; HMDB61116	; CHEBI:133186; CHEBI:89479
188.056	TRUE	0.894737	42025.4	0.000241347	C7H11NO5	-H(-)	100	Acetyl-Glu		HMDB0000590; HMDB0001138; HMDB00590; HMDB01138	; CHEBI:12575
188.072	TRUE	0.953036	17129.8	-0.000176042	C11H11NO2	-H(-)	100	Indole-3-propionic acid		HMDB0002302; HMDB0014970; HMDB0029738; HMDB02302; HMDB14970; HMDB29738	; CHEBI:149869; CHEBI:43580; CHEBI:72782
188.092	TRUE	0.939125	9541.91	0.000858706	C8H15NO4	-H(-)	100	N-Methylcalystegine B2		HMDB0036604; HMDB0062181; HMDB0094718; HMDB0094719; HMDB0094720; HMDB0094721; HMDB0094722; HMDB36604; HMDB62181; HMDB94718; HMDB94719; HMDB94720; HMDB94721; HMDB94722
188.987	TRUE	0.935711	33688.6	-0.000260159	C6H6O5S	-H(-)	100	Pyrocatechol sulfate		HMDB0059724; HMDB0061713; HMDB0240263; HMDB59724; HMDB61713	; CHEBI:68505
189.04	TRUE	0.961824	31953.3	3.38626e-05	C7H10O6	-H(-)	100	3-Dehydroquinate		HMDB0012710; HMDB0059927; HMDB0240294; HMDB12710; HMDB59927	; CHEBI:17947
189.058	TRUE	0.904114	6563.14	0.000829137	C8H14O3S	-H(-)	100	Ethyl 4-(acetylthio)butyrate		HMDB0032259; HMDB32259
189.076	TRUE	0.923758	11557.4	0.000461353	C8H14O5	-H(-)	100	3-Hydroxysuberic acid		HMDB0000325; HMDB00325; HMDB0040220; HMDB0061681; HMDB40220; HMDB61681	; CHEBI:70766; CHEBI:84086; CHEBI:87368
189.092	TRUE	0.903741	13248.8	-0.000132922	C12H14O2	-H(-)	100	C15:5		HMDB0030905; HMDB0032027; HMDB0032064; HMDB0032177; HMDB0032488; HMDB0033033; HMDB0034277; HMDB0037627; HMDB0037700; HMDB0037701; HMDB0041315; HMDB0132934; HMDB0132983; HMDB30905; HMDB32027; HMDB32064; HMDB32177; HMDB32488; HMDB33033; HMDB34277; HMDB37627; HMDB37700; HMDB37701; HMDB41315
189.128	TRUE	0.83031	3216.03	0.000160659	C13H18O	-H(-)	100	beta-Damascenone		HMDB0013804; HMDB0036178; HMDB0036572; HMDB0036685; HMDB0037763; HMDB0059904; HMDB0059906; HMDB13804; HMDB36178; HMDB36572; HMDB36685; HMDB37763; HMDB59904; HMDB59906	; CHEBI:67251; CHEBI:88770
190.054	TRUE	0.966231	21364.2	0.000596015	C7H13NO3S	-H(-)	100	Acetyl-Met		HMDB0011745; HMDB11745	CHEBI:165927
190.087	TRUE	0.88474	1653.8	0.000116802	C11H13NO2	-H(-)	100	5-Methoxytryptophol		HMDB0001896; HMDB0033560; HMDB01896; HMDB33560	; CHEBI:114833
191.02	TRUE	0.760843	533909	-5.87656e-05	C6H8O7	-H(-)	100	(Iso)Citrate		HMDB0000094; HMDB0000193; HMDB0001874; HMDB0005971; HMDB0006511; HMDB00094; HMDB00193; HMDB0033717; HMDB0041862; HMDB0062803; HMDB01874; HMDB05971; HMDB06511; HMDB33717; HMDB41862; HMDB62803	; CHEBI:151; CHEBI:15622; CHEBI:160; CHEBI:30769; CHEBI:30887; CHEBI:57441; CHEBI:85805
191.056	TRUE	0.892651	18383	-0.000145881	C7H12O6	-H(-)	100	Quinic acid		HMDB0003072; HMDB03072	CHEBI:17521
191.108	TRUE	0.835673	5257.62	3.65296e-06	C12H16O2	-H(-)	100	C12:4		HMDB0031571; HMDB0031614; HMDB0031618; HMDB0032043; HMDB0033380; HMDB0035010; HMDB0035014; HMDB0035015; HMDB0035447; HMDB0036388; HMDB0036734; HMDB0037165; HMDB0037709; HMDB0037716; HMDB0037717; HMDB0037792; HMDB0038180; HMDB0039496; HMDB0039643; HMDB0039841; HMDB0040427; HMDB0132942; HMDB0132971; HMDB0132979; HMDB31571; HMDB31614; HMDB31618; HMDB32043; HMDB33380; HMDB35010; HMDB35014; HMDB35015;…	; CHEBI:87409; CHEBI:87413
191.144	TRUE	0.787847	2159.03	-0.000181933	C13H20O	-H(-)	100	2,6-Diisopropyl-3-methylphenol		HMDB0029820; HMDB0029821; HMDB0029822; HMDB0029823; HMDB0029824; HMDB0029825; HMDB0031733; HMDB0032498; HMDB0032541; HMDB0033545; HMDB0034671; HMDB0034959; HMDB0034979; HMDB0035682; HMDB0035753; HMDB0036022; HMDB0036027; HMDB0036144; HMDB0036565; HMDB0036684; HMDB0036818; HMDB0037139; HMDB0041615; HMDB0059883; HMDB29820; HMDB29821; HMDB29822; HMDB29823; HMDB29824; HMDB29825; HMDB31733; HMDB32498;…	; CHEBI:138017; CHEBI:32319; CHEBI:32325; CHEBI:49250; CHEBI:67207
192.066	TRUE	0.926072	36755.7	0.0001623	C10H11NO3	-H(-)	100	Phenylacetylglycine		HMDB0000821; HMDB0000859; HMDB0011723; HMDB0013245; HMDB0013292; HMDB0032388; HMDB0034250; HMDB0060366; HMDB0060389; HMDB0060758; HMDB00821; HMDB00859; HMDB11723; HMDB13245; HMDB13292; HMDB32388; HMDB34250; HMDB60366; HMDB60389; HMDB60758	; CHEBI:16803; CHEBI:27480; CHEBI:68455; CHEBI:68500; CHEBI:68552; CHEBI:70869; CHEBI:80586
193.015	TRUE	0.892133	4643.64	-0.0003075	C9H6O5	-H(-)	100	2-(2H-1,3-benzodioxol-5-yl)-2-oxoacetic acid		HMDB0129377; HMDB0132253; HMDB0132254; HMDB0136659; HMDB0136660; HMDB0136661
193.035	TRUE	0.941225	12768.7	0.000297377	C6H10O7	-H(-)	100	Hexuronate		HMDB0000127; HMDB0002545; HMDB0002704; HMDB0003348; HMDB0003363; HMDB0003402; HMDB0006334; HMDB0011731; HMDB0011732; HMDB00127; HMDB0038491; HMDB0062783; HMDB0127846; HMDB02545; HMDB02704; HMDB03348; HMDB03363; HMDB03402; HMDB06334; HMDB11731; HMDB11732; HMDB38491; HMDB62783	; CHEBI:16142; CHEBI:21338; CHEBI:24769; CHEBI:33885; CHEBI:42717; CHEBI:47954; CHEBI:47962; CHEBI:88378
193.05	TRUE	0.899438	6840.67	0.000430991	C10H10O4	-H(-)	100	trans-Ferulic acid		HMDB0000537; HMDB0000954; HMDB0000955; HMDB0002120; HMDB0029663; HMDB0030765; HMDB0032614; HMDB0032652; HMDB0037644; HMDB0039606; HMDB00537; HMDB0059721; HMDB0061686; HMDB00954; HMDB00955; HMDB0125096; HMDB0125524; HMDB0125588; HMDB0127500; HMDB0131137; HMDB0131171; HMDB0131172; HMDB0131173; HMDB0134088; HMDB0135741; HMDB0137510; HMDB0140957; HMDB0141263; HMDB0141265; HMDB0142175; HMDB02120; HMDB…	; CHEBI:17620; CHEBI:27794; CHEBI:70973; CHEBI:84089; CHEBI:84093
193.072	TRUE	0.884847	11165.2	-2.57241e-05	C7H14O6	-H(-)	100	D-4-O-Methyl-myo-inositol		HMDB0029915; HMDB0029916; HMDB0029965; HMDB0031437; HMDB0031449; HMDB0033816; HMDB0034219; HMDB0034221; HMDB0034222; HMDB0062564; HMDB29915; HMDB29916; HMDB29965; HMDB31437; HMDB31449; HMDB33816; HMDB34219; HMDB34221; HMDB34222; HMDB62564	; CHEBI:111; CHEBI:113524; CHEBI:15975; CHEBI:18427; CHEBI:28548; CHEBI:28762
193.088	TRUE	0.918053	11520.3	-0.000567511	C11H14O3	-H(-)	100	(R)-3-Hydroxy-5-phenylpentanoic acid		HMDB0031517; HMDB0031984; HMDB0032575; HMDB0032590; HMDB0034206; HMDB0034990; HMDB0036432; HMDB0037271; HMDB0040730; HMDB0041194; HMDB0041505; HMDB0041506; HMDB0041666; HMDB0059898; HMDB0059940; HMDB0059941; HMDB0059942; HMDB0059943; HMDB0059944; HMDB0059945; HMDB0124918; HMDB0126161; HMDB0126162; HMDB0126163; HMDB0126262; HMDB0126462; HMDB0126463; HMDB0126464; HMDB0126465; HMDB0126466; HMDB01322…	; CHEBI:68657
193.123	TRUE	0.794458	3125.73	0.000261814	C12H18O2	-H(-)	100	4-Hydroxypropofol		HMDB0014018; HMDB0031840; HMDB0032567; HMDB0034450; HMDB0035126; HMDB0035375; HMDB0035376; HMDB0035801; HMDB0037018; HMDB0037231; HMDB0037389; HMDB0038046; HMDB0038292; HMDB0039685; HMDB0040439; HMDB0041497; HMDB0041610; HMDB0132986; HMDB14018; HMDB31840; HMDB32567; HMDB34450; HMDB35126; HMDB35375; HMDB35376; HMDB35801; HMDB37018; HMDB37231; HMDB37389; HMDB38046; HMDB38292; HMDB39685; HMDB40439; …
194.046	TRUE	0.964248	45737.2	-0.000197763	C9H9NO4	-H(-)	100	Salicyluric acid		HMDB0000840; HMDB0001229; HMDB0002016; HMDB0002404; HMDB0004067; HMDB0006116; HMDB0006340; HMDB0013678; HMDB0030726; HMDB0038055; HMDB0039119; HMDB0060602; HMDB00840; HMDB01229; HMDB02016; HMDB02404; HMDB04067; HMDB06116; HMDB06340; HMDB13678; HMDB30726; HMDB38055; HMDB39119; HMDB60602	; CHEBI:16852; CHEBI:242989; CHEBI:60872; CHEBI:68451; CHEBI:70824; CHEBI:71018; CHEBI:9008
194.082	TRUE	0.657197	4118.2	-7.67806e-06	C10H13NO3	-H(-)	100	Methyl-Tyr		HMDB0014903; HMDB0029217; HMDB0041943; HMDB0060065; HMDB0060351; HMDB14903; HMDB29217; HMDB41943; HMDB60065; HMDB60351	; CHEBI:17215; CHEBI:6912; CHEBI:80585
195.051	TRUE	0.951767	202353	-9.94697e-05	C6H12O7	-H(-)	100	Hexonic acid		HMDB0000565; HMDB0000625; HMDB0003290; HMDB0003373; HMDB00565; HMDB00625; HMDB03290; HMDB03373	CHEBI:16534; CHEBI:33198; CHEBI:87753
195.102	TRUE	0.83534	7425.12	0.000240992	C11H16O3	-H(-)	100	2,6-Dimethoxy-4-propylphenol		HMDB0036226; HMDB0037725; HMDB0037734; HMDB0135672; HMDB36226; HMDB37725; HMDB37734
195.139	TRUE	0.791221	16997.7	0.000189474	C12H20O2	-H(-)	100	Dihydro-5-(2-octenyl)-2(3H)-furanone		HMDB0030867; HMDB0030945; HMDB0031030; HMDB0031692; HMDB0032051; HMDB0032193; HMDB0032331; HMDB0032901; HMDB0034903; HMDB0035157; HMDB0036048; HMDB0036599; HMDB0037301; HMDB0038270; HMDB0038280; HMDB0039522; HMDB0040206; HMDB0040227; HMDB0040397; HMDB0040725; HMDB0041469; HMDB0041494; HMDB0061816; HMDB30867; HMDB30945; HMDB31030; HMDB31692; HMDB32051; HMDB32193; HMDB32331; HMDB32901; HMDB34903; H…	; CHEBI:16165; CHEBI:78333
195.175	TRUE	0.847823	1860.14	0.000141031	C13H24O	-H(-)	100	(Z)-4-Dodecenal		HMDB0032247; HMDB0036172; HMDB0037275; HMDB0041404; HMDB0041490; HMDB32247; HMDB36172; HMDB37275; HMDB41404; HMDB41490
196.097	TRUE	0.813446	2175.49	0.000490197	C10H15NO3	-H(-)	100	Metanephrine		HMDB0004063; HMDB0036074; HMDB0060558; HMDB0062493; HMDB0094780; HMDB0094781; HMDB0094782; HMDB0094783; HMDB0094784; HMDB0094785; HMDB0094786; HMDB0094787; HMDB0094788; HMDB0094789; HMDB0094790; HMDB0094791; HMDB0094792; HMDB0094793; HMDB0094794; HMDB0094795; HMDB0094796; HMDB0094797; HMDB0094798; HMDB0094799; HMDB0094800; HMDB04063; HMDB36074; HMDB60558; HMDB62493; HMDB94780; HMDB94781; HMDB9478…	; CHEBI:144365; CHEBI:6270; CHEBI:73248
197.032	TRUE	0.896689	5120.63	-0.000154446	C6H6N4O4	-H(-)	100	Nitrofurazone		HMDB0014480; HMDB14480	CHEBI:170239
197.045	TRUE	0.541133	8253.1	0.000510796	C9H10O5	-H(-)	100	Vanillylmandelic acid		HMDB0000291; HMDB0002085; HMDB0003503; HMDB00291; HMDB0029170; HMDB0033836; HMDB0041662; HMDB0125024; HMDB0125529; HMDB0126478; HMDB0126489; HMDB0130476; HMDB0131426; HMDB0133489; HMDB0137136; HMDB0137823; HMDB0140947; HMDB0142084; HMDB0142087; HMDB02085; HMDB03503; HMDB29170; HMDB33836; HMDB41662	; CHEBI:1127735; CHEBI:17807; CHEBI:68329; CHEBI:87247
197.056	TRUE	0.88865	8678.99	0.000435545	C8H10N2O4	-H(-)	100	Mimosine		HMDB0015188; HMDB15188	CHEBI:29063
197.081	TRUE	0.870525	9889.26	0.000451818	C10H14O4	-H(-)	100	Guaifenesin		HMDB0004998; HMDB0030991; HMDB0033093; HMDB0034099; HMDB0059768; HMDB0059779; HMDB0131265; HMDB0135755; HMDB04998; HMDB30991; HMDB33093; HMDB34099; HMDB59768; HMDB59779	; CHEBI:125366; CHEBI:200157; CHEBI:89869; CHEBI:89887
197.097	TRUE	0.837413	3758.82	0.000276723	C14H14O	-H(-)	100	Dibenzyl ether		HMDB0032078; HMDB32078
197.154	TRUE	0.885959	15474.6	0.00022286	C12H22O2	-H(-)	100	C12:1		HMDB0000529; HMDB0010729; HMDB0029585; HMDB0029763; HMDB0031683; HMDB0032214; HMDB0032235; HMDB0032248; HMDB0033378; HMDB0034160; HMDB0034844; HMDB0036182; HMDB0037186; HMDB0037305; HMDB0037329; HMDB0037498; HMDB0037742; HMDB0037813; HMDB0038081; HMDB0038269; HMDB0038895; HMDB0038924; HMDB0039220; HMDB0040158; HMDB0040163; HMDB0040361; HMDB0041264; HMDB0041449; HMDB00529; HMDB10729; HMDB29585; HM…	; CHEBI:1030421; CHEBI:1115857; CHEBI:37162; CHEBI:38381; CHEBI:86595
198.017	TRUE	0.834769	3018.73	-4.14369e-05	C4H10NO6P	-H(-)	100	P-homoserine		HMDB0003484; HMDB0006495; HMDB0011185; HMDB0060483; HMDB0062692; HMDB03484; HMDB06495; HMDB11185; HMDB60483; HMDB62692	; CHEBI:15961; CHEBI:37525; CHEBI:57590
198.058	TRUE	0.838857	1815.12	0.000984395	C9H13NO2S	-H(-)	100	2-(4-Methyl-5-thiazolyl)ethyl propionate		HMDB0032424; HMDB32424
198.088	TRUE	0.872793	3654.55	0.000216045	C8H13N3O3	-H(-)	100	gamma-Glutamyl-beta-aminopropiononitrile		HMDB0060477; HMDB60477	CHEBI:28092
198.113	TRUE	0.845091	2163.45	0.000511458	C10H17NO3	-H(-)	100	Ecgonine methyl ester		HMDB0006406; HMDB0031820; HMDB0094801; HMDB0094802; HMDB0094803; HMDB0094804; HMDB0094805; HMDB0094806; HMDB06406; HMDB31820; HMDB94801; HMDB94802; HMDB94803; HMDB94804; HMDB94805; HMDB94806	; CHEBI:708640
198.15	TRUE	0.801912	1594.67	-4.3721e-05	C11H21NO2	-H(-)	100	11-nitro-1-undecene		HMDB0062669; HMDB62669	; CHEBI:84219
199.007	TRUE	0.96601	38633.5	-0.000168686	C8H8O4S	-H(-)	100	4-Vinylphenol sulfate		HMDB0062775; HMDB0124988; HMDB62775	; CHEBI:82931
199.062	TRUE	0.866734	27452.3	-0.000963078	C9H12O5	-H(-)	100	(Z)-3-(1-Formyl-1-propenyl)pentanedioic acid		HMDB0033091; HMDB33091
199.097	TRUE	0.889536	16276	0.000371727	C10H16O4	-H(-)	100	cis-4-Decenedioic acid		HMDB0000603; HMDB0013227; HMDB0030989; HMDB0030990; HMDB0034491; HMDB0034971; HMDB0036715; HMDB00603; HMDB13227; HMDB30989; HMDB30990; HMDB34491; HMDB34971; HMDB36715	; CHEBI:89730
199.134	TRUE	0.8344	19745	0.000225855	C11H20O3	-H(-)	100	(S)-9-Hydroxy-10-undecenoic acid		HMDB0032662; HMDB0036029; HMDB0037179; HMDB32662; HMDB36029; HMDB37179	; CHEBI:132854
199.17	TRUE	0.983328	111782	0.000158524	C12H24O2	-H(-)	100	Dodecanoic acid (FA12:0)		HMDB0000638; HMDB0030998; HMDB0032310; HMDB0032440; HMDB0033619; HMDB0034128; HMDB0034136; HMDB0034137; HMDB0035410; HMDB0036225; HMDB0040166; HMDB0059868; HMDB00638; HMDB30998; HMDB32310; HMDB32440; HMDB33619; HMDB34128; HMDB34136; HMDB34137; HMDB35410; HMDB36225; HMDB40166; HMDB59868	; CHEBI:201659; CHEBI:30805
199.969	TRUE	0.914667	4574.1	2.41303e-05	C3H7NO5S2	-H(-)	100	Sulfo-Cys		HMDB0000731; HMDB00731	CHEBI:27891
200.129	TRUE	0.911774	6185.54	7.01982e-05	C10H19NO3	-H(-)	100	Capryloylglycine		HMDB0000832; HMDB0013116; HMDB0041540; HMDB0059745; HMDB00832; HMDB13116; HMDB41540; HMDB59745	; CHEBI:74099; CHEBI:89901
201.077	TRUE	0.934741	13578.3	-0.000611686	C9H14O5	-H(-)	100	Diethyl oxalpropionate		HMDB0032306; HMDB0033092; HMDB32306; HMDB33092	; CHEBI:16879
201.092	TRUE	0.914303	7030.17	-0.00018468	C13H14O2	-H(-)	100	6-Acetyl-2,2-dimethyl-2H-1-benzopyran		HMDB0030816; HMDB0031663; HMDB0132938; HMDB30816; HMDB31663
201.113	TRUE	0.94914	26337.4	0.000263161	C10H18O4	-H(-)	100	Sebacic acid		HMDB0000792; HMDB0031510; HMDB0040196; HMDB0059708; HMDB0059719; HMDB0059754; HMDB0062180; HMDB00792; HMDB31510; HMDB40196; HMDB59708; HMDB59719; HMDB59754; HMDB62180	; CHEBI:41865; CHEBI:68453; CHEBI:70747; CHEBI:89889
201.124	TRUE	0.930319	9679.39	-2.01879e-05	C9H18N2O3	-H(-)	100	Alanyl-Isoleucine		HMDB0028690; HMDB0028691; HMDB0028900; HMDB0028922; HMDB0094713; HMDB28690; HMDB28691; HMDB28900; HMDB28922; HMDB94713
201.149	TRUE	0.886305	7650.84	0.000150613	C11H22O3	-H(-)	100	3-Hydroxynonyl acetate		HMDB0032443; HMDB0059736; HMDB0061654; HMDB32443; HMDB59736; HMDB61654
202.108	TRUE	0.937558	8914.88	0.000152928	C9H17NO4	-H(-)	100	L-Acetylcarnitine		HMDB0000201; HMDB0000456; HMDB0000515; HMDB00201; HMDB00456; HMDB00515; HMDB0062176; HMDB62176	; CHEBI:57589
203.002	TRUE	0.939167	6435.03	-0.000257755	C7H8O5S	-H(-)	100	O-methoxycatechol-O-sulphate		HMDB0060013; HMDB60013	; CHEBI:133460
203.065	TRUE	0.990267	57613.2	0.000181523	C11H12N2S	-H(-)	100	Levamisole		HMDB0014986; HMDB14986	CHEBI:6432
203.082	TRUE	0.962078	160454	0.000263816	C11H12N2O2	-H(-)	100	Tryptophan		HMDB0000929; HMDB0013609; HMDB0013840; HMDB0014892; HMDB0030396; HMDB0060533; HMDB0060878; HMDB0060967; HMDB00929; HMDB13609; HMDB13840; HMDB14892; HMDB30396; HMDB60533; HMDB60878; HMDB60967	; CHEBI:16296; CHEBI:16828; CHEBI:27897; CHEBI:4888
203.103	TRUE	0.957975	12370.3	0.000810699	C8H16N2O4	-H(-)	100	Serylvaline		HMDB0029052; HMDB0029136; HMDB0033891; HMDB0039948; HMDB0094706; HMDB29052; HMDB29136; HMDB33891; HMDB39948; HMDB94706
203.108	TRUE	0.950073	8605.19	1.39974e-05	C13H16O2	-H(-)	100	4-Hydroxy-3-(3-methyl-2-butenyl)acetophenone		HMDB0030770; HMDB0030904; HMDB0031553; HMDB0031661; HMDB0033379; HMDB0036224; HMDB0037628; HMDB0037702; HMDB0037703; HMDB0037721; HMDB0041316; HMDB0041317; HMDB0132944; HMDB0132949; HMDB0140968; HMDB0140969; HMDB30770; HMDB30904; HMDB31553; HMDB31661; HMDB33379; HMDB36224; HMDB37628; HMDB37702; HMDB37703; HMDB37721; HMDB41316; HMDB41317	; CHEBI:585101
203.129	TRUE	0.916537	5822.05	0.000240522	C10H20O4	-H(-)	100	(2xi,6xi)-7-Methyl-3-methylene-1,2,6,7-octanetetrol		HMDB0033217; HMDB0033642; HMDB0035133; HMDB0039053; HMDB0039974; HMDB33217; HMDB33642; HMDB35133; HMDB39053; HMDB39974
204.03	TRUE	0.907847	3567.52	0.000464357	C10H7NO4	-H(-)	100	Xanthurenic acid		HMDB0000881; HMDB0032963; HMDB0033528; HMDB00881; HMDB32963; HMDB33528	; CHEBI:10072
204.067	TRUE	0.968954	19772.3	7.34058e-06	C11H11NO3	-H(-)	100	Indolelactic acid		HMDB0000671; HMDB0004096; HMDB0011621; HMDB0030179; HMDB0032755; HMDB0059765; HMDB00671; HMDB04096; HMDB11621; HMDB30179; HMDB32755; HMDB59765	; CHEBI:24813; CHEBI:28281; CHEBI:68616; CHEBI:89877
204.124	TRUE	0.763827	4830.98	-1.79447e-05	C9H19NO4	-H(-)	100	Pantothenol		HMDB0004231; HMDB04231	CHEBI:895821
204.982	TRUE	0.946242	7528.33	-0.000812632	C6H6O6S	-H(-)	100	5-Sulfoxymethylfurfural		HMDB0059752; HMDB0060016; HMDB0060018; HMDB59752; HMDB60016; HMDB60018	; CHEBI:89613; CHEBI:89615
205.035	TRUE	0.943356	24494.7	-2.37239e-05	C7H10O7	-H(-)	100	2-Methylcitric acid		HMDB0000379; HMDB0003518; HMDB0003610; HMDB0006471; HMDB00379; HMDB0059932; HMDB03518; HMDB03610; HMDB06471; HMDB59932	; CHEBI:15607; CHEBI:30835; CHEBI:52222
205.051	TRUE	0.927938	14309.6	6.75116e-05	C11H10O4	-H(-)	100	Eugenitol		HMDB0029466; HMDB0029472; HMDB0029775; HMDB0030818; HMDB0032952; HMDB0035303; HMDB0036627; HMDB0129368; HMDB0136784; HMDB29466; HMDB29472; HMDB29775; HMDB30818; HMDB32952; HMDB35303; HMDB36627	; CHEBI:284936; CHEBI:67374; CHEBI:895319
205.071	TRUE	0.932939	8693.25	0.000752121	C8H14O6	-H(-)	100	Diethyl tartrate		HMDB0033584; HMDB33584
205.087	TRUE	0.874025	8726.79	6.59682e-05	C12H14O3	-H(-)	100	Ethyl trans-p-methoxycinnamate		HMDB0030762; HMDB0031729; HMDB0031973; HMDB0032348; HMDB0033594; HMDB0034122; HMDB0034135; HMDB0035071; HMDB0041410; HMDB0127763; HMDB0132972; HMDB0132974; HMDB0132975; HMDB0132976; HMDB0132977; HMDB0132987; HMDB0135898; HMDB30762; HMDB31729; HMDB31973; HMDB32348; HMDB33594; HMDB34122; HMDB34135; HMDB35071; HMDB41410	; CHEBI:259672
205.16	TRUE	0.985587	206856	-1.35058e-06	C14H22O	-H(-)	100	4-(1,1,3,3-Tetramethylbutyl)-phenol		HMDB0013825; HMDB0031737; HMDB0031738; HMDB0032397; HMDB0032528; HMDB0035245; HMDB0035631; HMDB0036023; HMDB0036024; HMDB0038130; HMDB0061831; HMDB0133179; HMDB13825; HMDB31737; HMDB31738; HMDB32397; HMDB32528; HMDB35245; HMDB35631; HMDB36023; HMDB36024; HMDB38130; HMDB61831	; CHEBI:10284; CHEBI:88618; CHEBI:88921
206.046	TRUE	0.827152	18165.2	-0.000407096	C10H9NO4	-H(-)	100	4-(2-Aminophenyl)-2,4-dioxobutanoic acid		HMDB0000978; HMDB0060328; HMDB00978; HMDB60328	CHEBI:17442; CHEBI:34099
206.082	TRUE	0.949233	17154	-2.09673e-05	C11H13NO3	-H(-)	100	Acetyl-Phe		HMDB0000512; HMDB0000860; HMDB0002042; HMDB00512; HMDB0060608; HMDB0061682; HMDB00860; HMDB02042; HMDB60608; HMDB61682	; CHEBI:16259; CHEBI:266653; CHEBI:84085
207.03	TRUE	0.857886	2896.6	-0.000329404	C10H8O5	-H(-)	100	3-(2H-1,3-benzodioxol-5-yl)-3-oxopropanoic acid		HMDB0129376; HMDB0130546
207.049	TRUE	0.865916	4286.37	-0.000403753	C11H12O2S	-H(-)	100	Methyl 5-(1-Propynyl)-2-thiophenepropanoate		HMDB0034759; HMDB34759
207.067	TRUE	0.845411	6537.63	-0.000700979	C11H12O4	-H(-)	100	(R)-2-Benzylsuccinate		HMDB0012127; HMDB0029185; HMDB0034315; HMDB0036055; HMDB0037308; HMDB0038510; HMDB0040892; HMDB0041461; HMDB0041692; HMDB0127491; HMDB0131169; HMDB0133456; HMDB0133458; HMDB0133459; HMDB0133460; HMDB0133461; HMDB0133462; HMDB0133474; HMDB0138526; HMDB0142179; HMDB12127; HMDB29185; HMDB34315; HMDB36055; HMDB37308; HMDB38510; HMDB40892; HMDB41461; HMDB41692	; CHEBI:1220624; CHEBI:16252; CHEBI:400905; CHEBI:86549
207.103	TRUE	0.810182	5073.82	6.76241e-05	C12H16O3	-H(-)	100	Isoelemicin		HMDB0029867; HMDB0029872; HMDB0030150; HMDB0030197; HMDB0030681; HMDB0031469; HMDB0033778; HMDB0034991; HMDB0035224; HMDB0038604; HMDB0040218; HMDB0040225; HMDB0041411; HMDB0124910; HMDB0126246; HMDB0132980; HMDB0132982; HMDB0132984; HMDB0132985; HMDB0133263; HMDB29867; HMDB29872; HMDB30150; HMDB30197; HMDB30681; HMDB31469; HMDB33778; HMDB34991; HMDB35224; HMDB38604; HMDB40218; HMDB40225; HMDB414…	; CHEBI:78309; CHEBI:80837
207.139	TRUE	0.950022	18228.3	0.000244951	C13H20O2	-H(-)	100	Eremopetasinorol		HMDB0029668; HMDB0031869; HMDB0034672; HMDB0034984; HMDB0035228; HMDB0036686; HMDB0036821; HMDB0036824; HMDB0037776; HMDB0038047; HMDB0038529; HMDB0040233; HMDB0041636; HMDB0132947; HMDB29668; HMDB31869; HMDB34672; HMDB34984; HMDB35228; HMDB36686; HMDB36821; HMDB36824; HMDB37776; HMDB38047; HMDB38529; HMDB40233; HMDB41636
209.045	TRUE	0.917659	11345.6	9.80497e-05	C10H10O5	-H(-)	100	Vanilpyruvic acid		HMDB0011714; HMDB0035484; HMDB0125514; HMDB0125515; HMDB0125516; HMDB0127490; HMDB0127946; HMDB0127947; HMDB0132221; HMDB0132228; HMDB0140909; HMDB0141258; HMDB0141331; HMDB0142176; HMDB0142177; HMDB0142178; HMDB0142180; HMDB0142181; HMDB11714; HMDB35484	; CHEBI:2069
209.067	TRUE	0.881959	9219.94	-0.000100335	C7H14O7	-H(-)	100	Sedoheptulose		HMDB0003219; HMDB0029901; HMDB0029935; HMDB0029952; HMDB03219; HMDB29901; HMDB29935; HMDB29952	; CHEBI:130460; CHEBI:28723
209.082	TRUE	0.885065	7485	0.00027305	C11H14O4	-H(-)	100	Sinapyl alcohol		HMDB0013070; HMDB0029187; HMDB0029233; HMDB0033798; HMDB0034047; HMDB0036199; HMDB0039428; HMDB0041406; HMDB0060737; HMDB0125803; HMDB0127493; HMDB0129253; HMDB0129254; HMDB0129255; HMDB0129256; HMDB0130385; HMDB0133478; HMDB0133511; HMDB0133519; HMDB0133526; HMDB0133535; HMDB0135671; HMDB13070; HMDB29187; HMDB29233; HMDB33798; HMDB34047; HMDB36199; HMDB39428; HMDB41406; HMDB60737	; CHEBI:15951; CHEBI:64557
209.096	TRUE	0.891843	4367.5	0.000921158	C15H14O	-H(-)	100	1,3-Diphenyl-1-propanone		HMDB0032041; HMDB0032561; HMDB0035896; HMDB32041; HMDB32561; HMDB35896	; CHEBI:71231
209.118	TRUE	0.865642	6606.37	0.000357824	C12H18O3	-H(-)	100	Jasmonic acid		HMDB0032797; HMDB0032871; HMDB0033102; HMDB0037104; HMDB0037135; HMDB0037642; HMDB0037735; HMDB0037816; HMDB0041573; HMDB32797; HMDB32871; HMDB33102; HMDB37104; HMDB37135; HMDB37642; HMDB37735; HMDB37816; HMDB41573	; CHEBI:18292
209.155	TRUE	0.881014	10958.1	9.1478e-05	C13H22O2	-H(-)	100	C13:2		HMDB0030425; HMDB0031014; HMDB0032052; HMDB0032098; HMDB0037286; HMDB0037307; HMDB0037390; HMDB0038249; HMDB0038258; HMDB0038291; HMDB0040232; HMDB0041554; HMDB30425; HMDB31014; HMDB32052; HMDB32098; HMDB37286; HMDB37307; HMDB37390; HMDB38249; HMDB38258; HMDB38291; HMDB40232; HMDB41554
209.191	TRUE	0.895614	1408.4	6.0412e-05	C14H26O	-H(-)	100	Tetradec-2-enal		HMDB0032525; HMDB0032526; HMDB32525; HMDB32526
210.067	TRUE	0.892963	2411.88	0.000432124	C12H9N3O	-H(-)	100	Milrinone		HMDB0014380; HMDB14380	CHEBI:50693
210.088	TRUE	0.955595	7665.41	-3.05981e-05	C9H13N3O3	-H(-)	100	Zalcitabine		HMDB0015078; HMDB15078	CHEBI:10101
211.019	TRUE	0.948238	5697.82	-0.000214662	C8H8N2O3S	-H(-)	100	Zonisamide		HMDB0015045; HMDB15045	CHEBI:10127
211.061	TRUE	0.849226	4850.25	-0.000209101	C10H12O5	-H(-)	100	Vanillactic acid		HMDB0000913; HMDB0031704; HMDB0033835; HMDB0033839; HMDB0034493; HMDB0041286; HMDB0041661; HMDB0041663; HMDB0041665; HMDB0060557; HMDB00913; HMDB0125013; HMDB0125520; HMDB0125526; HMDB0125540; HMDB0129354; HMDB0131424; HMDB0133486; HMDB0142083; HMDB31704; HMDB33835; HMDB33839; HMDB34493; HMDB41286; HMDB41661; HMDB41663; HMDB41665; HMDB60557	; CHEBI:1240674; CHEBI:4316; CHEBI:454991
211.076	TRUE	0.885119	2580.13	0.000348734	C14H12O2	-H(-)	100	Benzyl Benzoate		HMDB0014814; HMDB0032039; HMDB14814; HMDB32039	CHEBI:17682; CHEBI:41237
211.082	TRUE	0.749286	2366.4	0.000606202	C7H16O7	-H(-)	100	D-Glycero-D-galacto-heptitol		HMDB0033750; HMDB33750
211.097	TRUE	0.93675	12208.3	0.000305537	C11H16O4	-H(-)	100	3,4-Methyleneazelaic acid		HMDB0059744; HMDB59744	; CHEBI:89902
211.109	TRUE	0.922628	3564.25	-0.000272273	C10H16N2O3	-H(-)	100	L-prolyl-L-proline		HMDB0011180; HMDB0014382; HMDB0015442; HMDB11180; HMDB14382; HMDB15442	; CHEBI:3228; CHEBI:519412
211.134	TRUE	0.806531	18136.9	-0.000124226	C12H20O3	-H(-)	100	Cucurbic acid		HMDB0029388; HMDB0033601; HMDB0035085; HMDB0037326; HMDB0041572; HMDB29388; HMDB33601; HMDB35085; HMDB37326; HMDB41572	; CHEBI:19144
211.17	TRUE	0.705077	6290.31	0.000244976	C13H24O2	-H(-)	100	10-Undecenyl acetate		HMDB0031017; HMDB0031028; HMDB0031741; HMDB0032792; HMDB0034286; HMDB0037187; HMDB0037226; HMDB0037626; HMDB0037907; HMDB0038078; HMDB0039805; HMDB0040451; HMDB31017; HMDB31028; HMDB31741; HMDB32792; HMDB34286; HMDB37187; HMDB37226; HMDB37626; HMDB37907; HMDB38078; HMDB39805; HMDB40451
211.206	TRUE	0.940546	3587.65	0.000290361	C14H28O	-H(-)	100	2-Tetradecanone		HMDB0030924; HMDB0032432; HMDB0034283; HMDB30924; HMDB32432; HMDB34283	; CHEBI:84067
212.002	TRUE	0.965009	285587	-0.000146776	C8H7NO4S	-H(-)	100	Indoxyl sulfate		HMDB0000682; HMDB0003309; HMDB00682; HMDB03309	; CHEBI:43355
212.075	TRUE	0.881299	16165.6	9.225e-05	C10H15NO2S	-H(-)	100	2-(4-Methyl-5-thiazolyl)ethyl butanoate		HMDB0032418; HMDB0032422; HMDB32418; HMDB32422	; CHEBI:10979
213.092	TRUE	0.902372	9706.68	0.000284395	C14H14O2	-H(-)	100	(+)-(1R,2R)-1,2-Diphenylethane-1,2-diol		HMDB0012111; HMDB0029553; HMDB0032709; HMDB0135186; HMDB12111; HMDB29553; HMDB32709	; CHEBI:50014
213.113	TRUE	0.875843	10028.9	7.86323e-05	C11H18O4	-H(-)	100	5-Hexyltetrahydro-2-oxo-3-furancarboxylic acid		HMDB0030984; HMDB0030985; HMDB0030986; HMDB30984; HMDB30985; HMDB30986
213.125	TRUE	0.785101	4531.32	-0.000396635	C10H18N2O3	-H(-)	100	Dethiobiotin		HMDB0003581; HMDB0029030; HMDB0029135; HMDB03581; HMDB29030; HMDB29135	; CHEBI:42280
213.15	TRUE	0.895049	15385.8	1.02882e-05	C12H22O3	-H(-)	100	3-Oxododecanoic acid		HMDB0010727; HMDB0037398; HMDB10727; HMDB37398	; CHEBI:18037
213.186	TRUE	0.893884	30809.8	0.000317577	C13H26O2	-H(-)	100	C13:0		HMDB0000910; HMDB0029552; HMDB0031018; HMDB0032211; HMDB0034140; HMDB0036217; HMDB0036219; HMDB0037311; HMDB0038729; HMDB0059900; HMDB0061828; HMDB0061829; HMDB00910; HMDB29552; HMDB31018; HMDB32211; HMDB34140; HMDB36217; HMDB36219; HMDB37311; HMDB38729; HMDB59900; HMDB61828; HMDB61829	; CHEBI:15720; CHEBI:45919; CHEBI:87536
213.222	TRUE	0.87579	1293.49	0.000524119	C14H30O	-H(-)	100	Tetradecanol		HMDB0011638; HMDB0062733; HMDB11638; HMDB62733	; CHEBI:77417; CHEBI:84284
214.049	TRUE	0.945585	105608	-0.000236588	C5H14NO6P	-H(-)	100	Glycerylphosphorylethanolamine		HMDB0000114; HMDB00114; HMDB0059660; HMDB59660	; CHEBI:16929
214.109	TRUE	0.932903	2421.84	-0.000640842	C10H17NO4	-H(-)	100	Propenoylcarnitine		HMDB0013124; HMDB0094732; HMDB0094733; HMDB0094734; HMDB0094735; HMDB0094736; HMDB0094737; HMDB0094738; HMDB0094739; HMDB0094740; HMDB0094741; HMDB0094742; HMDB0094743; HMDB0094744; HMDB0094745; HMDB0094746; HMDB0094747; HMDB0094748; HMDB0094749; HMDB0094750; HMDB0094751; HMDB0094752; HMDB0094753; HMDB0094754; HMDB0094755; HMDB0094756; HMDB0094757; HMDB0094758; HMDB0094759; HMDB0094760; HMDB00947…
214.145	TRUE	0.840548	4557.49	0.000126618	C11H21NO3	-H(-)	100	N-Nonanoylglycine		HMDB0013279; HMDB13279	; CHEBI:74439
215.003	TRUE	0.793113	21229.5	-0.000966783	C8H8O5S	-H(-)	100	(5-ethenyl-2-hydroxyphenyl)oxidanesulfonic acid		HMDB0124978
215.129	TRUE	0.953296	20355.3	0.000232967	C11H20O4	-H(-)	100	Undecanedioic acid		HMDB0000888; HMDB0037137; HMDB00888; HMDB37137	; CHEBI:73713
215.166	TRUE	0.934851	20742.4	-0.000288014	C12H24O3	-H(-)	100	3-Hydroxydodecanoic acid		HMDB0000387; HMDB0002059; HMDB0010728; HMDB00387; HMDB0040169; HMDB02059; HMDB10728; HMDB40169	; CHEBI:36206; CHEBI:39567; CHEBI:43197
216.098	TRUE	0.92791	8873.21	0.000613796	C8H15N3O4	-H(-)	100	N-a-Acetylcitrulline		HMDB0000856; HMDB0028685; HMDB0028701; HMDB0028790; HMDB00856; HMDB28685; HMDB28701; HMDB28790	; CHEBI:49006
216.982	TRUE	0.955315	21696.5	-0.00058971	C7H6O6S	-H(-)	100	5-Sulfosalicylic acid		HMDB0011725; HMDB0059968; HMDB0059982; HMDB11725; HMDB59968; HMDB59982	; CHEBI:68555; CHEBI:88700; CHEBI:88717
217.119	TRUE	0.918769	16858.7	-7.72771e-05	C9H18N2O4	-H(-)	100	Meprobamate		HMDB0014515; HMDB0028916; HMDB0028938; HMDB0029042; HMDB0029043; HMDB0029074; HMDB0029137; HMDB0033675; HMDB0041313; HMDB0094712; HMDB14515; HMDB28916; HMDB28938; HMDB29042; HMDB29043; HMDB29074; HMDB29137; HMDB33675; HMDB41313; HMDB94712	; CHEBI:199389
217.181	TRUE	0.902489	3335.88	5.5958e-05	C12H26O3	-H(-)	100	8,8-Dimethoxy-2,6-dimethyl-2-octanol		HMDB0040219; HMDB40219
217.985	TRUE	0.920983	2722.08	0.000966164	C6H6NO6P	-H(-)	100	4-Nitrophenyl phosphate		HMDB0060272; HMDB60272	CHEBI:17440
218.083	TRUE	0.80215	7008.64	-0.000529029	C12H13NO3	-H(-)	100	N-Deschlorobenzoyl indomethacin		HMDB0013988; HMDB0033436; HMDB0038338; HMDB0038339; HMDB13988; HMDB33436; HMDB38338; HMDB38339	; CHEBI:235459
218.104	TRUE	0.948274	95279.6	-0.000123095	C9H17NO5	-H(-)	100	Pantothenic acid		HMDB0000210; HMDB00210; HMDB0062717; HMDB62717	CHEBI:46905
219.103	TRUE	0.942728	17852.1	-7.11953e-05	C13H16O3	-H(-)	100	1-(5-Acetyl-2-hydroxyphenyl)-3-methyl-1-butanone		HMDB0032589; HMDB0037492; HMDB0040424; HMDB0061823; HMDB0061942; HMDB0132933; HMDB0132935; HMDB0132936; HMDB0132937; HMDB0132939; HMDB0132948; HMDB32589; HMDB37492; HMDB40424; HMDB61823; HMDB61942	; CHEBI:88591
219.175	TRUE	-0.354207	161338	0.000341374	C15H24O	-H(-)	100	Nootkatol		HMDB0013688; HMDB0030232; HMDB0032220; HMDB0033826; HMDB0034661; HMDB0034718; HMDB0034940; HMDB0035020; HMDB0035026; HMDB0035097; HMDB0035306; HMDB0035391; HMDB0035645; HMDB0035704; HMDB0035718; HMDB0035720; HMDB0035739; HMDB0035793; HMDB0036118; HMDB0036192; HMDB0036402; HMDB0036420; HMDB0036716; HMDB0036717; HMDB0036788; HMDB0036789; HMDB0036793; HMDB0036798; HMDB0037069; HMDB0037392; HMDB00373…	; CHEBI:10441; CHEBI:15894; CHEBI:34247; CHEBI:34440
220.065	TRUE	0.431205	11607.5	0.000296053	C8H15NO4S	-H(-)	100	N-lactoyl-Methionine		HMDB0062182; HMDB62182
220.082	TRUE	0.848253	4355.99	0.000352638	C8H15NO6	-H(-)	100	N-Acetylgalactosamine		HMDB0000212; HMDB0000215; HMDB0000533; HMDB0000803; HMDB0000835; HMDB0000853; HMDB0001129; HMDB0014288; HMDB00212; HMDB00215; HMDB0038751; HMDB00533; HMDB0062641; HMDB0062724; HMDB00803; HMDB00835; HMDB00853; HMDB01129; HMDB14288; HMDB38751; HMDB62641; HMDB62724	; CHEBI:17411; CHEBI:28009; CHEBI:28497; CHEBI:38156; CHEBI:40356; CHEBI:506227; CHEBI:63154
221.045	TRUE	0.888403	32360.5	0.000715307	C11H10O5	-H(-)	100	3-(6-hydroxy-7-methoxy-2H-1,3-benzodioxol-5-yl)prop-2-enal		HMDB0128662; HMDB0128663; HMDB0132247; HMDB0132248; HMDB0136673
221.061	TRUE	0.919368	7987.81	-0.000364647	C15H10O2	-H(-)	100	Flavone		HMDB0003075; HMDB0014641; HMDB03075; HMDB14641	CHEBI:42491; CHEBI:8066
221.082	TRUE	0.872967	5868.61	-0.000169928	C12H14O4	-H(-)	100	Monoisobutyl phthalic acid		HMDB0002056; HMDB0013247; HMDB0029226; HMDB0029470; HMDB0030725; HMDB0031668; HMDB0033776; HMDB0034056; HMDB0037130; HMDB0037681; HMDB0038563; HMDB0041379; HMDB0094660; HMDB0127824; HMDB0131283; HMDB0131284; HMDB0131285; HMDB0135689; HMDB0135900; HMDB0135904; HMDB0135906; HMDB02056; HMDB13247; HMDB29226; HMDB29470; HMDB30725; HMDB31668; HMDB33776; HMDB34056; HMDB37130; HMDB37681; HMDB38563; HMDB4…	; CHEBI:1156602; CHEBI:34698; CHEBI:544678; CHEBI:90038
221.093	TRUE	0.905937	3485.56	0.000205872	C11H14N2O3	-H(-)	100	Glycyl-Phenylalanine		HMDB0028848; HMDB0028995; HMDB28848; HMDB28995
221.103	TRUE	0.802106	3386.29	0.000185037	C9H18O6	-H(-)	100	Isopropyl beta-D-glucoside		HMDB0032705; HMDB32705
221.118	TRUE	0.812749	4801.99	-9.79367e-05	C13H18O3	-H(-)	100	Annuionone B		HMDB0032121; HMDB0036819; HMDB0038894; HMDB0060565; HMDB0060698; HMDB0060920; HMDB0060921; HMDB0061943; HMDB0132941; HMDB0132943; HMDB0132945; HMDB0132946; HMDB0140966; HMDB0140967; HMDB32121; HMDB36819; HMDB38894; HMDB60565; HMDB60698; HMDB60920; HMDB60921; HMDB61943	; CHEBI:133197; CHEBI:18429; CHEBI:88836
221.154	TRUE	0.75643	20306.6	0.000314344	C14H22O2	-H(-)	100	Rishitin		HMDB0035593; HMDB0036790; HMDB0036791; HMDB0037605; HMDB0037820; HMDB0040178; HMDB35593; HMDB36790; HMDB36791; HMDB37605; HMDB37820; HMDB40178
222.077	TRUE	0.879828	4989.78	0.000237117	C11H13NO4	-H(-)	100	N-Acetyl-L-tyrosine		HMDB0000866; HMDB0013068; HMDB00866; HMDB0094723; HMDB0094724; HMDB0094725; HMDB0094726; HMDB0094727; HMDB13068; HMDB94723; HMDB94724; HMDB94725; HMDB94726; HMDB94727	; CHEBI:21563
223.06	TRUE	0.883462	35999.7	0.000845048	C11H12O5	-H(-)	100	Elenolide		HMDB0030018; HMDB0032616; HMDB0034069; HMDB0041691; HMDB0127488; HMDB0128183; HMDB0128665; HMDB0128667; HMDB0128668; HMDB0128673; HMDB0128674; HMDB0140920; HMDB0141325; HMDB0142075; HMDB0142169; HMDB0142170; HMDB0142171; HMDB0142172; HMDB0142173; HMDB0142174; HMDB30018; HMDB32616; HMDB34069; HMDB41691	; CHEBI:15714; CHEBI:76350
223.097	TRUE	0.869911	6191.06	0.000287403	C12H16O4	-H(-)	100	Diplosporin		HMDB0030680; HMDB0030703; HMDB0032552; HMDB0032663; HMDB0036203; HMDB0040629; HMDB0040890; HMDB0124917; HMDB0124919; HMDB0124920; HMDB0125801; HMDB0127761; HMDB0127765; HMDB0135709; HMDB30680; HMDB30703; HMDB32552; HMDB32663; HMDB36203; HMDB40629; HMDB40890
223.112	TRUE	0.935155	2238.69	0.000989515	C16H16O	-H(-)	100	2-(2-phenylcyclobutyl)phenol		HMDB0134565; HMDB0134566; HMDB0134567; HMDB0134568; HMDB0135554; HMDB0135555; HMDB0135556; HMDB0135557; HMDB0135558; HMDB0135559; HMDB0135560; HMDB0135561; HMDB0135562
223.134	TRUE	0.881622	11269.4	0.000158245	C13H20O3	-H(-)	100	Epoxyeremopetasinorol		HMDB0029670; HMDB0032679; HMDB0032689; HMDB0034564; HMDB0036583; HMDB0037244; HMDB0037726; HMDB0037730; HMDB0037736; HMDB0112084; HMDB29670; HMDB32679; HMDB32689; HMDB34564; HMDB36583; HMDB37244; HMDB37726; HMDB37730; HMDB37736	; CHEBI:15929
223.17	TRUE	0.834679	12789.4	0.000295641	C14H24O2	-H(-)	100	Goshuyic acid		HMDB0000560; HMDB0030426; HMDB0030427; HMDB0031015; HMDB0032053; HMDB0032342; HMDB0032524; HMDB0036424; HMDB0037814; HMDB0038246; HMDB0038259; HMDB0038260; HMDB0039129; HMDB00560; HMDB30426; HMDB30427; HMDB31015; HMDB32053; HMDB32342; HMDB32524; HMDB36424; HMDB37814; HMDB38246; HMDB38259; HMDB38260; HMDB39129	; CHEBI:70719
223.207	TRUE	0.859541	1725.65	0.000137586	C15H28O	-H(-)	100	5,10-Pentadecadien-1-ol		HMDB0031111; HMDB0032218; HMDB0040377; HMDB31111; HMDB32218; HMDB40377
225.113	TRUE	0.920194	10931.5	-7.46951e-05	C12H18O4	-H(-)	100	Allixin		HMDB0040705; HMDB0059729; HMDB40705; HMDB59729	; CHEBI:89935
225.15	TRUE	0.789852	7219.57	-7.40471e-05	C13H22O3	-H(-)	100	Methyl dihydrojasmonate		HMDB0031740; HMDB0037562; HMDB0040615; HMDB31740; HMDB37562; HMDB40615	; CHEBI:89741
225.186	TRUE	0.888781	17673.3	-7.43459e-05	C14H26O2	-H(-)	100	C14:1		HMDB0000499; HMDB0000521; HMDB0002000; HMDB0005051; HMDB0010732; HMDB0030921; HMDB0031029; HMDB0031073; HMDB0032152; HMDB0032321; HMDB0034561; HMDB0037188; HMDB0037189; HMDB0037227; HMDB0037228; HMDB0037369; HMDB0037633; HMDB0038056; HMDB0040228; HMDB00499; HMDB00521; HMDB0062243; HMDB0062248; HMDB0094671; HMDB02000; HMDB05051; HMDB10732; HMDB30921; HMDB31029; HMDB31073; HMDB32152; HMDB32321; HMD…	; CHEBI:131381; CHEBI:27781; CHEBI:37271; CHEBI:53206; CHEBI:70716
225.222	TRUE	0.871878	1700.72	0.000172807	C15H30O	-H(-)	100	Pentadecanal		HMDB0031078; HMDB0031081; HMDB0059813; HMDB31078; HMDB31081; HMDB59813	; CHEBI:17302
226.084	TRUE	0.893235	2983.38	-0.000670411	C9H13N3O4	-H(-)	100	Deoxycytidine		HMDB0000014; HMDB00014	CHEBI:15698
227.067	TRUE	0.888358	7644.28	0.000293932	C9H12N2O5	-H(-)	100	Deoxyuridine		HMDB0000012; HMDB00012	CHEBI:16450
227.092	TRUE	0.938096	11553.3	0.000315353	C11H16O5	-H(-)	100	Propyl propane thiosulfonate		HMDB0032496; HMDB32496
227.129	TRUE	0.895189	13579	0.000217885	C12H20O4	-H(-)	100	Traumatic acid		HMDB0000933; HMDB0030994; HMDB00933; HMDB30994	; CHEBI:545687
227.14	TRUE	0.956726	6737.42	0.000398142	C11H20N2O3	-H(-)	100	Isoleucylproline		HMDB0011174; HMDB0011175; HMDB0028915; HMDB0028937; HMDB11174; HMDB11175; HMDB28915; HMDB28937
227.165	TRUE	0.859326	10164.4	0.000134318	C13H24O3	-H(-)	100	11-Hydroxy-9-tridecenoic acid		HMDB0032367; HMDB0035881; HMDB0036139; HMDB0037212; HMDB0040004; HMDB32367; HMDB35881; HMDB36139; HMDB37212; HMDB40004
227.202	TRUE	0.994699	274862	7.11673e-05	C14H28O2	-H(-)	100	C14:0		HMDB0000806; HMDB0002221; HMDB0031072; HMDB0032318; HMDB0032548; HMDB0033788; HMDB0034461; HMDB0036216; HMDB0037312; HMDB0037495; HMDB0038034; HMDB0038969; HMDB0059865; HMDB0061781; HMDB00806; HMDB02221; HMDB31072; HMDB32318; HMDB32548; HMDB33788; HMDB34461; HMDB36216; HMDB37312; HMDB37495; HMDB38034; HMDB38969; HMDB59865; HMDB61781	; CHEBI:23580; CHEBI:28875; CHEBI:43722; CHEBI:542954; CHEBI:87490; CHEBI:87570; CHEBI:90062
228.028	TRUE	0.865743	2494.98	0.000302135	C5H12NO7P	-H(-)	100	5-Phosphoribosylamine		HMDB0001128; HMDB0002347; HMDB0062576; HMDB01128; HMDB02347; HMDB62576	; CHEBI:37737; CHEBI:58681
228.099	TRUE	0.970175	12808.6	-8.7203e-05	C9H15N3O4	-H(-)	100	Asparaginyl-Proline		HMDB0028739; HMDB0029012; HMDB28739; HMDB29012
228.161	TRUE	0.863372	4672.74	-0.000138898	C12H23NO3	-H(-)	100	N-Decanoylglycine		HMDB0013267; HMDB13267	; CHEBI:74430
229.012	TRUE	0.898624	37026.7	-8.4031e-05	C5H11O8P	-H(-)	100	Pentose P		HMDB0000618; HMDB0000868; HMDB0001489; HMDB0001548; HMDB0002033; HMDB0002694; HMDB0006212; HMDB0006534; HMDB0011734; HMDB0012195; HMDB00618; HMDB00868; HMDB01489; HMDB01548; HMDB02033; HMDB02694; HMDB06212; HMDB06534; HMDB11734; HMDB12195	; CHEBI:15807; CHEBI:16241; CHEBI:16300; CHEBI:16332; CHEBI:17363; CHEBI:52742; CHEBI:71687
229.084	TRUE	0.933851	6227.43	-0.000678887	C9H14N2O5	-H(-)	100	Aspartyl-L-proline		HMDB0002335; HMDB0028761; HMDB0029013; HMDB0029756; HMDB0031701; HMDB0039110; HMDB02335; HMDB28761; HMDB29013; HMDB29756; HMDB31701; HMDB39110
229.119	TRUE	0.934363	10921.5	-4.47887e-05	C10H18N2O4	-H(-)	100	Hydroxyprolyl-Valine		HMDB0028876; HMDB0029128; HMDB28876; HMDB29128
229.144	TRUE	0.926293	24180.4	0.000106341	C12H22O4	-H(-)	100	Dodecanedioic acid		HMDB0000623; HMDB0030143; HMDB0041613; HMDB0041614; HMDB00623; HMDB30143; HMDB41613; HMDB41614	; CHEBI:4676
229.155	TRUE	0.963699	13065.8	0.000288998	C11H22N2O3	-H(-)	100	Isoleucyl-Valine		HMDB0028920; HMDB0028942; HMDB0029130; HMDB0029131; HMDB28920; HMDB28942; HMDB29130; HMDB29131
229.181	TRUE	0.947393	220988	-2.40528e-05	C13H26O3	-H(-)	100	3-[[5-Methyl-2-(1-methylethyl)cyclohexyl]oxy]-1,2-propanediol		HMDB0036133; HMDB0061655; HMDB36133; HMDB61655
230.104	TRUE	0.841747	3261.91	-0.000174958	C10H17NO5	-H(-)	100	Isovalerylglutamic acid		HMDB0000726; HMDB0000953; HMDB00726; HMDB00953
233.009	TRUE	0.927428	42098.9	0.000551519	C12H10OS2	-H(-)	100	4-[2,2''-Bithiophen-5-yl]-3-butyn-1-ol		HMDB0034453; HMDB34453	CHEBI:16887
233.078	TRUE	0.90646	5495.08	-0.000471251	C8H14N2O6	-H(-)	100	L-beta-aspartyl-L-threonine		HMDB0011169; HMDB0028763; HMDB0028828; HMDB0029038; HMDB0029057; HMDB0029158; HMDB11169; HMDB28763; HMDB28828; HMDB29038; HMDB29057; HMDB29158	; CHEBI:73509
233.155	TRUE	0.887582	72189.7	8.66369e-05	C15H22O2	-H(-)	100	Valerenic acid		HMDB0030016; HMDB0031349; HMDB0032081; HMDB0033252; HMDB0033253; HMDB0033960; HMDB0034562; HMDB0034742; HMDB0034956; HMDB0035202; HMDB0035407; HMDB0035408; HMDB0035413; HMDB0035639; HMDB0035794; HMDB0035869; HMDB0035889; HMDB0035935; HMDB0036035; HMDB0036390; HMDB0036392; HMDB0036427; HMDB0036449; HMDB0036466; HMDB0036647; HMDB0037038; HMDB0037391; HMDB0037640; HMDB0037710; HMDB0037739; HMDB00381…	; CHEBI:80811
235.037	TRUE	0.915344	7392.34	-0.000115878	C11H12N2S2	-H(-)	100	Brassinin		HMDB0033350; HMDB33350	; CHEBI:38119
235.06	TRUE	0.871927	3230.36	0.000744656	C12H12O5	-H(-)	100	Dillapional		HMDB0030582; HMDB0030858; HMDB0033096; HMDB0040407; HMDB0128676; HMDB0137293; HMDB30582; HMDB30858; HMDB33096; HMDB40407
235.076	TRUE	0.91626	3692.76	1.49898e-05	C8H16N2O4S	-H(-)	100	Methionyl-Serine		HMDB0028982; HMDB0029045; HMDB28982; HMDB29045
235.134	TRUE	0.883203	6341.72	0.000453275	C14H20O3	-H(-)	100	Heptyl 4-hydroxybenzoate		HMDB0034462; HMDB0040778; HMDB34462; HMDB40778	; CHEBI:17879
235.17	TRUE	0.544284	24598.3	0.000181264	C15H24O2	-H(-)	100	Capsidiol		HMDB0002352; HMDB0030891; HMDB0030916; HMDB0030920; HMDB0031348; HMDB0032048; HMDB0032292; HMDB0032681; HMDB0033083; HMDB0033104; HMDB0034714; HMDB0034722; HMDB0035032; HMDB0035040; HMDB0035127; HMDB0035147; HMDB0035301; HMDB0035648; HMDB0035827; HMDB0036446; HMDB0036549; HMDB0036668; HMDB0036680; HMDB0036687; HMDB0037393; HMDB0037906; HMDB0038027; HMDB0038122; HMDB0038144; HMDB0038178; HMDB00395…	; CHEBI:28283; CHEBI:545749
236.08	TRUE	0.893803	2110.01	-0.000959207	C9H11N5O3	-H(-)	100	Sepiapterin		HMDB0000238; HMDB0000468; HMDB0000633; HMDB0000817; HMDB0001195; HMDB0002263; HMDB00238; HMDB0029928; HMDB00468; HMDB00633; HMDB00817; HMDB01195; HMDB02263; HMDB29928	; CHEBI:17804; CHEBI:63931; CHEBI:74688; CHEBI:74689; CHEBI:804632
236.094	TRUE	0.894589	9904.85	-0.00077371	C12H15NO4	-H(-)	100	Salsoline-1-carboxylate		HMDB0013067; HMDB0032775; HMDB0062175; HMDB0139939; HMDB13067; HMDB32775; HMDB62175
237.062	TRUE	0.850197	2886.12	-0.000673378	C8H14O8	-H(-)	100	3,4,5-trihydroxy-6-(2-hydroxyethoxy)oxane-2-carboxylic acid		HMDB0131294
237.077	TRUE	0.827028	9440.3	-0.000317358	C12H14O5	-H(-)	100	3,4,5-Trimethoxycinnamic acid		HMDB0002511; HMDB0011721; HMDB0031771; HMDB0124869; HMDB0128658; HMDB0128659; HMDB0128697; HMDB02511; HMDB11721; HMDB31771
237.091	TRUE	0.799404	10583.9	0.000191806	C8H18N2O4S	-H(-)	100	15(R)-hydroperoxy-EPE		HMDB0062295; HMDB62295	; CHEBI:42334
237.125	TRUE	0.870984	2594.73	-0.000233687	C12H18N2O3	-H(-)	100	Secobarbital		HMDB0014562; HMDB0139940; HMDB14562	; CHEBI:9073
237.149	TRUE	0.880708	9194.69	0.000229715	C14H22O3	-H(-)	100	Geranyl acetoacetate		HMDB0038256; HMDB0112083; HMDB38256
237.222	TRUE	0.836006	2199.04	0.00029459	C16H30O	-H(-)	100	3-Methylcyclopentadecanone		HMDB0034181; HMDB0037544; HMDB0060482; HMDB34181; HMDB37544; HMDB60482	; CHEBI:17585
238.058	TRUE	0.852581	6251.49	-0.000217529	C8H9N5O4	-H(-)	100	9-Carboxymethoxymethylguanine		HMDB0060805; HMDB60805
238.094	TRUE	0.865381	2553.75	-0.000839948	C8H17NO7	-H(-)	100	N-Gluconyl ethanolamine		HMDB0032293; HMDB32293
239.016	TRUE	0.885844	9946.1	0.000754803	C6H12N2O4S2	-H(-)	100	L-Cystine		HMDB0000192; HMDB00192	CHEBI:16283
239.059	TRUE	0.779214	40135.7	0.000887287	C9H20OS3	-H(-)	100	Propyl 1-(propylsulfinyl)propyl disulfide		HMDB0033071; HMDB33071
239.092	TRUE	0.907251	8220.7	0.00022661	C12H16O5	-H(-)	100	3-(3,4,5-Trimethoxyphenyl)propanoic acid		HMDB0030254; HMDB0038627; HMDB0041756; HMDB0061112; HMDB0062776; HMDB0125802; HMDB0125804; HMDB0127748; HMDB0127826; HMDB0128672; HMDB0128705; HMDB0128721; HMDB0142074; HMDB30254; HMDB38627; HMDB41756; HMDB61112; HMDB62776	; CHEBI:41254; CHEBI:583580
239.107	TRUE	0.875199	3919.43	0.000460354	C16H16O2	-H(-)	100	Obtustyrene		HMDB0030672; HMDB0030722; HMDB0030881; HMDB0035009; HMDB0135605; HMDB0135612; HMDB30672; HMDB30722; HMDB30881; HMDB35009	; CHEBI:489746
239.165	TRUE	0.86809	10125.8	7.79345e-05	C14H24O3	-H(-)	100	L-Menthyl acetoacetate		HMDB0032369; HMDB32369
239.201	TRUE	0.84405	7382.44	0.000291937	C15H28O2	-H(-)	100	C15:1		HMDB0029765; HMDB0032347; HMDB0034455; HMDB0036426; HMDB0037190; HMDB0037211; HMDB0037229; HMDB0038954; HMDB0039715; HMDB0040997; HMDB29765; HMDB32347; HMDB34455; HMDB36426; HMDB37190; HMDB37211; HMDB37229; HMDB38954; HMDB39715; HMDB40997	; CHEBI:46643
239.998	TRUE	0.911982	4571.99	-0.000525569	C9H7NO5S	-H(-)	100	Indole-3-carboxilic acid-O-sulphate		HMDB0060002; HMDB60002	; CHEBI:89621
240.1	TRUE	0.833574	3426.57	-0.000572003	C10H15N3O4	-H(-)	100	5-Methyldeoxycytidine		HMDB0002224; HMDB0060750; HMDB02224; HMDB60750	; CHEBI:27964
240.16	TRUE	0.848844	2248.73	5.27328e-05	C13H23NO3	-H(-)	100	Dioscoretine		HMDB0038588; HMDB38588
241.012	TRUE	0.944651	110945	-0.000378883	C6H11O8P	-H(-)	100	Inositol cyclic phosphate		HMDB0001125; HMDB0011748; HMDB01125; HMDB11748	CHEBI:18426
241.144	TRUE	0.906762	10829.5	4.22173e-05	C13H22O4	-H(-)	100	2-Carboxy-4-dodecanolide		HMDB0030987; HMDB0038736; HMDB30987; HMDB38736
241.159	TRUE	0.856967	3166.81	0.000957032	C17H22O	-H(-)	100	(Z,Z)-2,9,16-Heptadecatriene-4,6-diyn-8-ol		HMDB0032674; HMDB0033693; HMDB32674; HMDB33693
241.181	TRUE	0.894271	14403.1	0.000226798	C14H26O3	-H(-)	100	3-Oxotetradecanoic acid		HMDB0010730; HMDB0030982; HMDB0032370; HMDB10730; HMDB30982; HMDB32370	; CHEBI:37270
241.217	TRUE	0.990007	112790	0.00010496	C15H30O2	-H(-)	100	C15:0		HMDB0000826; HMDB0030469; HMDB0032250; HMDB0032328; HMDB0036218; HMDB0036220; HMDB0037306; HMDB0038907; HMDB0040998; HMDB0041588; HMDB0059820; HMDB0059833; HMDB0061707; HMDB00826; HMDB30469; HMDB32250; HMDB32328; HMDB36218; HMDB36220; HMDB37306; HMDB38907; HMDB40998; HMDB41588; HMDB59820; HMDB59833; HMDB61707	; CHEBI:32361; CHEBI:39250; CHEBI:42504; CHEBI:447965
242.176	TRUE	0.953882	21542.4	8.29923e-05	C13H25NO3	-H(-)	100	N-Undecanoylglycine		HMDB0013286; HMDB13286	; CHEBI:74438
242.997	TRUE	0.963759	9472.17	-1.00869e-05	C9H8O6S	-H(-)	100	(2E)-3-[3-(sulfooxy)phenyl]prop-2-enoic acid		HMDB0124975; HMDB0125166; HMDB0127985; HMDB0128093; HMDB0134054
243.062	TRUE	0.968748	59175.5	5.94488e-05	C9H12N2O6	-H(-)	100	Uridine		HMDB0000296; HMDB0000767; HMDB0006075; HMDB00296; HMDB00767; HMDB06075	CHEBI:16704; CHEBI:17802
243.124	TRUE	0.921227	11862.3	0.000214857	C12H20O5	-H(-)	100	Polyethylene, oxidized		HMDB0032472; HMDB32472
243.135	TRUE	0.951904	6041.17	5.08338e-05	C11H20N2O4	-H(-)	100	Hydroxyprolyl-Isoleucine		HMDB0028866; HMDB0028867; HMDB0028908; HMDB0028930; HMDB28866; HMDB28867; HMDB28908; HMDB28930
243.16	TRUE	0.932253	28822.7	0.000104508	C13H24O4	-H(-)	100	1,11-Undecanedicarboxylic acid		HMDB0002327; HMDB0036141; HMDB0037184; HMDB02327; HMDB36141; HMDB37184	; CHEBI:73718
243.171	TRUE	0.964898	12102.4	0.000273511	C12H24N2O3	-H(-)	100	Isoleucyl-Isoleucine		HMDB0028910; HMDB0028911; HMDB0028932; HMDB0028933; HMDB28910; HMDB28911; HMDB28932; HMDB28933	; CHEBI:6418
243.176	TRUE	0.846751	8956.21	-0.000834086	C17H24O	-H(-)	100	4-Acetyl-6-tert-butyl-1,1-dimethylindane		HMDB0031867; HMDB0039588; HMDB31867; HMDB39588
243.196	TRUE	0.876608	7775.92	0.000875664	C14H28O3	-H(-)	100	2-Hydroxymyristic acid		HMDB0002261; HMDB0010731; HMDB0032417; HMDB0059850; HMDB0061656; HMDB0094672; HMDB02261; HMDB10731; HMDB32417; HMDB59850; HMDB61656; HMDB94672	; CHEBI:42539; CHEBI:59270; CHEBI:84197; CHEBI:85148
244.13	TRUE	0.921982	4086.29	0.000386454	C10H19N3O4	-H(-)	100	Asparaginyl-Isoleucine		HMDB0028734; HMDB0028735; HMDB0028810; HMDB0028902; HMDB0028924; HMDB0029125; HMDB0029141; HMDB28734; HMDB28735; HMDB28810; HMDB28902; HMDB28924; HMDB29125; HMDB29141
245.013	TRUE	0.961767	19920.4	-4.78334e-05	C9H10O6S	-H(-)	100	3-[3-(Sulfooxy)phenyl]propanoic acid		HMDB0094710; HMDB0125171; HMDB0128001; HMDB0130016; HMDB0134064; HMDB0134069; HMDB0134071; HMDB0134074; HMDB0134080; HMDB0134083; HMDB94710	; CHEBI:64414
245.077	TRUE	0.924556	6350.52	0.000902594	C9H14N2O6	-H(-)	100	5,6-Dihydrouridine		HMDB0000497; HMDB0011160; HMDB0028754; HMDB00497; HMDB11160; HMDB28754	; CHEBI:23774
245.114	TRUE	0.948231	8918.65	-8.4266e-05	C10H18N2O5	-H(-)	100	L-beta-aspartyl-L-leucine		HMDB0011166; HMDB0011172; HMDB0028756; HMDB0028757; HMDB0028832; HMDB0028903; HMDB0028925; HMDB0029126; HMDB0029162; HMDB0059717; HMDB11166; HMDB11172; HMDB28756; HMDB28757; HMDB28832; HMDB28903; HMDB28925; HMDB29126; HMDB29162; HMDB59717	; CHEBI:68846; CHEBI:68848
245.139	TRUE	0.899592	6292.65	0.000328073	C12H22O5	-H(-)	100	3-Hydroxydodecanedioic acid		HMDB0000413; HMDB0031696; HMDB00413; HMDB31696
245.175	TRUE	0.892724	3057.23	0.000648165	C13H26O4	-H(-)	100	MG(10:0/0:0/0:0)		HMDB0072866; HMDB0072874; HMDB72866; HMDB72874
245.191	TRUE	0.871794	2047.45	-0.000368205	C17H26O	-H(-)	100	Avocadienofuran		HMDB0030926; HMDB0030927; HMDB0030933; HMDB0040373; HMDB30926; HMDB30927; HMDB30933; HMDB40373	; CHEBI:977231
246.992	TRUE	0.948973	127695	-0.000370333	C8H8O7S	-H(-)	100	Vanillic acid 4-sulfate		HMDB0041788; HMDB0125151; HMDB0140929; HMDB41788	; CHEBI:88847
247.134	TRUE	0.892103	3195.46	0.000114222	C15H20O3	-H(-)	100	(S)-Pterosin A		HMDB0030757; HMDB0030888; HMDB0030910; HMDB0031378; HMDB0031386; HMDB0031387; HMDB0031970; HMDB0032649; HMDB0033707; HMDB0034123; HMDB0035131; HMDB0035132; HMDB0035223; HMDB0035503; HMDB0035708; HMDB0035903; HMDB0036005; HMDB0036040; HMDB0036641; HMDB0036770; HMDB0036772; HMDB0037022; HMDB0037557; HMDB0037800; HMDB0038326; HMDB0038794; HMDB0039859; HMDB0134144; HMDB0134145; HMDB0134146; HMDB01341…
247.17	TRUE	0.876204	7942.36	0.000136856	C16H24O2	-H(-)	100	C16:4		HMDB0032228; HMDB0036221; HMDB0036640; HMDB0037713; HMDB0037719; HMDB32228; HMDB36221; HMDB36640; HMDB37713; HMDB37719
249.055	TRUE	0.928939	8589.53	-0.000149095	C8H14N2O5S	-H(-)	100	gamma-Glutamylcysteine		HMDB0001049; HMDB0028774; HMDB0028816; HMDB0029146; HMDB01049; HMDB28774; HMDB28816; HMDB29146	; CHEBI:17515; CHEBI:89701
249.067	TRUE	0.951199	12182.5	-0.000102651	C15H10N2O2	-H(-)	100	5-Methoxycanthin-6-one		HMDB0030227; HMDB0041064; HMDB30227; HMDB41064	; CHEBI:544162
249.113	TRUE	0.881158	4168.96	-0.000203391	C14H18O4	-H(-)	100	Ubiquinone-1		HMDB0002012; HMDB0032116; HMDB0038804; HMDB0094669; HMDB0133182; HMDB0134155; HMDB0135907; HMDB02012; HMDB32116; HMDB38804; HMDB94669	; CHEBI:46234; CHEBI:82625
249.15	TRUE	0.880793	12401.5	-0.000131071	C15H22O3	-H(-)	100	Gemfibrozil		HMDB0015371; HMDB0030917; HMDB0031901; HMDB0034721; HMDB0035117; HMDB0035137; HMDB0035148; HMDB0035358; HMDB0035760; HMDB0035798; HMDB0036036; HMDB0036037; HMDB0036550; HMDB0036563; HMDB0036664; HMDB0037064; HMDB0037529; HMDB0037559; HMDB0039156; HMDB0039635; HMDB0039644; HMDB0040754; HMDB0061839; HMDB15371; HMDB30917; HMDB31901; HMDB34721; HMDB35117; HMDB35137; HMDB35148; HMDB35358; HMDB35760; H…	; CHEBI:5296
249.186	TRUE	0.907839	7307.65	0.000371129	C16H26O2	-H(-)	100	C16:3		HMDB0035293; HMDB0037631; HMDB0037712; HMDB35293; HMDB37631; HMDB37712
250.093	TRUE	0.898515	2057.22	-7.27409e-05	C9H17NO7	-H(-)	100	Muramic acid		HMDB0003254; HMDB0038662; HMDB03254; HMDB38662	; CHEBI:28118
251.049	TRUE	0.91094	3145.9	0.000560782	C11H12N2O3S	-H(-)	100	Hydroxyzileuton		HMDB0013968; HMDB0013969; HMDB13968; HMDB13969
251.078	TRUE	0.877562	3754.1	0.000461636	C10H12N4O4	-H(-)	100	Deoxyinosine		HMDB0000071; HMDB00071; HMDB0029956; HMDB29956	CHEBI:139743; CHEBI:28997
251.093	TRUE	0.919995	5146.73	-0.00016603	C13H16O5	-H(-)	100	1-(2,4,6-Trimethoxyphenyl)-1,3-butanedione		HMDB0030668; HMDB0038551; HMDB0125460; HMDB0137142; HMDB30668; HMDB38551
251.103	TRUE	0.957114	3160.41	0.000949306	C12H16N2O4	-H(-)	100	3''-Hydroxyhexobarbital		HMDB0013940; HMDB0013941; HMDB0028699; HMDB0029004; HMDB0029046; HMDB0029098; HMDB13940; HMDB13941; HMDB28699; HMDB29004; HMDB29046; HMDB29098
251.113	TRUE	0.913228	2258.52	0.000874971	C10H20O7	-H(-)	100	2,3-Butanediol glucoside		HMDB0040822; HMDB40822
251.129	TRUE	0.877166	6756.16	0.000152888	C14H20O4	-H(-)	100	2,2,4,4-Tetramethyl-6-(1-oxobutyl)-1,3,5-cyclohexanetrione		HMDB0033197; HMDB0036047; HMDB0059661; HMDB33197; HMDB36047; HMDB59661
251.165	TRUE	0.692632	15223.1	0.000374402	C15H24O3	-H(-)	100	1-Hydroxyepiacorone		HMDB0030918; HMDB0030919; HMDB0032122; HMDB0033149; HMDB0034574; HMDB0035309; HMDB0035597; HMDB0035613; HMDB0035729; HMDB0035767; HMDB0036448; HMDB0036663; HMDB0037063; HMDB0037969; HMDB0038502; HMDB0040685; HMDB0112086; HMDB0112094; HMDB30918; HMDB30919; HMDB32122; HMDB33149; HMDB34574; HMDB35309; HMDB35597; HMDB35613; HMDB35729; HMDB35767; HMDB36448; HMDB36663; HMDB37063; HMDB37969; HMDB38502; …
251.201	TRUE	0.864252	8222.11	0.000444928	C16H28O2	-H(-)	100	C16:2		HMDB0000477; HMDB0029351; HMDB0030429; HMDB0031086; HMDB0032340; HMDB0037805; HMDB0038255; HMDB0039131; HMDB00477; HMDB29351; HMDB30429; HMDB31086; HMDB32340; HMDB37805; HMDB38255; HMDB39131	; CHEBI:86147
253.05	TRUE	0.908043	3051.41	0.000155172	C7H14N2O6S	-H(-)	100	5-L-Glutamyl-taurine		HMDB0004195; HMDB04195
253.072	TRUE	0.897247	3374.13	-0.000902348	C6H15N4O5P	-H(-)	100	L-Phosphoarginine		HMDB0029438; HMDB29438	CHEBI:18412
253.087	TRUE	0.908159	5459.2	-0.000141866	C16H14O3	-H(-)	100	Ketoprofen		HMDB0015144; HMDB0029687; HMDB0032890; HMDB0041873; HMDB0135232; HMDB0135413; HMDB0135606; HMDB0135608; HMDB0135609; HMDB0135610; HMDB0135611; HMDB15144; HMDB29687; HMDB32890; HMDB41873	; CHEBI:6128; CHEBI:76128
253.107	TRUE	0.893139	6034.72	0.000798335	C13H18O5	-H(-)	100	Methyl 3-(2,3-dihydroxy-3-methylbutyl)-4-hydroxybenzoate		HMDB0032796; HMDB32796
253.123	TRUE	0.914826	3663.36	0.000173274	C17H18O2	-H(-)	100	Isoeugenol benzyl ether		HMDB0032058; HMDB0032349; HMDB32058; HMDB32349
253.181	TRUE	0.886214	6698.88	-0.000361712	C15H26O3	-H(-)	100	Lubiminol		HMDB0029604; HMDB0035780; HMDB0036053; HMDB0036866; HMDB0037197; HMDB0040276; HMDB29604; HMDB35780; HMDB36053; HMDB36866; HMDB37197; HMDB40276
253.217	TRUE	0.981876	496553	3.05174e-05	C16H30O2	-H(-)	100	Hypogeic acid		HMDB0002186; HMDB0003229; HMDB0010735; HMDB0012328; HMDB0031053; HMDB0031145; HMDB0031711; HMDB0032638; HMDB0033791; HMDB0035877; HMDB0037647; HMDB0038958; HMDB0041422; HMDB0060082; HMDB02186; HMDB03229; HMDB10735; HMDB12328; HMDB31053; HMDB31145; HMDB31711; HMDB32638; HMDB33791; HMDB35877; HMDB37647; HMDB38958; HMDB41422; HMDB60082	; CHEBI:28716; CHEBI:35465; CHEBI:37252; CHEBI:59265
254.09	TRUE	0.920565	4987.54	-0.000606064	C9H13N5O4	-H(-)	100	7,8-Dihydroneopterin		HMDB0002275; HMDB0015139; HMDB02275; HMDB15139	; CHEBI:17001; CHEBI:465284
254.249	TRUE	0.908268	17297.3	0.000261968	C16H33NO	-H(-)	100	Palmitic amide		HMDB0012273; HMDB12273	; CHEBI:74475
254.982	TRUE	0.956943	115595	-9.43373e-05	C6H8O9S	-H(-)	100	Ascorbic acid-2-sulfate		HMDB0060649; HMDB60649
255.076	TRUE	0.858668	6922.73	-0.000697518	C11H14NO6	-H(-)	100	Nicotinate D-ribonucleoside		HMDB0006809; HMDB06809	CHEBI:27748
255.124	TRUE	0.91562	10132.7	8.36041e-05	C13H20O5	-H(-)	100	1-Methoxy-1-(2,4,5-trimethoxyphenyl)-2-propanol		HMDB0031772; HMDB0040352; HMDB31772; HMDB40352
255.16	TRUE	0.92483	16502.5	0.000133636	C14H24O4	-H(-)	100	5-Nonyltetrahydro-2-oxo-3-furancarboxylic acid		HMDB0030993; HMDB0036143; HMDB0062363; HMDB0062364; HMDB30993; HMDB36143; HMDB62363; HMDB62364
256.095	TRUE	0.947844	11413.7	-0.000790631	C10H15N3O5	-H(-)	100	5-Methylcytidine		HMDB0000982; HMDB0039229; HMDB00982; HMDB39229	; CHEBI:20607
256.156	TRUE	0.931534	4928.91	-0.000413739	C13H23NO4	-H(-)	100	2-Hexenoylcarnitine		HMDB0013161; HMDB13161
257.088	TRUE	0.88084	5247.44	0.000907875	C9H14N4O5	-H(-)	100	AICA-riboside		HMDB0062179; HMDB62179	; CHEBI:28498
257.103	TRUE	0.948263	10615.9	0.000374739	C12H18O6	-H(-)	100	1,1''-(Tetrahydro-6a-hydroxy-2,3a,5-trimethylfuro[2,3-d]-1,3-dioxole-2,5-diyl)bis-ethanone		HMDB0032527; HMDB32527
257.176	TRUE	0.710638	34475.8	0.000186215	C14H26O4	-H(-)	100	Tetradecanedioic acid		HMDB0000872; HMDB0040429; HMDB0041618; HMDB0059946; HMDB0059947; HMDB00872; HMDB40429; HMDB41618; HMDB59946; HMDB59947	; CHEBI:76308
257.212	TRUE	0.910455	7473.53	-2.04149e-05	C15H30O3	-H(-)	100	10-Hydroxymyristic acid methyl ester		HMDB0031061; HMDB0059866; HMDB0061657; HMDB31061; HMDB59866; HMDB61657	; CHEBI:87428
258.039	TRUE	0.946885	7836.49	-7.44987e-05	C6H14NO8P	-H(-)	100	Hexosamine P		HMDB0001109; HMDB0001254; HMDB0060436; HMDB01109; HMDB01254; HMDB60436	; CHEBI:15873; CHEBI:31203
258.145	TRUE	0.930803	4255.53	0.000498384	C11H21N3O4	-H(-)	100	Glutaminylisoleucine		HMDB0028800; HMDB0028801; HMDB0028868; HMDB0028905; HMDB0028921; HMDB0028927; HMDB0028943; HMDB0028952; HMDB28800; HMDB28801; HMDB28868; HMDB28905; HMDB28921; HMDB28927; HMDB28943; HMDB28952
258.992	TRUE	0.971427	54888.6	-0.000345151	C9H8O7S	-H(-)	100	Caffeic acid 3-sulfate		HMDB0041706; HMDB0041708; HMDB0125409; HMDB0125831; HMDB0127962; HMDB0134087; HMDB0135272; HMDB41706; HMDB41708	; CHEBI:90242
259.023	TRUE	0.965339	137407	-0.000230977	C6H13O9P	-H(-)	100	Hexose P		HMDB0000124; HMDB0000213; HMDB0000645; HMDB0000994; HMDB0001076; HMDB0001078; HMDB0001306; HMDB0001313; HMDB0001401; HMDB0001436; HMDB0001549; HMDB0001586; HMDB0002985; HMDB0003359; HMDB0003498; HMDB0003971; HMDB0006328; HMDB0006330; HMDB0006793; HMDB0006797; HMDB0006800; HMDB0006814; HMDB0006873; HMDB00124; HMDB00213; HMDB0060467; HMDB0062705; HMDB00645; HMDB00994; HMDB01076; HMDB01078; HMDB0130…	; CHEBI:1220424; CHEBI:12350; CHEBI:15946; CHEBI:16077; CHEBI:16084; CHEBI:17719; CHEBI:18105; CHEBI:18169; CHEBI:18384; CHEBI:35374; CHEBI:38342; CHEBI:4170; CHEBI:4251; CHEBI:49728; CHEBI:64838; CHEBI:704854
259.061	TRUE	0.851314	4554.12	0.000491772	C14H12O5	-H(-)	100	2-Methoxystypandrone		HMDB0033265; HMDB0039616; HMDB0040630; HMDB0128951; HMDB0128953; HMDB0128954; HMDB0128955; HMDB0128956; HMDB0128965; HMDB0131199; HMDB0141787; HMDB0141789; HMDB0141790; HMDB0141791; HMDB0141792; HMDB33265; HMDB39616; HMDB40630
259.094	TRUE	0.933319	3764.93	-0.000211618	C10H16N2O6	-H(-)	100	L-alpha-glutamyl-L-hydroxyproline		HMDB0011161; HMDB0028820; HMDB0028862; HMDB0029403; HMDB11161; HMDB28820; HMDB28862; HMDB29403
259.119	TRUE	0.922619	11487.3	-4.30508e-05	C12H20O6	-H(-)	100	Glycerol tripropanoate		HMDB0032857; HMDB32857
259.13	TRUE	0.948772	11166.3	0.000122251	C11H20N2O5	-H(-)	100	gamma-Glutamylisoleucine		HMDB0011170; HMDB0011171; HMDB0028822; HMDB0028823; HMDB0028906; HMDB0028928; HMDB0029152; HMDB0029153; HMDB11170; HMDB11171; HMDB28822; HMDB28823; HMDB28906; HMDB28928; HMDB29152; HMDB29153	; CHEBI:68433; CHEBI:68434; CHEBI:73506
260.089	TRUE	0.949606	5425.91	9.85451e-05	C9H15N3O6	-H(-)	100	Asparaginyl-Glutamic acid		HMDB0028730; HMDB0028751; HMDB0028767; HMDB0028793; HMDB0028814; HMDB0029144; HMDB28730; HMDB28751; HMDB28767; HMDB28793; HMDB28814; HMDB29144
260.103	TRUE	0.885699	1713.86	0.000640105	C13H15N3O3	-H(-)	100	Glycyl-Tryptophan		HMDB0028852; HMDB0029083; HMDB28852; HMDB29083
260.124	TRUE	0.890567	3254.05	0.000752917	C10H19N3O5	-H(-)	100	Gamma glutamyl ornithine		HMDB0002248; HMDB0004985; HMDB0004987; HMDB0028758; HMDB0028947; HMDB02248; HMDB04985; HMDB04987; HMDB28758; HMDB28947	; CHEBI:73829
261.073	TRUE	0.909313	4167.72	0.000150788	C9H14N2O7	-H(-)	100	L-beta-aspartyl-L-glutamic acid		HMDB0011164; HMDB0028752; HMDB0028815; HMDB0029145; HMDB0030413; HMDB0030419; HMDB11164; HMDB28752; HMDB28815; HMDB29145; HMDB30413; HMDB30419	; CHEBI:73503
261.171	TRUE	0.912798	1614.05	0.000215742	C13H26O5	-H(-)	100	Glyceryl 5-hydroxydecanoate		HMDB0032297; HMDB32297
261.222	TRUE	0.209543	4154.1	0.000337922	C18H30O	-H(-)	100	6,10,14-Trimethyl-5,9,13-pentadecatrien-2-one		HMDB0034495; HMDB0037519; HMDB34495; HMDB37519
262.087	TRUE	0.919237	3040.82	-0.000631816	C9H17N3O4S	-H(-)	100	Asparaginyl-Methionine		HMDB0028737; HMDB0028968; HMDB28737; HMDB28968
262.144	TRUE	0.855613	1843.33	0.000391375	C15H21NO3	-H(-)	100	N-(Heptan-4-yl)benzo[d][1,3]dioxole-5-carboxamide		HMDB0032305; HMDB32305
263.103	TRUE	0.900217	2170.4	0.000413972	C13H16N2O4	-H(-)	100	Acetyl-N-formyl-5-methoxykynurenamine		HMDB0004259; HMDB0006344; HMDB0061136; HMDB0062645; HMDB04259; HMDB06344; HMDB61136; HMDB62645	; CHEBI:17884; CHEBI:58310
263.129	TRUE	0.864096	3516.95	0.000163687	C15H20O4	-H(-)	100	gamma-CEHC		HMDB0001931; HMDB0030102; HMDB0031972; HMDB0033227; HMDB0033661; HMDB0034719; HMDB0035140; HMDB0035715; HMDB0035805; HMDB0035874; HMDB0036043; HMDB0036045; HMDB0036093; HMDB0036125; HMDB0036130; HMDB0036135; HMDB0036202; HMDB0036773; HMDB0036931; HMDB0037055; HMDB0037528; HMDB0038156; HMDB0040119; HMDB0041227; HMDB0041284; HMDB0124832; HMDB0134761; HMDB01931; HMDB30102; HMDB31972; HMDB33227; HMDB…	; CHEBI:18743; CHEBI:581942; CHEBI:62426
[truncated: 609 more rows]

## Sheet: intensities
Dataset 1
[truncated: 1,186 more rows]
