# Supplementary material for: Chemotherapy-driven intestinal dysbiosis and indole-3-propionic acid rewire myelopoiesis to promote a metastasis-refractory state
Source: Nat Commun. 2025 Dec 15;17:832. doi: 10.1038/s41467-025-67169-7 (PMC12827274; doi:10.1038/s41467-025-67169-7)
Supplement: Supplementary file 4 — Supplementary Dataset 2 [file 41467_2025_67169_MOESM4_ESM.xlsx]

## Sheet: Sheet1
Dataset 2
Description: log2(FC) abundance of metabolite in the cecal content of control versus FO treated mice
	FC	log2(FC)	p.ajusted	-log10(p)
3-(3-Hydroxyphenyl)propanoic acid	2.5481	1.3494	0.0080321	2.0952
Enoxacin	0.6861	-0.54351	8.4959e-08	7.0708
Thymidine	2.4926	1.3177	4.3217e-06	5.3643
1-(beta-D-Ribofuranosyl)-1,4-dihydronicotinamide	0.82836	-0.27167	8.4959e-08	7.0708
Dihydrouracil	1.1043	0.14318	8.4959e-08	7.0708
Shoyuflavone A	0.7801	-0.35826	1.4483e-07	6.8391
Cladribine	0.84013	-0.25131	1.4483e-07	6.8391
3-Hydroxydodecanoic acid	1.1469	0.19773	1.4483e-07	6.8391
2-(2,5-dihydroxy-4-methoxyphenyl)-3,5,6,7-tetrahydroxy-3,4-dihydro-2H-1-ben...	0.81224	-0.30002	3.1644e-07	6.4997
6-{4-[(1E)-3-[(3-carboxy-5,6-dihydroxycyclohex-3-en-1-yl)oxy]-3-oxoprop-1-e...	0.76008	-0.39577	4.2539e-07	6.3712
3-Glucosyl-2,3'',4,4'',6-pentahydroxybenzophenone	0.8823	-0.18066	4.2539e-07	6.3712
[2-methoxy-4-(3,5,6,7-tetrahydroxy-4-oxo-3,4-dihydro-2H-1-benzopyran-2-yl)p...	0.83787	-0.2552	4.3765e-07	6.3589
Chicoric acid	0.83415	-0.26162	7.1619e-07	6.145
Triethyl citrate	0.80533	-0.31235	8.9384e-07	6.0487
{[1-(3-methoxyphenyl)-3-(2,4,6-trihydroxyphenyl)propan-2-yl]oxy}sulfonic acid	0.64899	-0.62373	9.5258e-07	6.0211
Sulfasalazine	0.83821	-0.25462	9.5258e-07	6.0211
N-[2-(3,4-dimethoxyphenyl)ethyl]-3-[4-methoxy-3-(sulfooxy)phenyl]prop-2-eni...	0.73498	-0.44421	1.1301e-06	5.9469
1-Methylguanosine	0.79601	-0.32915	1.1301e-06	5.9469
Loquatoside	0.81044	-0.30322	1.1301e-06	5.9469
Phenylethyl alcohol	2.3784	1.25	0.0078088	2.1074
{2-hydroxy-5-[2-hydroxy-3-(2,4,6-trihydroxyphenyl)propyl]phenyl}oxidanesulf...	0.8028	-0.31689	1.5281e-06	5.8158
Cordeauxione	0.76763	-0.38152	1.6089e-06	5.7935
6-[2-carboxy-2-(hydroxymethyl)-2-methylethoxy]-3,4,5-trihydroxyoxane-2-carb...	0.8098	-0.30437	1.6089e-06	5.7935
1-(beta-D-Glucopyranosyloxy)-3-octanone	0.76655	-0.38355	1.8115e-06	5.742
{4,8-dihydroxy-17-methoxy-10-oxo-2-oxatricyclo[13.2.2.1³,⁷]icosa-1(17),3,5,...	0.84891	-0.23632	1.9047e-06	5.7202
Maltohexaose	2.0074	1.0053	0.00041778	3.3791
11,12-Dimethoxydihydrokawain	0.87617	-0.19072	2.3765e-06	5.6241
Glycogen	1.9605	0.97124	0.0010053	2.9977
Neobetanin	0.73835	-0.43762	2.4927e-06	5.6033
Monoglyceride citrate	0.74797	-0.41894	2.4927e-06	5.6033
2,3-Epoxyaflatoxin B1	0.91996	-0.12036	3.4793e-06	5.4585
Aspartate	0.64125	-0.64105	3.5245e-06	5.4529
(5,7-dihydroxy-6,8-dimethyl-2-phenyl-3,4-dihydro-2H-1-benzopyran-4-yl)oxida...	0.85609	-0.22417	3.5245e-06	5.4529
16-Oxoestrone	0.88362	-0.1785	3.5245e-06	5.4529
N4-Acetylcytidine	0.70276	-0.5089	3.5966e-06	5.4441
Aminopentanamide	1.1376	0.18593	4.1333e-06	5.3837
Amylopectin	1.9022	0.92767	0.00026081	3.5837
[4,5-dihydroxy-2-(5-hydroxy-7-methoxy-4-oxo-2-phenyl-4H-chromen-8-yl)oxan-3...	0.83076	-0.2675	4.3217e-06	5.3643
Phloretin	0.85379	-0.22805	4.3217e-06	5.3643
Avenanthramide 2s	0.8758	-0.19133	4.3217e-06	5.3643
Val-Val-Val	1.8936	0.92113	0.013983	1.8544
5-(3'',4''-dihydroxyphenyl)-gamma-valerolactone-3''-O-glucuronide	0.87023	-0.20053	4.3485e-06	5.3617
3-Oxotetradecanoic acid	1.031	0.044075	4.3485e-06	5.3617
Alanyl-Isoleucine	1.8652	0.89936	0.00066428	3.1776
(3-oxo-1,3-diphenylpropoxy)sulfonic acid	0.84443	-0.24395	4.9642e-06	5.3041
Propyl 1-(propylsulfinyl)propyl disulfide	0.88032	-0.1839	4.9642e-06	5.3041
Fertaric acid	0.88403	-0.17784	4.9642e-06	5.3041
(5-ethenyl-2-hydroxyphenyl)oxidanesulfonic acid	0.96224	-0.055528	4.9642e-06	5.3041
9-Carboxymethoxymethylguanine	0.91247	-0.13215	5.1422e-06	5.2888
Brinzolamide	0.85274	-0.22983	5.6035e-06	5.2515
Ribothymidine	0.72736	-0.45925	6.677e-06	5.1754
Arginine	1.7668	0.82112	1.6423e-05	4.7846
1-Octen-3-yl glucoside	0.71071	-0.49267	7.5999e-06	5.1192
C30:0	0.88528	-0.1758	9.0145e-06	5.0451
Quercetin 3-galactoside	0.96071	-0.057822	1.1723e-05	4.931
S,S-Dimethyl-beta-propiothetin	0.81105	-0.30213	1.2621e-05	4.8989
Ascorbigen	0.78911	-0.34171	1.4684e-05	4.8332
Inosine	0.46366	-1.1089	1.4799e-05	4.8298
Phosphoribosyl formamidocarboxamide; 3,4,5-trihydroxy-6-(1-oxo-1H-isochrome...	0.62578	-0.67628	1.4799e-05	4.8298
6-[(3-carboxy-2-methylprop-2-en-1-yl)oxy]-3,4,5-trihydroxyoxane-2-carboxyli...	0.86195	-0.21432	1.4799e-05	4.8298
N-Succinyl-2-amino-6-ketopimelate	0.82146	-0.28374	1.4944e-05	4.8255
Isoleucyl-Isoleucine	1.7504	0.80769	0.046813	1.3296
Monoiodothyronine	0.95695	-0.063487	1.6423e-05	4.7846
5-Hydroxy-6-methoxycoumarin 7-glucoside	0.86008	-0.21746	1.7553e-05	4.7556
(2-hydroxy-2-{9-[(3-methylbut-2-enoyl)oxy]-2-oxo-2H,8H,9H-furo[2,3-h]chrome...	0.91193	-0.13301	1.7826e-05	4.7489
Hexose P	0.53429	-0.90432	2.1601e-05	4.6655
Bromfenac	0.89027	-0.16769	2.1611e-05	4.6653
Isoleucyl-Valine	1.7406	0.79958	0.010474	1.9799
1-O-p-Coumaroyl-(b-D-glucose 6-O-sulfate)	0.898	-0.15522	2.4291e-05	4.6146
Kaempferol 7-(6''''-galloylglucoside)	0.83913	-0.25304	2.447e-05	4.6114
Marimastat	1.73	0.79078	0.019073	1.7196
6-[2,3-dihydroxy-5-({[3,4,5-trihydroxy-6-(hydroxymethyl)oxan-2-yl]oxy}carbo...	0.83638	-0.25777	2.6226e-05	4.5813
Hydrocinnamic acid	1.7056	0.77027	5.1355e-05	4.2894
Limocitrin 3-glucoside	0.91162	-0.13349	2.8126e-05	4.5509
6-({11,15-dimethoxy-13-oxo-6,8,20-trioxapentacyclo[10.8.0.0²,⁹.0³,⁷.0¹⁴,¹⁹]...	0.83957	-0.25227	2.8507e-05	4.545
SAICAR	0.85971	-0.21808	3.0515e-05	4.5155
beta-Citraurol	0.88631	-0.17411	3.1873e-05	4.4966
(S)-[8]-Gingerol	0.81487	-0.29537	3.4154e-05	4.4666
4-Hydroxy-5-(dihydroxyphenyl)-valeric acid-O-methyl-O-sulphate	0.92407	-0.11393	3.8968e-05	4.4093
N-Glycolylneuraminic acid	0.86347	-0.21178	3.9224e-05	4.4065
Yuccaol A	0.87728	-0.18888	3.944e-05	4.4041
Hydrogen phosphate	0.44432	-1.1703	4.2164e-05	4.3751
Acetaldehyde diisoamyl acetal	1.6709	0.7406	0.00018168	3.7407
{[3,4,5-trihydroxy-6-(2,4,6-trihydroxyphenyl)oxan-2-yl]methoxy}sulfonic acid	0.87577	-0.19137	4.2164e-05	4.3751
Ilicifolinoside A	0.86361	-0.21154	4.2485e-05	4.3718
Dihyroxy-1H-indole glucuronide I	0.7898	-0.34044	4.4888e-05	4.3479
Patuletin	0.77232	-0.37273	4.5881e-05	4.3384
Melilotocarpan B	0.819	-0.28806	4.5881e-05	4.3384
3,4'',5-Trihydroxy-3'',7-dimethoxyflavanone	0.8892	-0.16943	4.5881e-05	4.3384
Isorhamnetin 3-(6''''-malonylglucoside)	0.92327	-0.11518	4.5881e-05	4.3384
Guanosine	0.42483	-1.235	4.6636e-05	4.3313
Quercetin-3''-glucuronide	0.87991	-0.18456	4.7325e-05	4.3249
Galactose-beta-1,4-xylose	0.8289	-0.27072	4.861e-05	4.3133
3-Sulfinylpyruvic acid; 3,5-Dimethyl-1,2,4-trithiolane	0.53042	-0.91479	4.9501e-05	4.3054
3a,7a-Dihydroxy-5b-cholestane	1.6701	0.73993	0.0071356	2.1466
[2-(5,7-dihydroxy-4-oxo-2-phenyl-4H-chromen-6-yl)-3-hydroxy-6-methyl-5-oxoo...	0.81124	-0.30181	4.9501e-05	4.3054
Apigenin 6-C-glucoside 8-C-arabinoside	1.6394	0.71314	0.013033	1.885
6-[1-(6,7-dimethoxy-2H-1,3-benzodioxol-5-yl)-3-oxopropoxy]-3,4,5-trihydroxy...	0.82877	-0.27096	5.2937e-05	4.2762
Methyl 4,6-di-O-galloyl-beta-D-glucopyranoside	0.88659	-0.17366	5.2937e-05	4.2762
Nicotinate D-ribonucleoside	0.77249	-0.37241	5.3231e-05	4.2738
(S)-3-Octanol glucoside	0.77403	-0.36954	5.3231e-05	4.2738
Aesculin	0.88602	-0.17459	5.4059e-05	4.2671
Ginkgetin	0.84835	-0.23727	5.5566e-05	4.2552
Apigenin 7-[rhamnosyl-(1->2)-galacturonide]	0.9068	-0.14114	5.6593e-05	4.2472
Uracil	0.58153	-0.78209	6.2989e-05	4.2007
Leucyl-phenylalanine	1.6308	0.70557	0.07649	1.1164
2,4-Dimethylthiazole	0.60237	-0.73128	6.3046e-05	4.2003
Imidacloprid	0.85986	-0.21782	6.3052e-05	4.2003
Sedoheptulose P	0.5306	-0.91431	6.4359e-05	4.1914
Phenylglucuronide	0.8848	-0.17657	6.4359e-05	4.1914
Quercetagetin 3''-methylether 7-glucoside	0.9029	-0.14737	6.7029e-05	4.1737
Xanthosine	0.36163	-1.4674	6.9702e-05	4.1568
Glycerol tripropanoate	0.84282	-0.2467	7.0648e-05	4.1509
3,4,5-trihydroxy-6-(2-hydroxyethoxy)oxane-2-carboxylic acid	0.7996	-0.32266	7.4924e-05	4.1254
Berberrubine	0.81771	-0.29034	7.4924e-05	4.1254
alpha-Rhamnorobin	0.89536	-0.15945	7.5902e-05	4.1197
Fukinolic acid	0.94882	-0.075787	7.5902e-05	4.1197
[2-(benzoyloxy)-5-(prop-2-en-1-yl)phenyl]oxidanesulfonic acid	0.82067	-0.28512	7.7943e-05	4.1082
Cyperotundone	1.1015	0.13951	7.7943e-05	4.1082
Gamma-glutamyl-L-putrescine	1.6272	0.70243	0.00044102	3.3555
Fumarate	0.98892	-0.016069	8.4905e-05	4.0711
(S)-5''-Deoxy-5''-(methylsulfinyl)adenosine	0.87352	-0.19509	9.7788e-05	4.0097
4-Hydroxy-5-(3'',4'',5''-trihydroxyphenyl)-valeric acid-O-methyl-O-glucuronide	0.88944	-0.16902	9.8547e-05	4.0064
Hamamelitannin	0.88717	-0.17272	0.0001057	3.9759
{3-[2-hydroxy-3-(2,4,6-trihydroxyphenyl)propyl]phenyl}oxidanesulfonic acid	0.89633	-0.1579	0.00010843	3.9649
{5-[(1E)-3-{[3-(3,4-dihydroxyphenyl)-1-methoxy-1-oxopropan-2-yl]oxy}-3-oxop...	0.83979	-0.25189	0.00011539	3.9378
Polyethylene, oxidized	0.69139	-0.53242	0.00014182	3.8483
2-Benzoxazolol	0.81608	-0.29322	0.00014182	3.8483
Isoleucyl-Tyrosine	1.6253	0.70073	0.045551	1.3415
3-Methoxy-4-hydroxyphenylglycol glucuronide	0.94992	-0.074115	0.0001457	3.8365
Ascorbic acid-2-sulfate	0.99458	-0.0078356	0.00015647	3.8056
ADP	0.61905	-0.69188	0.00015701	3.8041
Kaempferol 3-O-arabinoside	0.93135	-0.10261	0.00017055	3.7681
3-Phosphonooxypyruvate	1.0279	0.039636	0.00017168	3.7653
1-(3-Methoxy-4-hydroxy)-phenyl-6,7-dihydroxy-isochroman	0.84684	-0.23984	0.0001755	3.7557
IMP; 2-(2,5-dihydroxy-4-methoxyphenyl)-3,5,6,7-tetrahydroxy-4H-chromen-4-one	0.78587	-0.34765	0.0001784	3.7486
Ginkgolide C	0.83684	-0.25698	0.00017883	3.7475
3-O-p-Coumaroylquinic acid	0.88947	-0.16897	0.00018103	3.7422
Ne,Ne dimethyllysine	1.5742	0.65464	2.3562e-05	4.6278
trans-Ferulic acid	1.5726	0.65312	2.1222e-06	5.6732
Pentadecanoyl Coenzyme A	1.5706	0.65135	0.00039878	3.3993
6-[4-(2-carboxy-2-oxoethyl)-2-methoxyphenoxy]-3,4,5-trihydroxyoxane-2-carbo...	0.88183	-0.18143	0.00020803	3.6819
Isovitexin 2''''-(6''''''-feruloylglucoside) 4''-glucoside	0.82664	-0.27466	0.00021577	3.666
Pentose P	0.32768	-1.6097	0.0002171	3.6633
Cabreuvin	0.81124	-0.30179	0.00023425	3.6303
Vorinostat	1.562	0.64342	0.064757	1.1887
Swertiajaponin	0.8695	-0.20174	0.00023425	3.6303
Phenethylamine glucuronide	0.9025	-0.148	0.00023425	3.6303
UDP-hexose	0.62487	-0.67836	0.00023893	3.6217
L-4-Chlorotryptophan	0.84729	-0.23908	0.00024953	3.6029
Asparagine	1.5616	0.64298	8.4959e-08	7.0708
Hexosamine P	0.75457	-0.40627	0.00026081	3.5837
{4-[(E)-2-{3,5-dihydroxy-4-[(1E)-3-hydroxy-3-methylbut-1-en-1-yl]phenyl}eth...	0.83839	-0.25431	0.00026081	3.5837
6-{[6-(3,4-dihydroxy-6-methyl-5-oxooxan-2-yl)-5-hydroxy-2-(4-hydroxy-3-meth...	0.85136	-0.23217	0.00026081	3.5837
Salicyluric beta-D-glucuronide	0.86473	-0.20968	0.00026081	3.5837
Osmundalin	0.86553	-0.20834	0.00026081	3.5837
4-Aminohippuric acid	1.0954	0.1314	0.00026081	3.5837
Glycine	1.039	0.055137	0.00027209	3.5653
Leu-Leu-Leu	1.5516	0.63379	0.047062	1.3273
Apigenin 7-sulfate	0.94261	-0.085272	0.00027697	3.5576
[2-methoxy-4-(3,5,6,7-tetrahydroxy-8aH-chromen-2-yl)phenyl]oxidanesulfonic ...	0.90795	-0.13932	0.00028505	3.5451
12-Ketodeoxycholic acid	0.57886	-0.78872	0.00029526	3.5298
Aspartate semialdehyde	1.0623	0.087204	0.00030366	3.5176
2-amino-4-({1-[(carboxymethyl)-C-hydroxycarbonimidoyl]-2-({5,11-dihydroxy-1...	0.83084	-0.26736	0.00030618	3.514
6-[3-(carboxymethyl)phenoxy]-3,4,5-trihydroxyoxane-2-carboxylic acid	0.88093	-0.18291	0.00030771	3.5119
Gibberellin A75	0.72454	-0.46486	0.00032465	3.4886
Pisumsaponin II	1.0868	0.12004	0.00033297	3.4776
5-(3'',5''-Dihydroxyphenyl)-gamma-valerolactone-O-sulphate-O-methyl	0.94682	-0.078839	0.00033454	3.4756
Dodecanedioic acid	1.5503	0.63255	0.0030655	2.5135
Muscarine	1.5477	0.63015	7.5442e-06	5.1224
Allixin	1.1306	0.17703	0.00034801	3.4584
3-[3,5-dihydroxy-4-(sulfooxy)phenyl]-2-oxopropanoic acid	0.94984	-0.074239	0.00034801	3.4584
Levetiracetam	1.1429	0.19268	0.00034953	3.4565
({6-[5,7-dihydroxy-2-(4-hydroxyphenyl)-4-oxo-4H-chromen-6-yl]-3,4,5-trihydr...	0.87227	-0.19715	0.00034953	3.4565
Dihydroxycitracridone I	0.86519	-0.20891	0.00035175	3.4538
9,12,13-TriHOME	1.5422	0.62496	0.082722	1.0824
Folate	0.8942	-0.16132	0.00039647	3.4018
D-Urobilinogen	1.5412	0.62409	0.022919	1.6398
3,4,5-trihydroxy-2-[hydroxy(3,4,5-trihydroxyoxan-2-yl)methyl]-4-[3,4,5-trih...	0.88602	-0.17459	0.00040161	3.3962
2,2,4,4,-Tetramethyl-6-(1-oxopropyl)-1,3,5-cyclohexanetrione	1.1088	0.14899	0.00040335	3.3943
Cephalosporin C	0.9	-0.152	0.00041478	3.3822
Panaxatriol	0.98353	-0.023963	0.00041478	3.3822
Cucurbic acid	1.5358	0.61898	2.8126e-05	4.5509
(3Z,6Z)-3,6-Nonadien-1-ol	1.1057	0.14498	0.00043462	3.3619
Deoxyribose 5-phosphate	0.84669	-0.24009	0.00043936	3.3572
Trimethylpyrazine	1.5265	0.61019	0.0039677	2.4015
Lepidimoic acid	0.74395	-0.42673	0.00044102	3.3555
2-{2-[(6-carboxy-3,4,5-trihydroxyoxan-2-yl)oxy]phenyl}-1λ⁴-chromen-1-ylium	0.94385	-0.083366	0.00044102	3.3555
6''''-Malonylgenistin	0.8579	-0.22112	0.00044638	3.3503
Hexosamine; 7-Aminomethyl-7-carbaguanine	1.0979	0.13473	0.0004584	3.3388
(R)-6''-O-(4-Geranyloxy-2-hydroxycinnamoyl)-marmin	1.5262	0.60992	0.0016324	2.7872
6-[(2,2-dimethyl-2H-chromen-5-yl)oxy]-3,4,5-trihydroxyoxane-2-carboxylic acid	0.82485	-0.27779	0.00047097	3.327
Acetyl-P	0.70032	-0.5139	0.00047252	3.3256
{[(6E)-3-oxo-1,7-diphenylhepta-4,6-dien-1-yl]oxy}sulfonic acid	0.80212	-0.31811	0.00047252	3.3256
[1-(2H-1,3-benzodioxol-5-yl)-3-(4-methoxy-1-benzofuran-5-yl)-3-oxopropoxy]s...	0.85748	-0.22182	0.00047252	3.3256
Theogallin	0.92327	-0.11518	0.00047252	3.3256
19-Hydroxy-PGE2	0.78206	-0.35465	0.00049452	3.3058
9,10,13-Trihydroxystearic acid	1.5251	0.60886	0.028833	1.5401
5-amino-1-(5-phospho-D-ribosyl)imidazole-4-carboxylate	0.88811	-0.17119	0.00050354	3.298
(E)-Resveratrol 3-glucoside 4''-sulfate	0.85419	-0.22738	0.00052262	3.2818
C29:0	0.92428	-0.1136	0.00052377	3.2809
4-Methyl-2-oxopentanoate	1.0726	0.1011	0.00052377	3.2809
2-O-a-L-Fucopyranosyl-galactose	0.81635	-0.29274	0.00052623	3.2788
Agmatine	1.0723	0.10068	0.00052623	3.2788
N-(3-acetamidopropyl)pyrrolidin-2-one	1.1298	0.17608	0.00053165	3.2744
2-Phenylethyl beta-D-glucopyranoside	0.92625	-0.11053	0.00053165	3.2744
Polyporusterone B	0.77735	-0.36337	0.00054481	3.2638
DG(14:0/18:1(11Z)/0:0)	1.1083	0.14838	0.00056058	3.2514
{3-[3-(3,4-dihydroxyphenyl)-3-oxopropyl]-6-hydroxy-2-methoxyphenyl}oxidanes...	0.90343	-0.14651	0.00058176	3.2353
Rhazidigenine Nb-oxide	1.011	0.015815	0.00058349	3.234
[6]-Gingerdiol 3,5-diacetate	0.7457	-0.42333	0.00062258	3.2058
Valyl-Valine	1.487	0.57236	0.0051183	2.2909
Hesperetin 7-glucoside	0.92801	-0.10779	0.00064144	3.1928
Aminoacetone	1.4788	0.56447	0.00034801	3.4584
1-Stearoylglycerophosphocholine	0.85216	-0.2308	0.00066428	3.1776
Dillapional	0.89178	-0.16524	0.00067438	3.1711
Sulfite	0.82652	-0.27487	0.00068873	3.1619
Gly-Leu	1.4758	0.56146	0.0042188	2.3748
3-Oxododecanoic acid	1.1265	0.17191	0.00071811	3.1438
2'',3''-Dideoxyadenosine-5-triphosphate	0.8613	-0.21541	0.00078911	3.1029
N-(2R-Hydroxyhexacosanoyl)-2S-amino-1,3S,4R-octadecanetriol	0.75271	-0.40983	0.00080138	3.0962
Lipoamide	0.89257	-0.16397	0.00080138	3.0962
[2-(methoxymethyl)-5-(3,5,6,7-tetrahydroxy-3,4-dihydro-2H-1-benzopyran-2-yl...	0.87983	-0.18471	0.00080224	3.0957
Artomunoxanthentrione epoxide	0.87805	-0.18762	0.00084917	3.071
Aspartyl-L-proline	0.90687	-0.14103	0.00086939	3.0608
Glutaminylisoleucine	1.4636	0.54951	0.029382	1.5319
Ibuprofen	0.90349	-0.14642	0.00088523	3.0529
5-Megastigmen-7-yne-3,9-diol 9-glucoside	0.84443	-0.24396	0.00092819	3.0324
Jaceidin 4''-glucuronide	0.90329	-0.14673	0.00092819	3.0324
2-amino-4-({2-[(2-carboxy-2-hydroxy-2-methyl-1-phenylethyl)sulfanyl]-1-[(ca...	0.909	-0.13765	0.00093369	3.0298
3,4,5-trihydroxy-6-[(3-methylbut-2-enoyl)oxy]oxane-2-carboxylic acid	0.89151	-0.16568	0.00094522	3.0245
2-Oleoylglycerophosphocholine	0.81396	-0.29698	0.00096544	3.0153
Sedoheptulose	0.91808	-0.12331	0.0009658	3.0151
3,4,5-trihydroxy-6-[2-hydroxy-4-(2-hydroxy-3-methoxy-3-oxopropyl)phenoxy]ox...	0.83943	-0.25253	0.00097739	3.0099
Fucose 1-phosphate	0.91579	-0.12692	0.00097739	3.0099
3-Fucosyllactose	0.92084	-0.11897	0.00098096	3.0084
Caproylcholine	1.4632	0.54917	0.00018151	3.7411
Theasapogenol A	0.8474	-0.23889	0.0010617	2.974
Gallic acid	0.96296	-0.054445	0.0010617	2.974
P-homoserine	0.91996	-0.12036	0.0010727	2.9695
Isoleucyl-Lysine	1.4593	0.54529	0.029338	1.5326
3,4,5-trihydroxy-6-{[2-oxo-6-(3-oxobutyl)-2H-chromen-7-yl]oxy}oxane-2-carbo...	0.83828	-0.25449	0.001153	2.9382
Aflatoxin GM1	0.87866	-0.18662	0.0011581	2.9362
UDP	0.70562	-0.50303	0.0011689	2.9322
6-{[6-(2-carboxyeth-1-en-1-yl)-4-methoxy-2H-1,3-benzodioxol-5-yl]oxy}-3,4,5...	0.87827	-0.18727	0.0011691	2.9321
Isoleucyl-Tryptophan	1.4566	0.5426	0.050178	1.2995
Sulcatone	1.1142	0.156	0.0012772	2.8937
Dihydromaleimide beta-D-glucoside	0.87025	-0.2005	0.0012872	2.8904
Allantoin	0.98829	-0.016988	0.00135	2.8697
10-Nitrolinoleic acid	1.4487	0.53471	0.011277	1.9478
Glutamine	1.0147	0.021068	0.0013917	2.8565
CDP	0.55355	-0.85322	0.0014044	2.8525
Trisaccharide	1.4484	0.53443	0.0014132	2.8498
Muscomin	0.87564	-0.19158	0.0014132	2.8498
CDP-DG(18:2(9Z,11Z)/a-15:0)	1.0522	0.07347	0.0014132	2.8498
Lactate	1.0109	0.015707	0.0014132	2.8498
{4-[1-hydroxy-3-(5-methoxy-2,2-dimethyl-2H-chromen-6-yl)propyl]phenyl}oxida...	0.89304	-0.1632	0.0014339	2.8435
Epsilon-(gamma-Glutamyl)-lysine	1.4409	0.52701	0.023383	1.6311
(2R,3S)-Piscidic acid	0.89788	-0.1554	0.001435	2.8432
(R)-1-O-b-D-glucopyranosyl-1,3-octanediol	0.85349	-0.22856	0.0014474	2.8394
BR-Xanthone B	0.9261	-0.11076	0.0014509	2.8384
Spermic acid 2	1.432	0.51807	0.019108	1.7188
10-Undecenyl acetate	1.0434	0.06127	0.0014691	2.833
Indole-3-propionic acid	1.0567	0.079591	0.0014846	2.8284
Torososide B	0.85711	-0.22244	0.0015491	2.8099
Gibberellin A110	0.80896	-0.30586	0.0015755	2.8026
Ethylvanillin glucoside	0.83983	-0.25183	0.0015865	2.7996
Garcimangosone D	0.86928	-0.20211	0.0015865	2.7996
Vanillactic acid	1.1253	0.17037	0.0015865	2.7996
O-Demethylfonsecin	0.92104	-0.11866	0.0016044	2.7947
Zapotinin	0.69491	-0.52511	0.0016237	2.7895
Glycyl-Lysine	1.4319	0.51797	2.4927e-06	5.6033
Naphthoherniarin	0.89395	-0.16174	0.0016324	2.7872
Xanthine	0.45931	-1.1225	0.0017077	2.7676
Dihydrothymine	1.015	0.021434	0.0017285	2.7623
Gibberellin A55	0.7565	-0.40259	0.0017384	2.7598
Veranisatin C	0.92288	-0.11579	0.0017384	2.7598
6-(acetyloxy)-3,4,5-trihydroxyoxane-2-carboxylic acid	0.85958	-0.2183	0.0017824	2.749
5,6-Dihydrouridine	0.84723	-0.23917	0.0018593	2.7307
Raltitrexed	0.84267	-0.24696	0.0018766	2.7266
Guanine	0.73996	-0.43448	0.0018879	2.724
Naringenin	0.9601	-0.058741	0.0018879	2.724
4-Acetamidobutanoate	1.0421	0.059522	0.0018935	2.7227
1-Methylpyrrolo[1,2-a]pyrazine	1.4213	0.50719	0.080998	1.0915
5,7-Megastigmadien-9-ol glucoside	0.85153	-0.23187	0.0019005	2.7211
3-[3-methoxy-4-(sulfooxy)phenyl]-2-oxopropanoic acid	0.91146	-0.13375	0.001996	2.6998
1-(1-Methoxy-1-methylethyl)-4-methylbenzene	1.0383	0.054248	0.0020069	2.6975
Tetrahydrocorticosterone	0.70746	-0.49929	0.0020135	2.6961
Lucuminic acid	0.93041	-0.10407	0.0020152	2.6957
Laccarin	1.0858	0.11874	0.0020249	2.6936
Pratenol B	0.87664	-0.18994	0.002027	2.6931
8-iso-15-keto-PGE2	0.77069	-0.37577	0.0020487	2.6885
8-Hydroxyluteolin 8-glucoside 3''-sulfate	0.96069	-0.057851	0.0020541	2.6874
Xylometazoline	1.4212	0.50714	0.041399	1.383
{5-[6-(3,4-dihydroxy-6-methyl-5-oxooxan-2-yl)-5,7-dihydroxy-4-oxo-4H-chrome...	0.91071	-0.13494	0.0020852	2.6809
3''-Hydroxy-T2-triol	0.76526	-0.38598	0.002095	2.6788
2-{[(3,5-dimethoxyphenyl)(hydroxy)methylidene]amino}acetic acid	0.86625	-0.20714	0.002183	2.6609
Grevilline B; Sulforaphane-N-acetylcysteine	0.8922	-0.16456	0.002183	2.6609
3-(3,4,5-Trimethoxyphenyl)propanoic acid	0.86121	-0.21556	0.002243	2.6492
Propylhydroxypentanoic acid	1.087	0.12039	0.002243	2.6492
3-Caffeoyl-1,5-quinolactone	0.93039	-0.1041	0.002243	2.6492
10,11-dihydro-20-trihydroxy-leukotriene B4	0.82022	-0.28591	0.0022681	2.6443
C29:3	1.4205	0.5064	0.029338	1.5326
N-a-Acetylcitrulline	1.4167	0.5025	8.3695e-05	4.0773
6-{[12-(6,11-dihydroxy-2,2,5-trimethyl-10-oxo-3,4,5,10-tetrahydro-2H-1-oxa-...	0.89851	-0.15439	0.002346	2.6297
L-Acetylcarnitine	1.0793	0.11015	0.0024181	2.6165
Cetirizine	0.81464	-0.29576	0.0024305	2.6143
Sebacic acid	1.4117	0.49747	4.9501e-05	4.3054
2-Hydroxyethanesulfonate	0.9607	-0.057847	0.0025134	2.5997
Doxorubicin-semiquinone	1.1257	0.17086	0.002531	2.5967
LysoPC(10:0)	0.79949	-0.32285	0.0025898	2.5867
PGP(i-12:0/i-12:0)	1.4079	0.49356	0.0081914	2.0866
Tranexamic Acid	1.1116	0.1526	0.002636	2.5791
2-Hydroxybenzaldehyde O-[xylosyl-(1->6)-glucoside]	0.90459	-0.14467	0.0026748	2.5727
Ethylene brassylate	1.0763	0.10614	0.0027152	2.5662
Hypoglycin B	0.94789	-0.077207	0.0027558	2.5598
6-({4,5-dihydroxy-2-[hydroxy({2,3,4-trihydroxy-6-oxo-3-[3,4,5-trihydroxy-6-...	0.92258	-0.11626	0.0027899	2.5544
Paracetamol sulfate	0.76526	-0.38598	0.0028104	2.5512
N-Acetylcadaverine	1.4065	0.4921	0.0094627	2.024
2-hydroxy-3-[3-(3-methylbut-2-en-1-yl)-4-(sulfooxy)phenyl]propanoic acid	0.89864	-0.15418	0.0028104	2.5512
LysoPC(18:1(9Z))	0.85711	-0.22245	0.002817	2.5502
p-Hydroxyphenylacetic acid	0.94205	-0.086126	0.0028264	2.5488
3''-Ketolactose	0.86213	-0.21402	0.0028512	2.545
Cerebronic acid	0.613	-0.70603	0.0028592	2.5438
Rumexoside	0.95814	-0.061694	0.0028592	2.5438
8,10-Hentriacontanedione	0.66675	-0.58479	0.0029012	2.5374
[(4-{3-[2-(2,4-dihydroxyphenyl)-2-oxoethyl]-4,6-dihydroxy-2-methoxyphenyl}-...	0.88391	-0.17803	0.0029152	2.5353
Triphosphate	1.3955	0.48077	0.052743	1.2778
Alpha-dihydroartemisinin	0.89137	-0.16591	0.0029515	2.53
MG(0:0/20:2(11Z,14Z)/0:0)	0.89628	-0.15798	0.0030061	2.522
Sulforhodamine B	0.90782	-0.13953	0.0030645	2.5136
Dynorphin B (10-13)	1.3868	0.47175	0.0058325	2.2341
2,8-Dihydroxyquinoline-beta-D-glucuronide	0.96497	-0.051446	0.0031164	2.5064
Capsianoside IV	1.3838	0.46859	0.0024442	2.6119
D-Erythroascorbic acid 1''-a-D-xylopyranoside	1.3837	0.46855	1.1931e-06	5.9233
20-Carboxy-leukotriene B4	0.78995	-0.34018	0.0031523	2.5014
Homovanillic acid sulfate	1.3834	0.46819	0.01523	1.8173
4-tert-Butylphenyl salicylate	0.94833	-0.076535	0.0032343	2.4902
Tragopogonsaponin M	1.0326	0.046297	0.0032343	2.4902
Phlorin	0.87752	-0.1885	0.0033499	2.475
6-Deoxodolichosterone	0.92241	-0.11652	0.0034031	2.4681
Rhein	0.97877	-0.030954	0.0034387	2.4636
2-amino-4-({1-[(carboxymethyl)-C-hydroxycarbonimidoyl]-2-[(3-oxo-1-phenylpr...	0.88649	-0.17383	0.0034482	2.4624
3b,15b,17a-Trihydroxy-pregnenone	0.76674	-0.38318	0.0034795	2.4585
Liquiritin	0.86703	-0.20584	0.0036195	2.4414
Nitrosopiperidine	1.0752	0.1046	0.0037052	2.4312
Histidine	1.0152	0.021832	0.0037389	2.4273
Lyciumoside II	1.3753	0.45977	0.016555	1.7811
2,4-Dihydroxy-7,8-dimethoxy-2H-1,4-benzoxazin-3(4H)-one 2-glucoside	0.93425	-0.098115	0.0039579	2.4025
(S)-Spinacine	1.3717	0.45594	0.024754	1.6064
Melledonal C	0.88158	-0.18184	0.0039677	2.4015
2-O-p-Coumaroylhydroxycitric acid	0.90384	-0.14587	0.0039677	2.4015
1-Isopropyl citrate	0.85043	-0.23373	0.0039823	2.3999
PC(15:0/16:1(9Z))	1.0275	0.039119	0.004038	2.3938
9''-Carboxy-gamma-tocotrienol	1.3672	0.45122	0.052899	1.2766
3b,12a-Dihydroxy-5a-cholanoic acid	0.7671	-0.38252	0.0041284	2.3842
a-L-Fucopyranosyl-(1->2)-b-D-galactopyranosyl-(1->2)-D-xylose	0.87648	-0.19021	0.0041284	2.3842
6-(carboxymethoxy)-3,4,5-trihydroxyoxane-2-carboxylic acid	0.90258	-0.14788	0.0041284	2.3842
N-Cyclohexylformamide	1.0702	0.097898	0.0041284	2.3842
Pentose; Diisopropyl disulfide	1.0559	0.078453	0.0041284	2.3842
2,3,4,5,6-Penta-O-acetyl-D-glucose	0.90722	-0.14048	0.0041539	2.3815
Tetrahydrocortisone	0.79197	-0.33648	0.0042038	2.3764
Hexose bisP	0.86909	-0.20243	0.0042117	2.3755
N-Heptanoylglycine	1.0957	0.13179	0.004212	2.3755
Arginyl-Glycine	1.3625	0.44628	0.0040706	2.3903
[(3-methyl-2-oxo-4-phenylbut-3-en-1-yl)oxy]sulfonic acid	0.93929	-0.090357	0.004249	2.3717
6-({8-[5,7-dihydroxy-2-(4-hydroxyphenyl)-4-oxo-3,4-dihydro-2H-1-benzopyran-...	0.82582	-0.27609	0.0042533	2.3713
5-(3'',4'',5''-Trihydroxyphenyl)-gamma-valerolactone-O-methyl-O-sulphate	0.90656	-0.14152	0.0043451	2.362
(R)-3-Hydroxy-Octadecanoic acid	1.3577	0.4412	0.046102	1.3363
Kinetin	0.7358	-0.44262	0.0044837	2.3484
Sulfo-Cys	0.87899	-0.18608	0.0044837	2.3484
CDP-DG(a-13:0/a-13:0)	1.3557	0.43908	0.010828	1.9654
Cyanidin 3-sambubioside 5-glucoside	0.87117	-0.19897	0.0046956	2.3283
20-Trihydroxy-leukotriene-B4	0.81369	-0.29745	0.0049081	2.3091
(-)-Epigallocatechin 3-cinnamate	0.90782	-0.13953	0.0050774	2.2944
1-Acetyl-3,27-dihydroxywitha-5,24-dienolide 3-glucoside	1.3526	0.43572	0.01523	1.8173
QH2	0.8366	-0.25739	0.0050886	2.2934
1-(Methylsulfinyl)propyl propyl disulfide	0.81097	-0.30229	0.0051002	2.2924
Lysyl-Valine	1.3508	0.43382	0.052009	1.2839
Saccharopine	0.9082	-0.13892	0.0051301	2.2899
Fukiic acid	0.87089	-0.19944	0.0052245	2.282
Momordol	0.92576	-0.11128	0.0052844	2.277
Musabalbisiane A	0.90986	-0.13629	0.0053245	2.2737
Pebrellin	0.91187	-0.13309	0.0054314	2.2651
LysoPC(16:1(9Z)/0:0)	0.72784	-0.4583	0.0054966	2.2599
Pelargonidin 3-O-[b-D-Glucopyranosyl-(1->2)-[4-hydroxycinnamoyl-(->6)]-b-D-...	0.87067	-0.19979	0.0054966	2.2599
3,3''-Dihydroxy-4'',5,7-trimethoxyflavan	0.86066	-0.21649	0.0055235	2.2578
(5,6-dihydroxy-7-methoxy-2,2-dimethyl-3,4-dihydro-2H-1-benzopyran-4-yl)oxid...	0.91467	-0.12868	0.0055753	2.2537
4''-O-Methylkanzonol W	0.95256	-0.070116	0.0056346	2.2491
5-Hydroxypentanoic acid	1.0193	0.027648	0.005689	2.245
7(14)-Bisabolene-2,3,10,11-tetrol	1.3457	0.4284	0.0025952	2.5858
L-2,4-Diaminobutanoic acid	1.0455	0.064227	0.0058475	2.233
(E)-26,27-Dinorergosta-4,22-dien-3-one	0.96338	-0.053823	0.005863	2.2319
3-[3-(Sulfooxy)phenyl]propanoic acid	0.9412	-0.087433	0.0058677	2.2315
Marshdimerin	1.3449	0.42746	0.012681	1.8968
[(oxolan-2-yl)methoxy]sulfonic acid	0.81172	-0.30095	0.0059132	2.2282
PGP(16:1(9Z)/22:6(4Z,7Z,10Z,13Z,16Z,19Z))	1.3422	0.42456	0.013755	1.8615
(2-oxo-1,2-diphenylethoxy)sulfonic acid	0.94484	-0.081863	0.0059592	2.2248
Mequitazine	0.92384	-0.11428	0.0059721	2.2239
2-Hydroxy-2,4-pentadienoic acid	1.0204	0.029172	0.0059781	2.2234
5-exo-Hydroxy-1,2-campholide	1.097	0.13356	0.0059931	2.2223
Succinyladenosine	0.88041	-0.18376	0.0060166	2.2206
1,25-Dihydroxyvitamin D3-26,23-lactone	1.3371	0.41913	0.020611	1.6859
(±)-(Z)-2-(5-Tetradecenyl)cyclobutanone	1.3357	0.4176	0.080437	1.0945
Cucurbitacin I 2-glucoside	1.3347	0.41656	0.013269	1.8772
6''''-p-Coumaroylprunin	0.91142	-0.13381	0.006566	2.1827
C26 Cer	0.86039	-0.21694	0.0066509	2.1771
Fentin	0.98129	-0.027254	0.0066509	2.1771
Hippurate	1.0113	0.016195	0.0066509	2.1771
Narceinone	0.92011	-0.12011	0.0067707	2.1694
Phenyl salicylate	0.92016	-0.12004	0.0070282	2.1532
(2xi,6xi)-7-Methyl-3-methylene-1,2,6,7-octanetetrol	1.3313	0.41284	4.3485e-06	5.3617
Calabaxanthone	0.84464	-0.2436	0.0071356	2.1466
(R)-2-Hydroxysterculic acid	0.87694	-0.18945	0.0071589	2.1452
Diethylcarbamazine N-oxide	1.3305	0.41199	0.033543	1.4744
Acetazolamide	0.94092	-0.087859	0.0073149	2.1358
Ala-Ala	1.3296	0.41102	0.00027697	3.5576
2'',4-Dihydroxy-4'',6''-dimethoxychalcone	0.905	-0.144	0.0074735	2.1265
Di-O-methylcrenatin	0.92328	-0.11516	0.0074807	2.1261
Tyrosyl-Valine	1.3273	0.40846	0.069773	1.1563
Tropine	1.0706	0.098389	0.0075077	2.1245
Citrulline	0.8634	-0.2119	0.0075642	2.1212
Tetraethylene glycol	1.327	0.40813	6.2989e-05	4.2007
2,6-Dimethoxy-4-propylphenol	1.0691	0.096346	0.0076766	2.1148
2-Isopropyl-1,4-benzenediol	0.80831	-0.30702	0.0076994	2.1135
C10:3	1.1463	0.19693	0.0076994	2.1135
Dimethyl fukiic acid	0.9504	-0.073387	0.0077044	2.1133
Betavulgaroside VII	1.3238	0.40465	0.021825	1.6611
Isoorientin 2''''-[feruloyl-(->6)-glucoside]	0.86254	-0.21333	0.0079926	2.0973
Cassitoroside	0.92941	-0.10561	0.0079926	2.0973
Tragopogonsaponin L	1.3149	0.39498	0.013983	1.8544
14,15-DiHETrE	0.77898	-0.36034	0.0080335	2.0951
Aloesol 7-glucoside	0.87775	-0.18812	0.0080434	2.0946
N-Undecanoylglycine	1.0332	0.047165	0.0080924	2.0919
Lercanidipine	1.3111	0.39077	0.0064993	2.1871
Dihydroferulic acid 4-sulfate	1.3061	0.38523	0.084888	1.0712
Tamarixetin	1.144	0.19405	0.008409	2.0753
Phenethyl 6-galloylglucoside	0.92047	-0.11957	0.0084205	2.0747
N-Acetyl-S-(N-methylcarbamoyl)cysteine	0.97884	-0.030857	0.0084217	2.0746
Propanol	1.0205	0.029245	0.0084217	2.0746
C28:0	0.85873	-0.21973	0.0085321	2.0689
4-Guanidinobutanoate	1.0454	0.063997	0.0086079	2.0651
(Z)-Resveratrol 3,4''-diglucoside	0.92159	-0.11781	0.0086691	2.062
Hordatine B	1.0321	0.045572	0.008693	2.0608
(9Z,11E,13E,15Z)-4-Oxo-9,11,13,15-octadecatetraenoic acid	0.85087	-0.23299	0.0088435	2.0534
2-[(sulfooxy)methyl]butanoic acid	0.85688	-0.22284	0.0088435	2.0534
8-(2-{[(2E)-3-(3,4-dihydroxyphenyl)prop-2-enoyl]oxy}propan-2-yl)-2-oxo-2H,8...	0.93877	-0.091164	0.0090584	2.0429
Undecanal	1.1054	0.14454	0.0090759	2.0421
Glycerol 3-phosphate	0.69962	-0.51536	0.0092168	2.0354
Dehydroepiandrosterone	0.75129	-0.41255	0.0092432	2.0342
3-Hydroxysebacic acid	0.84605	-0.24118	0.0092471	2.034
Methylphenidate	1.3039	0.38287	0.018277	1.7381
Methyl 5-hydroxyoxindole-3-acetate	1.0689	0.096084	0.009508	2.0219
1-O-Sinapoylglucose	0.8988	-0.15393	0.0095603	2.0195
gamma-Glutamylisoleucine	1.3025	0.38127	0.061846	1.2087
3b-Allotetrahydrocortisol	0.742	-0.43051	0.0098523	2.0065
2-amino-4-({1-[(carboxymethyl)-C-hydroxycarbonimidoyl]-2-{[2-hydroxy-1-(1-o...	0.93262	-0.10064	0.0099287	2.0031
Eugenitin	0.93585	-0.095649	0.0099656	2.0015
4-Propylphenol	0.81886	-0.2883	0.01032	1.9863
Dehydrocarpaine II	0.8597	-0.2181	0.010423	1.982
Formimino-Glu	1.0802	0.11125	0.010423	1.982
Hordatine A glucoside	1.2992	0.37767	0.021127	1.6752
Stearaldehyde	0.8247	-0.27805	0.01053	1.9776
Hexanoic acid	1.0319	0.045298	0.01053	1.9776
Mimosine	0.86578	-0.20793	0.010628	1.9736
Hydroxyadipate	1.0647	0.090502	0.010628	1.9736
Geranyl acetoacetate	0.96573	-0.050304	0.010644	1.9729
Meprobamate	1.297	0.37518	0.028699	1.5421
(+)-Isoxanthochymol	1.2964	0.37451	0.027698	1.5575
1-(Isothiocyanatomethyl)-4-methoxybenzene	1.0331	0.046963	0.011107	1.9544
Neuromedin B (4-10)	1.2953	0.37327	0.003143	2.5027
2-Hydroxymyristic acid	1.2951	0.3731	0.0023315	2.6324
Glycerol triundecanoate	1.0675	0.094201	0.011163	1.9522
Glycyl-Phenylalanine	1.2935	0.37127	0.04042	1.3934
Butynol	1.0755	0.105	0.011328	1.9458
PC(DiMe(9,3)/DiMe(9,3))	0.89013	-0.16791	0.011334	1.9456
Aurasperone B	0.90923	-0.13729	0.011504	1.9392
Delphinidin 3-lathyroside 5-(6-acetylglucoside)	0.94386	-0.083356	0.011504	1.9392
MG(0:0/14:1(9Z)/0:0)	1.1098	0.15031	0.011512	1.9388
Urate	0.99248	-0.010888	0.011512	1.9388
Naematolone	0.87401	-0.19427	0.011692	1.9321
Hexonic acid	1.0233	0.033178	0.011725	1.9309
3-Isopropyl-2-methoxy-5-methylpyrazine	1.0518	0.072858	0.01229	1.9105
Glycerylphosphorylethanolamine	0.45207	-1.1454	0.012309	1.9098
PIP(16:0/20:1(11Z))	1.0347	0.049228	0.012375	1.9074
6-[(4,7-dihydroxy-6,8-dimethyl-2-phenyl-3,4-dihydro-2H-1-benzopyran-5-yl)ox...	0.929	-0.10625	0.012402	1.9065
Indospicine	1.2907	0.36815	0.0028104	2.5512
Mono-trans-p-coumaroylmesotartaric acid	0.80736	-0.30871	0.012909	1.8891
Fevicordin B 2-gentiobioside	1.2892	0.36642	0.0098478	2.0067
Cyanidin 3-(6''''-ferulylglucoside) 5-glucoside	0.81039	-0.30332	0.013192	1.8797
Steviobioside	1.2865	0.3635	0.0065348	2.1848
3-(3,4-dimethoxyphenyl)-N-[2-(3,4-dimethoxyphenyl)ethyl]-3-(sulfooxy)propan...	1.2851	0.36188	8.4959e-08	7.0708
Pelargonidin 3-sophoroside	1.0617	0.086395	0.013319	1.8755
Vanilloside	0.90246	-0.14807	0.013614	1.866
(3S,6E,10E)-1,6,10,14-Phytatetraen-3-ol	0.96362	-0.053467	0.013614	1.866
Arginyl-Isoleucine	1.283	0.35951	0.07075	1.1503
Lysine	1.2813	0.35759	0.0020852	2.6809
N1,N5,N10-Tris-trans-p-coumaroylspermine	1.2808	0.35709	0.0031173	2.5062
2-Pentanamido-3-phenylpropanoic acid	0.8646	-0.2099	0.013983	1.8544
Cyclopassifloic acid B	0.86948	-0.20178	0.014108	1.8505
Torvoside E	1.2726	0.34779	0.0081309	2.0899
N6,N6,N6-Trimethyl-L-lysine	1.2726	0.34778	0.00047097	3.327
D-1-[(3-Carboxypropyl)amino]-1-deoxyfructose	0.87929	-0.18559	0.01429	1.845
Lucidenic acid M	0.78125	-0.35614	0.014825	1.829
MG(18:0/0:0/0:0)	1.2726	0.34777	0.032646	1.4862
Goshuyic acid	1.0492	0.069235	0.014919	1.8263
8-Acetoxy-4''-methoxypinoresinol 4-glucoside	0.85181	-0.2314	0.014955	1.8252
Benzyl beta-primeveroside	0.93081	-0.10344	0.014992	1.8241
Agnuside	0.92198	-0.11719	0.015013	1.8235
Spirapril	0.93889	-0.090969	0.015013	1.8235
Dimethyl 3-methoxy-4-oxo-5-(8,11,14-pentadecatrienyl)-2-hexenedioate	0.76962	-0.37779	0.01509	1.8213
dUDP	0.85934	-0.21869	0.01509	1.8213
Prasugrel	0.93845	-0.091641	0.01509	1.8213
6-Hydroxypentadecanedioic acid	0.70408	-0.50619	0.015128	1.8202
Glutaminylphenylalanine	1.2712	0.34616	0.057505	1.2403
Glabrin D	1.2708	0.34569	0.017588	1.7548
1-Isothiocyanato-7-(methylsulfinyl)heptane	0.91992	-0.12042	0.01523	1.8173
5-Hydroxy-3,3'',4'',7,8-pentamethoxyflavone	1.2705	0.34538	0.011163	1.9522
N-(2R-Hydroxydocosanoyl)-2S-amino-1,3S,4R-octadecanetriol	0.57366	-0.80173	0.015643	1.8057
Lanthionine ketimine	1.0275	0.03913	0.015845	1.8001
Lidocaine	1.0429	0.060625	0.016114	1.7928
Hebevinoside XII	0.7346	-0.44497	0.016249	1.7892
3-Oxodecanoic acid	1.0503	0.070741	0.016374	1.7858
Luteolin	0.89033	-0.16758	0.016513	1.7822
desmethylastemizole	1.2694	0.3442	0.016901	1.7721
Anserine	0.87099	-0.19928	0.016876	1.7727
PIP2(16:0/18:2(9Z,12Z))	1.2666	0.34097	0.0050886	2.2934
Undecanedioic acid	1.2653	0.33944	0.0038037	2.4198
2-O-Acetyl-trans-coutaric acid	0.85653	-0.22342	0.017165	1.7654
Cincassiol B	0.87186	-0.19783	0.017165	1.7654
4-Deoxyannoreticuin	1.0434	0.061283	0.017185	1.7649
MG(0:0/20:5(5Z,8Z,11Z,14Z,17Z)/0:0)	0.56632	-0.8203	0.017336	1.7611
3-Hydroxy-10''-apo-b,y-carotenal	0.68939	-0.53661	0.017336	1.7611
1-(Malonylamino)cyclopropanecarboxylic acid	0.90794	-0.13934	0.017402	1.7594
Alanyl-Methionine	1.262	0.33566	0.0075077	2.1245
C30:1	0.76776	-0.38127	0.017727	1.7514
Indolelactic acid	1.0156	0.02235	0.017764	1.7505
Achyranthoside C	1.2581	0.33125	0.011112	1.9542
(2-hydroxyethoxy)sulfonic acid	1.0373	0.052779	0.018375	1.7358
Citrusin E	0.86623	-0.20717	0.01841	1.7349
(4-{[2-methoxy-4-(prop-2-en-1-yl)phenoxy]carbonyl}phenyl)oxidanesulfonic acid	0.77656	-0.36484	0.01849	1.7331
2-amino-4-({1-[(carboxymethyl)-C-hydroxycarbonimidoyl]-2-{[1-(3,5-dihydroxy...	0.92091	-0.11887	0.01853	1.7321
1-(4-methoxyphenyl)-3-phenylpropan-1-ol	0.80769	-0.30812	0.018585	1.7308
4-Vinylphenol sulfate	0.99709	-0.0042106	0.018585	1.7308
Porphobilinogen	0.95005	-0.073923	0.01873	1.7275
Neocasomorphin (1-5)	1.255	0.32764	0.027709	1.5574
4-ethylphenylsulfate	0.85951	-0.21841	0.018876	1.7241
cis-4-Hydroxycyclohexylacetic acid	1.2537	0.32623	0.0014689	2.833
Quinic acid	1.0863	0.11945	0.018925	1.723
Oxobutanoic acid	1.0251	0.035749	0.018925	1.723
[3-[1-Formyl-2-(2-furanyl)ethenyl]]-2-(2-furanyl)-5-(2-furanylmethylene)-4,...	0.93294	-0.10015	0.018992	1.7214
(R)-3-Hydroxy-5-phenylpentanoic acid	1.2518	0.32404	0.0018969	2.722
Ergoloid	1.2518	0.32401	0.052009	1.2839
2,2,7,7-Tetramethyl-1,6-dioxaspiro[4.4]nona-3,8-diene	1.0877	0.12124	0.019458	1.7109
{[(2E)-2-methyl-3-phenylprop-2-en-1-yl]oxy}sulfonic acid	0.89853	-0.15436	0.019616	1.7074
Chorismate	0.91349	-0.13054	0.019722	1.705
Gibberellin A60	0.85361	-0.22836	0.019885	1.7015
1-Methoxy-1-(2,4,5-trimethoxyphenyl)-2-propanol	1.0778	0.10813	0.019916	1.7008
14,16-Nonacosanedione	0.85546	-0.22523	0.020078	1.6973
Mupirocin	1.1201	0.16367	0.020078	1.6973
(3b,20R,22R)-3,20,27-Trihydroxy-1-oxowitha-5,24-dienolide 3-glucoside	1.248	0.31957	0.028357	1.5473
(-)-trans-Carveol	0.8513	-0.23226	0.020611	1.6859
Citronellyl formate	1.1097	0.15021	0.020664	1.6848
13-Heptadecyn-1-ol	0.91945	-0.12116	0.020963	1.6786
Tymazoline	1.2467	0.31808	0.006566	2.1827
1-Acetoxy-2-hydroxy-16-heptadecyn-4-one	0.94574	-0.080491	0.021625	1.665
Caffeic acid 3-sulfate	1.0187	0.026662	0.021678	1.664
PA(16:1(9Z)/22:2(13Z,16Z))	0.99009	-0.014373	0.021678	1.664
Acepromazine	0.88735	-0.17243	0.021682	1.6639
Tryptophyl-Valine	1.2462	0.31757	0.086833	1.0613
5-(2,3-Dihydroxy-3-methylbutyl)-4-(3,4-epoxy-4-methylpentanoyl)-3,4-dihydro...	0.83648	-0.2576	0.021825	1.6611
Ascorbyl palmitate	0.84071	-0.25032	0.021825	1.6611
5-Sulfosalicylic acid	1.1427	0.19243	0.021825	1.6611
4''-O-methyl-(-)-epicatechin-5-O-beta-glucuronide	0.93431	-0.098022	0.022048	1.6566
Sodium Tetradecyl Sulfate	1.0507	0.071371	0.022048	1.6566
Oleoside dimethyl ester	0.92746	-0.10864	0.022872	1.6407
Dimethylthiambutene	0.93166	-0.10213	0.022872	1.6407
(S)-Nerolidol 3-O-[a-L-Rhamnopyranosyl-(1->4)-a-L-rhamnopyranosyl-(1->2)-[4...	1.2448	0.31591	0.013269	1.8772
Neuromedin B (1-3)	1.2435	0.31443	0.029176	1.535
Isoscoparin 2''''-(6-(E)-p-coumaroylglucoside)	1.2422	0.31291	0.064345	1.1915
Asparagoside A	1.0301	0.042785	0.02353	1.6284
2(R)-hydroxydocosanoic acid	0.70754	-0.49911	0.023599	1.6271
Dicyclohexyl disulfide	0.93383	-0.098768	0.023675	1.6257
Undecanoic acid	1.0799	0.11091	0.023732	1.6247
Gibberellin A39	0.84138	-0.24918	0.023955	1.6206
6''''-Caffeoylhyperin	0.92492	-0.1126	0.024009	1.6196
Trospium	0.79052	-0.33912	0.024093	1.6181
Tetradecanedioic acid	1.2395	0.30974	4.4146e-06	5.3551
Cuscohygrine; Ethambutol	1.0341	0.048389	0.024093	1.6181
2-O-Caffeoylarbutin	0.94013	-0.089074	0.024553	1.6099
LysoPI(20:0/0:0)	1.1084	0.14852	0.024605	1.609
Alpha-Terpineol	1.0519	0.073047	0.024735	1.6067
3,4-Dimethyl-5-pentyl-2-furanundecanoic acid	1.2382	0.30822	0.080437	1.0945
5-(3'',4'',5''-Trihydroxyphenyl)-gamma-valerolactone-3''-O-sulphate	0.94924	-0.075155	0.024955	1.6029
Oxidized glutathione	1.0823	0.11406	0.02507	1.6009
(S)-9-Hydroxy-10-undecenoic acid	0.92803	-0.10775	0.025168	1.5992
D-erythro-L-galacto-Nonulose	0.97083	-0.042706	0.025228	1.5981
(Z)-4-Dodecenal	1.0975	0.1342	0.025855	1.5874
6-Methylcoumarin	0.92957	-0.10536	0.025855	1.5874
3,4,5-trihydroxy-6-{[8-(hydroxymethyl)-8-methyl-6-(2-methylpropanoyl)-2-oxo...	1.0964	0.13282	0.026035	1.5844
Hydroxypyruvate	1.0464	0.065443	0.026227	1.5813
2,6-Dimethyl-7-octene-1,6-diol 8-O-glucoside	0.91726	-0.1246	0.026406	1.5783
6-{[4-(6,11-dihydroxy-2,2,5-trimethyl-10-oxo-5,10-dihydro-2H-1-oxa-5-azatet...	0.89522	-0.15969	0.026582	1.5754
Lymecycline	1.1105	0.15125	0.026582	1.5754
Alanyl-Asparagine	1.1424	0.19205	0.026765	1.5724
Aflatoxin B1 dialcohol	0.85282	-0.22969	0.027407	1.5621
Vildagliptin	1.2343	0.30371	0.040911	1.3882
(E)-Herclavine	1.2339	0.3032	0.075966	1.1194
(1RS,2RS)-Guaiacylglycerol 1-glucoside	0.92924	-0.10587	0.027709	1.5574
C26:0	0.80569	-0.3117	0.027782	1.5562
5-Nonyltetrahydro-2-oxo-3-furancarboxylic acid	1.2329	0.30207	0.00019508	3.7098
5-Hydroxyisourate	1.0437	0.061765	0.027782	1.5562
N-Nitroso-pyrrolidine	1.042	0.059342	0.027782	1.5562
5-Sulfoxymethylfurfural	0.9825	-0.025474	0.027782	1.5562
PSF-A	0.92499	-0.11249	0.027814	1.5557
Benzoate	1.0092	0.013157	0.027858	1.555
Leukotriene C4	1.2325	0.30155	0.018925	1.723
Tragopogonsaponin K	1.2317	0.30063	0.010717	1.9699
Alanyl-Arginine	1.2302	0.29893	0.072537	1.1394
2,3-Dimethylmaleate	1.0363	0.051384	0.028737	1.5416
6-{[2-(2,4-dihydroxyphenyl)-3-(3,7-dimethylocta-2,6-dien-1-yl)-7-hydroxy-8-...	1.2294	0.29801	0.0029515	2.53
6''''-O-alpha-D-Galactopyranosylciceritol	0.92386	-0.11426	0.028833	1.5401
Geosmin	1.2294	0.29801	0.027782	1.5562
Traumatic acid	1.2289	0.29732	4.2164e-05	4.3751
Azelaic acid	1.2287	0.2971	0.00049452	3.3058
C4:0 (Butyric acid)	1.2266	0.29467	0.00062296	3.2055
Estriol 3-sulfate 16-glucuronide	0.92621	-0.11059	0.029338	1.5326
xi-7-Hydroxyhexadecanedioic acid	1.2263	0.2943	0.099478	1.0023
Menthol	1.0894	0.12359	0.029382	1.5319
Aromatic aldehyde	1.058	0.081273	0.02947	1.5306
Oenanthic ether	1.0222	0.031627	0.031119	1.507
Cytosine	1.0549	0.07704	0.031163	1.5064
3''-Methoxyfukiic acid	0.94553	-0.08081	0.031349	1.5038
Ponasteroside A	1.2251	0.29295	0.064345	1.1915
5-Hydroxyomeprazole	0.9479	-0.07719	0.031644	1.4997
Eujambin	0.9304	-0.10408	0.031855	1.4968
m-Chlorobenzoic acid	1.0294	0.041776	0.031855	1.4968
Serine	1.0329	0.046652	0.031917	1.496
4,5-Dihydro-2-methylthiazole	1.0202	0.028827	0.031943	1.4956
L-prolyl-L-proline	0.88898	-0.16978	0.032018	1.4946
Benzyl alcohol	1.0302	0.042934	0.032516	1.4879
Acetatic acid	1.0111	0.015881	0.032516	1.4879
Fumarycarnitine	0.91041	-0.13541	0.032551	1.4874
10-Undecenal	1.2232	0.29066	0.002346	2.6297
Galactosylglycerol	0.85899	-0.21928	0.032646	1.4862
Dolichyl b-D-glucosyl phosphate	1.2226	0.2899	0.028031	1.5524
Metabolite M6	0.88266	-0.18007	0.032646	1.4862
Glutaminyltyrosine	1.2182	0.28479	0.041448	1.3825
Rishitin	1.0286	0.04074	0.033208	1.4788
Oleoside 11-methyl ester	0.9268	-0.10967	0.033265	1.478
Cassiaside	1.2156	0.28172	0.03759	1.4249
4''-Hydroxy-5,7-dimethoxyflavan	0.80014	-0.32167	0.033543	1.4744
Xanthotoxol arabinoside	0.86055	-0.21667	0.033543	1.4744
Diepomuricanin A	1.0281	0.040043	0.033721	1.4721
1-(2-Thienyl)-1-heptanone	1.0789	0.10963	0.033858	1.4703
{4-[(1E)-3-oxoprop-1-en-1-yl]phenyl}oxidanesulfonic acid	0.99411	-0.0085245	0.034056	1.4678
Cystathionine sulfoxide; 3-Hydroxyflavone	0.84543	-0.24223	0.034348	1.4641
Epicatechin-(4beta->8)-gallocatechin	0.93528	-0.096528	0.034483	1.4624
Sanchinoside B1	1.0954	0.13143	0.03459	1.461
Phenylacetaldehyde	1.0331	0.047023	0.0349	1.4572
13,14,15-trihydroxy-9-oxo-8,17-dioxatetracyclo[8.7.0.0²,⁷.0¹¹,¹⁶]heptadeca-...	0.95227	-0.070558	0.035543	1.4492
GMP	0.7548	-0.40583	0.035546	1.4492
Decanoic acid (FA10:0)	1.0238	0.033973	0.035546	1.4492
Ornithine	1.112	0.15319	0.035613	1.4484
Squamocin K	1.1025	0.14075	0.035613	1.4484
Asparaginyl-Valine	1.2141	0.27993	0.042146	1.3752
5-Hydroxymethyl-4-methyluracil	1.2085	0.27327	0.0032317	2.4906
1-(Methylsulfinyl)propyl 1-propenyl disulfide	0.87338	-0.19531	0.036973	1.4321
{3-[(E)-2-[3,5-dihydroxy-4-(3-methylbut-2-en-1-yl)phenyl]ethenyl]-2,6-dihyd...	0.90325	-0.14681	0.036973	1.4321
Fagopyrine	0.93386	-0.098715	0.03712	1.4304
Tiropramide	0.81202	-0.30042	0.037371	1.4275
Isotetrandrine	1.2082	0.27284	0.014218	1.8472
DG(18:0/24:1(15Z)/0:0)	1.2075	0.27198	0.097604	1.0105
(+)-Pinoresinol 4-O-[beta-D-Glucopyranosyl-(1->2)-[beta-D-glucopyranosyl-(1...	0.89741	-0.15617	0.037658	1.4241
Cyclopassifloic acid E	0.89796	-0.15527	0.037658	1.4241
gamma-L-Glutamyl-L-pipecolic acid	0.9182	-0.12311	0.037658	1.4241
3,4,5-trihydroxy-6-(2-hydroxy-3-methoxyphenoxy)oxane-2-carboxylic acid	0.90956	-0.13675	0.037975	1.4205
5-Methyldeoxycytidine	0.91922	-0.12152	0.037975	1.4205
Tryptamine	0.85306	-0.22929	0.038617	1.4132
2,5-Diethyl-3,6-dimethylpyrazine	1.0631	0.088338	0.038617	1.4132
Monomethyl phenylphosphonate	0.96005	-0.058812	0.038617	1.4132
5''-Methylthioadenosine	0.91175	-0.13329	0.039031	1.4086
Nizatidine	0.87612	-0.1908	0.039391	1.4046
Annoglabasin F	0.73595	-0.44231	0.039553	1.4028
3alpha,7alpha-Dihydroxycoprostanic acid	0.91424	-0.12936	0.039805	1.4001
{4-[(1E)-3-methoxy-3-oxoprop-1-en-1-yl]phenyl}oxidanesulfonic acid	0.93339	-0.099452	0.039805	1.4001
TG(20:0/24:0/o-18:0)	1.207	0.27144	0.059593	1.2248
Americine	1.2069	0.27129	0.083946	1.076
Tyramine	1.1351	0.18279	0.040911	1.3882
Cyclohexanone	1.1127	0.15412	0.040911	1.3882
2-amino-4-({1-[(carboxymethyl)-C-hydroxycarbonimidoyl]-2-{[2-hydroxy-2-meth...	0.93471	-0.097411	0.041056	1.3866
Picrocrocin	0.90174	-0.14922	0.041359	1.3834
Methionine	1.2061	0.27035	0.0010908	2.9623
5-Methoxydimethyltryptamine	1.2042	0.26811	0.03582	1.4459
Avenanthramide 1c	0.91468	-0.12867	0.041448	1.3825
Orcinol	1.0603	0.084523	0.042043	1.3763
xi-3-Hydroxy-5-phenylpentanoic acid O-beta-D-Glucopyranoside	0.94578	-0.080418	0.042043	1.3763
Pimelate	1.2021	0.26553	0.00070975	3.1489
5-Hydroxytryptophol	1.0208	0.029758	0.042235	1.3743
Histamine	1.0371	0.052575	0.042394	1.3727
Octanoic acid	1.0136	0.019534	0.042394	1.3727
Nicotinamide	1.014	0.019995	0.042518	1.3714
Marmesin rhamnoside	0.9129	-0.13146	0.042839	1.3682
Ellagic acid	0.97325	-0.039121	0.042839	1.3682
Hydroxypropyl cellulose	1.1419	0.19146	0.043039	1.3661
Leonuriside A	0.91519	-0.12785	0.043039	1.3661
Nb-Acetyl-Nb-methyltryptamine	1.0173	0.024778	0.043253	1.364
(2''E,4''Z,7''Z,8E)-Colnelenic acid	0.8849	-0.17642	0.043748	1.359
DG(15:0/18:0/0:0)	1.0776	0.10779	0.043772	1.3588
cis-4-Decenedioic acid	1.0818	0.11343	0.044441	1.3522
Erythritol	1.0178	0.025478	0.044455	1.3521
6-O-Acetylaustroinulin	0.77499	-0.36775	0.044552	1.3511
Adenine	0.728	-0.45799	0.044646	1.3502
Linoleoyl ethanolamide	1.2007	0.26393	0.0059592	2.2248
5-Methoxytryptamine	1.0703	0.098029	0.04549	1.3421
Acrylamide	1.2007	0.2639	0.016901	1.7721
Aminophenol	1.0533	0.074875	0.045576	1.3413
(Iso)Leucine	1.0948	0.13066	0.045598	1.3411
Fucoxanthin	1.2001	0.26316	0.070697	1.1506
all-trans-Carophyll yellow	0.99473	-0.0076245	0.045901	1.3382
Caffeoylferuloylspermidine	1.1992	0.26213	0.04549	1.3421
Saponin D	1.0134	0.019232	0.046102	1.3363
(-)-Nopol	1.0338	0.047954	0.046122	1.3361
Phytosulfokine a	1.199	0.26185	0.014219	1.8471
LysoPE(0:0/22:4(7Z,10Z,13Z,16Z))	1.0176	0.025164	0.046931	1.3285
D-Urobilin	1.1989	0.26177	0.045901	1.3382
Tetrose	0.97548	-0.035818	0.048228	1.3167
Acetyl-Leu	1.0178	0.025476	0.048228	1.3167
6-[(6-{[3,4-dihydroxy-2,5-bis(hydroxymethyl)oxolan-2-yl]oxy}-3,4,5-trihydro...	0.85936	-0.21867	0.048342	1.3157
Geranyl formate	1.0286	0.040715	0.048381	1.3153
trans-delta-Viniferin 3''''-glucoside	0.94023	-0.088911	0.048647	1.3129
3-(4-hydroxy-3-methoxyphenyl)-N-(4-oxobutyl)prop-2-enimidic acid; desethylz...	1.0504	0.070969	0.048661	1.3128
FAD (ox)	0.80909	-0.30563	0.049833	1.3025
Erinacine D	0.92742	-0.10871	0.049833	1.3025
6-(2-Carboxyethyl)-7-hydroxy-2,2-dimethyl-4-chromanone glucoside	0.9701	-0.043796	0.049833	1.3025
5''-Hydroxycastavinol	1.1442	0.1943	0.049946	1.3015
Deoxyribose	1.0625	0.087474	0.050035	1.3007
{[(2E)-1-(4-methoxyphenyl)-3-phenylprop-2-en-1-yl]oxy}sulfonic acid	0.94764	-0.077582	0.050035	1.3007
Digitoxin	1.1987	0.26143	0.03639	1.439
Vanilloloside	0.93336	-0.099497	0.050702	1.295
Deoxycytidine	1.1043	0.14311	0.050784	1.2943
Albanin B	0.94005	-0.089186	0.050808	1.2941
1-Pentanesulfenothioic acid; Hypoxanthine	0.75982	-0.39626	0.051015	1.2923
Antibiotic X 14889A	1.0449	0.063367	0.051279	1.2901
3,4,5-Trimethoxyphenyl acetate	1.0665	0.0929	0.051431	1.2888
Elenolide	1.0462	0.065173	0.051551	1.2878
Syndesine	1.1984	0.26117	0.070697	1.1506
Edrophonium	1.1951	0.25709	0.00033686	3.4726
Phomopsin B	1.1419	0.19144	0.052009	1.2839
Cefepime	0.944	-0.083146	0.052202	1.2823
4-O-Methyl-a-D-glucosyl-(1->2)-b-D-xylosyl-(1->4)-D-xylose	0.94677	-0.078909	0.052715	1.2781
Glutarate	1.1944	0.25633	0.00014182	3.8483
Ramontoside	1.1921	0.25351	0.0074195	2.1296
Cys	0.95749	-0.062678	0.054753	1.2616
1-Methyl-6-phenyl-1H-imidazo[4,5-b]pyridin-2-amine	0.92771	-0.10826	0.054963	1.2599
N-Acetylimidazole	1.0094	0.013458	0.054963	1.2599
LysoPE(0:0/15:0)	0.75176	-0.41165	0.055015	1.2595
Glutamylalanine	1.0617	0.086405	0.055071	1.2591
3-Methoxytyramine	1.0484	0.068129	0.055389	1.2566
Quercetin	0.97044	-0.043285	0.055632	1.2547
Grewinol	0.98444	-0.022632	0.055632	1.2547
Glyoxylic acid	0.96914	-0.045218	0.056187	1.2504
3a,16b-Dihydroxyandrostenone	0.9111	-0.13431	0.05625	1.2499
Pregnanediol-3-glucuronide	0.8564	-0.22364	0.056352	1.2491
Ethyl tiglate	1.0912	0.12597	0.056811	1.2456
Phenylalanine	1.135	0.18273	0.057001	1.2441
Methyl 2E,4Z-hexadecadienoate	0.94036	-0.088722	0.057186	1.2427
Propionylcarnitine	1.189	0.24971	0.0013879	2.8576
Octyl gallate	0.95448	-0.067219	0.0578	1.2381
Hydroxyprolyl-Methionine	0.96046	-0.058203	0.058081	1.236
5-(acetyloxy)-14-hydroxy-9-oxo-8,17-dioxatetracyclo[8.7.0.0²,⁷.0¹¹,¹⁶]hepta...	0.93631	-0.094939	0.05822	1.2349
4-Hydroxybenzoate	1.0406	0.057402	0.058676	1.2315
Lactosamine	0.96747	-0.047711	0.059356	1.2265
Deoxyuridine	1.1847	0.24452	0.069289	1.1593
Thymol	1.1846	0.24445	2.6082e-05	4.5837
PC(15:0/18:3(6Z,9Z,12Z))	1.0102	0.014636	0.059871	1.2228
4-Hydroxy-3-prenylbenzoic acid glucoside	0.92758	-0.10845	0.060158	1.2207
b-D-fructosyl-a-D-(6-O-(E))-feruloylglucoside	1.1838	0.2434	0.0012395	2.9068
1-(4Z,7Z,10Z,13Z,16Z,19Z-docosahexaenoyl)-glycero-3-phosphate	1.1835	0.24311	0.059871	1.2228
4-Hydroxyphenylpyruvic acid	1.0568	0.07967	0.061846	1.2087
Arbutin	0.94559	-0.080715	0.061898	1.2083
Physalin E	0.90492	-0.14414	0.062525	1.2039
(E)-4-(Trimethylammonio)but-2-enoate	1.0654	0.091386	0.062525	1.2039
Todatriol glucoside	0.91551	-0.12735	0.062638	1.2032
TG(15:0/22:1(13Z)/22:6(4Z,7Z,10Z,13Z,16Z,19Z))	0.85513	-0.22579	0.063973	1.194
Myricatomentoside I	1.1786	0.23712	0.0073149	2.1358
3-Methyl-4-phenyl-3-buten-2-one	1.1782	0.23656	0.0075823	2.1202
Alanyl-Proline	1.175	0.2326	0.065671	1.1826
Genipinic acid	1.1741	0.23152	0.031568	1.5008
N-Decanoylglycine	1.0614	0.085935	0.064345	1.1915
LysoPC(16:0)	0.95207	-0.070859	0.064345	1.1915
1-alpha-Acevaltrate	1.1734	0.23075	0.037658	1.4241
Armillatin	1.1719	0.22884	0.0645	1.1904
Phenylglyoxylic acid	1.0508	0.071511	0.064757	1.1887
Neferine	1.1713	0.2281	0.014885	1.8273
7,11-Bisdeacetylvaltrate 7-(3-methylpentanoate) 11-(3-hydroxy-3-methylbutan...	1.1684	0.22459	0.064871	1.1879
Diaminopimelate	1.168	0.22408	0.001435	2.8432
Ethyl isovalerate	1.0155	0.022227	0.065678	1.1826
PG(16:0/20:4(5Z,8Z,11Z,14Z))	1.0923	0.12738	0.0661	1.1798
Anisidine	1.0401	0.056725	0.066256	1.1788
Porrigenin A	0.82951	-0.26968	0.066893	1.1746
PG(a-13:0/i-22:0)	0.98514	-0.021603	0.06714	1.173
7a,12a-Dihydroxy-3-oxo-4-cholenoic acid	0.70265	-0.50912	0.06732	1.1719
2-Methylbutyrylglycine	1.0158	0.022551	0.06732	1.1719
Glucosylceramide (d18:1/24:1(15Z))	0.93534	-0.096439	0.067534	1.1705
Pyrophosphate	0.67366	-0.5699	0.067736	1.1692
Alanine	0.961	-0.057392	0.068333	1.1654
Dihydrozeatin-7-N-dihydrozeatin	1.1678	0.22377	0.074438	1.1282
Sarmentosin	0.75669	-0.40222	0.06934	1.159
Roxarsone	1.1658	0.22127	0.024093	1.6181
10-Hydroxymyristic acid methyl ester	1.0788	0.1094	0.069773	1.1563
C10:2	1.0442	0.062334	0.069773	1.1563
PIP(16:0/22:5(4Z,7Z,10Z,13Z,16Z))	1.1644	0.21958	0.00039181	3.4069
2,4-Di-tert-butylphenol	1.1053	0.14448	0.070179	1.1538
Ticlopidine	0.76584	-0.38488	0.070304	1.153
Fenamiphos	0.90909	-0.13751	0.070458	1.1521
Eplerenone	0.96216	-0.055649	0.070511	1.1517
6''-Apiosyllotaustralin	0.86295	-0.21265	0.070637	1.151
2,5-Dimethyl-3-propylpyrazine	1.164	0.21908	0.00023425	3.6303
Gamma glutamyl ornithine	1.1634	0.21838	0.032874	1.4831
27-Norcholestanehexol	0.91594	-0.12667	0.070697	1.1506
Corchoionoside B	0.93638	-0.094829	0.070697	1.1506
Nootkatol	1.0065	0.0093947	0.070697	1.1506
4-Hydroxyvalsartan	1.1627	0.21751	0.060907	1.2153
Mevalonate	1.1627	0.21749	0.0044269	2.3539
alpha-CEHC glucuronide	1.073	0.10167	0.07075	1.1503
Isocarboxazid	0.90802	-0.1392	0.071084	1.1482
Cycloheptanecarboxylic acid	1.062	0.086825	0.071224	1.1474
(5-{4-[2-(3,4-dihydroxyphenyl)-3,5,7-trihydroxy-3,4-dihydro-2H-1-benzopyran...	0.90375	-0.146	0.071305	1.1469
3-(6-hydroxy-7-methoxy-2H-1,3-benzodioxol-5-yl)prop-2-enal	0.97839	-0.031523	0.072433	1.1401
Physangulide	1.1601	0.21427	0.032646	1.4862
7-hydroxyolanzapine	1.1483	0.19952	0.073562	1.1333
Ophthalmic acid	1.0771	0.10719	0.073562	1.1333
naringenin-7-O-glucuronide	0.96614	-0.049702	0.074005	1.1307
DG(8:0/17:0/0:0)	1.0538	0.075637	0.074317	1.1289
Methyl-His	0.98702	-0.01885	0.074317	1.1289
Homoagmatine	1.1597	0.21369	0.00087617	3.0574
AzI	1.1588	0.21264	0.00463	2.3344
D-Glyceric acid	1.1189	0.16213	0.075966	1.1194
Formyl-CoA	0.91778	-0.12378	0.075966	1.1194
Eriojaposide B	1.1584	0.21216	0.023319	1.6323
L-Citronellol glucoside	0.8526	-0.23006	0.07649	1.1164
DG(14:0/18:2(9Z,12Z)/0:0)	1.025	0.035621	0.077602	1.1101
1,2-Benzisothiazol-3(2H)-one	1.0238	0.033944	0.077722	1.1095
Kaempferol 3-glucuronide	0.89284	-0.16352	0.078049	1.1076
2-Thiophenecarboxaldehyde	1.0199	0.028393	0.078064	1.1076
Phenol	1.0386	0.054571	0.078595	1.1046
Pentonic acid; S-Propyl 1-propanesulfinothioate	1.0454	0.064062	0.078974	1.1025
C25:1	0.7937	-0.33334	0.079871	1.0976
PG(16:0/16:0)	1.0485	0.068347	0.079871	1.0976
Threonine	1.0191	0.027263	0.079974	1.0971
3-Hydroxymonoethylglycinexylidide	0.92716	-0.1091	0.080178	1.0959
m-Xylene	1.1582	0.21186	0.0059073	2.2286
3-(4-Methyl-3-pentenyl)thiophene	1.1579	0.21146	0.018741	1.7272
Propericiazine	0.88938	-0.16912	0.080437	1.0945
2-(3,4-dihydroxy-5-methoxyphenyl)-3,5,7-trihydroxy-6-methoxy-4H-chromen-4-one	0.95669	-0.063871	0.080437	1.0945
L,L-Cyclo(leucylprolyl)	1.04	0.056516	0.080437	1.0945
3''-Sialyllactose	0.94992	-0.07413	0.080901	1.092
Homoserine lactone	1.0699	0.097503	0.080978	1.0916
(S)-N-(4,5-Dihydro-1-methyl-4-oxo-1H-imidazol-2-yl)alanine	1.0691	0.096452	0.080978	1.0916
PI(16:0/22:5(4Z,7Z,10Z,13Z,16Z))	1.0056	0.008029	0.080978	1.0916
TG(10:0/i-12:0/13:0)	1.1577	0.21131	0.064345	1.1915
(3''''-Apiosyl-6''''-malonyl)astragalin	0.93898	-0.090834	0.080998	1.0915
Prehumulinic acid	1.0618	0.086556	0.080998	1.0915
Toluene	1.0311	0.044226	0.080998	1.0915
Tocainide	1.0233	0.033171	0.080998	1.0915
Metharbital	0.91443	-0.12906	0.081336	1.0897
(R)-3,4-Dihydro-2-(4,8,12-trimethyl-3,7,11-tridecatrienyl)-2H-1-benzopyran-...	0.98907	-0.015859	0.081515	1.0888
Phlorisobutyrophenone 2-glucoside	0.95762	-0.062471	0.082305	1.0846
1,2,4-Trithiolane	1.1559	0.20903	0.064345	1.1915
Citbismine F	0.94788	-0.077226	0.082789	1.082
Glycinoeclepin A	1.1391	0.18785	0.08279	1.082
C15:1	1.1254	0.17043	0.082962	1.0811
Dermatan	0.95507	-0.066322	0.083536	1.0781
19-Hydroxycinnzeylanol 19-glucoside	1.1554	0.20837	0.07075	1.1503
Ecgoninium Methyl Ester(1+)	0.96397	-0.052935	0.084147	1.075
Isofenphos	0.93722	-0.093533	0.084881	1.0712
Torvoside C	1.1548	0.20759	0.096806	1.0141
6-Keto-prostaglandin F1a	0.88971	-0.1686	0.084903	1.0711
1-(1-Oxopropyl)-1H-imidazole	1.0162	0.023135	0.085421	1.0684
Oxoadipate	1.0247	0.03517	0.085743	1.0668
3-Hydroxyanthranilic acid	0.84946	-0.23539	0.086157	1.0647
PA(18:4(6Z,9Z,12Z,15Z)/18:4(6Z,9Z,12Z,15Z))	1.0535	0.075171	0.086157	1.0647
Acetyl-Asp	0.83569	-0.25897	0.08635	1.0637
N-(Heptan-4-yl)benzo[d][1,3]dioxole-5-carboxamide	0.9282	-0.10749	0.08635	1.0637
Caprolactam	1.0131	0.018725	0.08635	1.0637
N-Oleoylethanolamine	1.0482	0.067977	0.086531	1.0628
Glutaminylthreonine	1.1526	0.20484	0.029287	1.5333
Harderoporphyrin	1.1279	0.17368	0.086909	1.0609
Crustecdysone	0.83689	-0.25688	0.087705	1.057
Annuionone B	1.0419	0.05915	0.088752	1.0518
Bis(2-methyl-3-furanyl)tetrasulfide	0.98066	-0.02818	0.089626	1.0476
Sulfate	0.9482	-0.076742	0.089696	1.0472
C9:2	1.0708	0.098632	0.090601	1.0429
PE(22:4(7Z,10Z,13Z,16Z)/P-18:1(11Z))	1.0005	0.00071726	0.091389	1.0391
11-Oxo-androsterone glucuronide	1.1063	0.14579	0.091732	1.0375
N-Methyl-14-O-demethylepiporphyroxine	0.9266	-0.10998	0.091732	1.0375
Shikimate	1.0702	0.097915	0.092618	1.0333
Lippioside II	0.95314	-0.069241	0.092618	1.0333
Diacetylhydrazine	1.0228	0.032555	0.092618	1.0333
N5-Acetyl-N2-gamma-L-glutamyl-L-ornithine	1.1251	0.1701	0.092649	1.0332
Thien-2-ylacetate	1.0177	0.025274	0.092649	1.0332
N-[4''-hydroxy-(E)-cinnamoyl]-L-aspartic acid	1.0598	0.083848	0.093512	1.0291
TG(18:2(9Z,12Z)/20:1(11Z)/20:4(5Z,8Z,11Z,14Z))	0.88041	-0.18376	0.094611	1.0241
1-Octanal	1.0438	0.061779	0.094932	1.0226
{[5-hydroxy-8-methyl-6-(2-methylpropanoyl)-2-oxo-4-phenyl-2H,8H-pyrano[2,3-...	0.97467	-0.03701	0.094932	1.0226
Methionyl-Threonine	1.1021	0.1402	0.095073	1.0219
11-Hydroxy-9-tridecenoic acid	1.0861	0.11911	0.096473	1.0156
Taraxacolide 1-O-b-D-glucopyranoside	0.91488	-0.12835	0.096777	1.0142
Alanyltryptophan	1.1516	0.20359	0.049798	1.1562
11-Hydroxyeicosatetraenoate glyceryl ester	0.6702	-0.57733	0.096924	1.0136
Valerenic acid	1.0108	0.015461	0.096924	1.0136
(Z)-[3-(Methylsulfinyl)-1-propenyl] 2-propenyl disulfide	0.94	-0.089262	0.097343	1.0117
Sulfametopyrazine	1.1506	0.20244	0.015336	1.8143
Tocopheronic acid	1.1081	0.14815	0.098749	1.0055
Isoeugenol benzyl ether	0.95427	-0.067525	0.098797	1.0053
Methyl propenyl ketone	1.0624	0.087302	0.09926	1.0032
Acutoside A	0.89985	-0.15225	0.099458	1.0024
Tyrosine	1.149	0.20034	0.065067	1.1866
Phenylalanyl-Threonine	1.1406	0.18976	0.099841	1.0007
