# Supplementary material for: Chemotherapy-driven intestinal dysbiosis and indole-3-propionic acid rewire myelopoiesis to promote a metastasis-refractory state
Source: Nat Commun. 2025 Dec 15;17:832. doi: 10.1038/s41467-025-67169-7 (PMC12827274; doi:10.1038/s41467-025-67169-7)
Supplement: Supplementary file 5 — Supplementary Dataset 3 [file 41467_2025_67169_MOESM5_ESM.xlsx]

## Sheet: ions
ionMz	ionActive	ionAverageInt	ionQualTIC	Top annotation name	Top annotation ids	Top annotation formula	Top annotation ion	Top annotation score
57.0349	1	19826.5	0.803439	Acetone	C00207; C00479; C02001; C15508; CHEBI:15347; CHEBI:16605; CHEBI:17153; CHEBI:38685; HMDB0001659; HMDB0003366; HMDB0031558; HMDB0031652; HMDB01659; HMDB03366; HMDB31558; HMDB31652	C3H6O	-H(-)	100
58.0301	1	2227.95	0.632322	Acetamide	C02658; C06244; C11489; CHEBI:27856; CHEBI:50718; CHEBI:7438; HMDB0001122; HMDB0003656; HMDB0031645; HMDB01122; HMDB03656; HMDB31645	C2H5NO	-H(-)	100
59.0139	1	136232	0.952333	Acetatic acid	C00033; C00266; CHEBI:15366; CHEBI:17071; HMDB0000042; HMDB0002165; HMDB0003344; HMDB00042; HMDB02165; HMDB03344	C2H4O2	-H(-)	100
61.9884	1	49286.3	0.0918152	Peroxynitrite	C16845; CHEBI:25941; HMDB0002179; HMDB02179	HNO3	-H(-)	100
65.0397	1	1681.01	0.660994	Cyclopentadiene	CHEBI:30664; HMDB0061878; HMDB61878	C5H6	-H(-)	100
67.0189	1	4631.9	0.780344	Butynal	C06145; C14275; CHEBI:28180; CHEBI:35559; HMDB0006853; HMDB0006945; HMDB0013785; HMDB06853; HMDB06945; HMDB13785	C4H4O	-H(-)	100
67.0301	1	2018.38	0.556499	Imidazole	C01589; CHEBI:16069; HMDB0001525; HMDB01525	C3H4N2	-H(-)	100
69.0346	1	10498.7	0.754556	Butynol	CHEBI:48058; HMDB0034233; HMDB0061873; HMDB0061874; HMDB34233; HMDB61873; HMDB61874	C4H6O	-H(-)	100
70.0301	1	1987.61	0.638925	Acrylamide	C01659; CHEBI:28619; HMDB0004296; HMDB04296	C3H5NO	-H(-)	100
71.0138	1	90814.1	0.909303	Propenoic acid C3:1	C00546; C19440; C19501; CHEBI:17158; CHEBI:18308; CHEBI:566274; HMDB0001167; HMDB0006112; HMDB0031647; HMDB01167; HMDB06112; HMDB31647	C3H4O2	-H(-)	100
71.0502	1	3228.23	0.685509	Butanal	C01412; C02845; C03219; CHEBI:15743; CHEBI:26911; CHEBI:28398; CHEBI:48943; HMDB0000246; HMDB0000474; HMDB0003543; HMDB00246; HMDB0031243; HMDB0031324; HMDB0033858; HMDB0034431; HMDB00474; HMDB03543; HMDB31243; HMDB31324; HMDB33858; HMDB34431	C4H8O	-H(-)	100
72.046	1	1099.01	0.536433	Aminoacetone	C01888; C03134; C05665; CHEBI:17741; CHEBI:17906; CHEBI:18090; HMDB0001106; HMDB0001888; HMDB0002134; HMDB0060177; HMDB01106; HMDB0142435; HMDB01888; HMDB02134; HMDB60177	C3H7NO	-H(-)	100
72.9934	1	8027.22	0.785774	Glyoxylic acid	C00048; CHEBI:16891; HMDB0000119; HMDB00119	C2H2O3	-H(-)	100
73.0122	1	5785.1	0.512241	2-Propene-1-thiol	HMDB0031635; HMDB0040345; HMDB31635; HMDB40345	C3H6S	-H(-)	100
73.0295	1	40293.4	0.814944	C3:0 (Propionic acid)	C00163; C00424; C00937; C00969; C05235; C17530; CHEBI:17167; CHEBI:17871; CHEBI:18041; CHEBI:27957; CHEBI:30768; CHEBI:52342; CHEBI:77700; HMDB0000237; HMDB0003052; HMDB0003453; HMDB0006458; HMDB0006949; HMDB0006961; HMDB00237; HMDB0031229; HMDB0031523; HMDB03052; HMDB03453; HMDB06458; HMDB06949; HMDB06961; HMDB31229; HMDB31523	C3H6O2	-H(-)	100
74.0248	1	33786.5	0.80053	Glycine	C00037; C06808; CHEBI:15428; CHEBI:27777; HMDB0000123; HMDB00123; HMDB0014691; HMDB0031239; HMDB14691; HMDB31239	C2H5NO2	-H(-)	100
74.9913	1	1987.18	0.634788	Thioacetic acid	C01857; CHEBI:16555; HMDB0031188; HMDB31188	C2H4OS	-H(-)	100
75.0091	1	6601.33	0.685565	Glycolate	C03547; CHEBI:17497; HMDB0000115; HMDB0003035; HMDB00115; HMDB0031608; HMDB03035; HMDB31608	C2H4O3	-H(-)	100
75.0282	1	1312.87	0.597072	Ethyl methyl sulfide	C08390; C08391; CHEBI:8473; CHEBI:8474; HMDB0031238; HMDB0031634; HMDB0034238; HMDB31238; HMDB31634; HMDB34238	C3H8S	-H(-)	100
77.0395	1	2283.66	0.734726	Benzene	C01407; CHEBI:16716; HMDB0001505; HMDB01505	C6H6	-H(-)	100
80.9645	1	6414.49	0.316924	Sulfite	C00094; CHEBI:48854; HMDB0000240; HMDB0001033; HMDB0003008; HMDB00240; HMDB0034829; HMDB01033; HMDB03008; HMDB34829	H2O3S	-H(-)	100
81.0348	1	5497.54	0.693894	2-Methylfuran	CHEBI:969439; HMDB0013749; HMDB0031597; HMDB13749; HMDB31597	C5H6O	-H(-)	100
83.014	1	15009.7	0.781059	Hydroxybutynal	C17601; CHEBI:38118; CHEBI:38120; HMDB0032330; HMDB0094691; HMDB32330; HMDB94691	C4H4O2	-H(-)	100
83.0504	1	9446.78	0.635638	Methyl propenyl ketone	C00557; C15604; CHEBI:15825; CHEBI:16486; CHEBI:51678; CHEBI:51679; CHEBI:87508; CHEBI:88419; CHEBI:89540; HMDB0001184; HMDB0012157; HMDB0031407; HMDB0031512; HMDB0031530; HMDB0031601; HMDB0031606; HMDB0031607; HMDB0032458; HMDB0037788; HMDB0040584; HMDB01184; HMDB12157; HMDB31407; HMDB31512; HMDB31530; HMDB31601; HMDB31606; HMDB31607; HMDB32458; HMDB37788; HMDB40584	C5H8O	-H(-)	100
84.0458	1	2801.35	0.652084	Acetone cyanohydrin	C02659; C11118; CHEBI:15348; CHEBI:36592; HMDB0002039; HMDB0060427; HMDB02039; HMDB60427	C4H7NO	-H(-)	100
85.0297	1	73110.6	0.966982	Succinic aldehyde	C00741; C01770; C01771; C19309; C19443; CHEBI:16583; CHEBI:36253; CHEBI:41131; CHEBI:42639; CHEBI:46916; HMDB0000549; HMDB0002523; HMDB0003407; HMDB0010720; HMDB0031209; HMDB0033977; HMDB0034439; HMDB00549; HMDB02523; HMDB03407; HMDB10720; HMDB31209; HMDB33977; HMDB34439	C4H6O2	-H(-)	100
86.0254	1	3659.84	0.702001	Dehydroalanine	C02218; CHEBI:17123; HMDB0003609; HMDB0006356; HMDB0039426; HMDB03609; HMDB06356; HMDB39426	C3H5NO2	-H(-)	100
87.0089	1	46615.8	0.891882	Pyruvate	C00022; C00222; CHEBI:17960; CHEBI:32816; CHEBI:86354; HMDB0000243; HMDB0011111; HMDB0011666; HMDB00243; HMDB0040261; HMDB0062676; HMDB11111; HMDB11666; HMDB40261; HMDB62676	C3H4O3	-H(-)	100
87.0452	1	5442.82	0.671341	C4:0 (Butyric acid)	C00246; C00466; C00849; C02632; CHEBI:15688; CHEBI:16135; CHEBI:27750; CHEBI:30772; HMDB0000039; HMDB0001873; HMDB0003151; HMDB0003243; HMDB00039; HMDB0030062; HMDB0031217; HMDB0031507; HMDB0040253; HMDB0040579; HMDB01873; HMDB03151; HMDB03243; HMDB30062; HMDB31217; HMDB31507; HMDB40253; HMDB40579	C4H8O2	-H(-)	100
88.0407	1	42237.5	0.791914	Alanine	C00041; C00099; C00133; C00213; C01401; C01537; CHEBI:15570; CHEBI:15611; CHEBI:16449; CHEBI:16958; CHEBI:16977; CHEBI:17967; HMDB0000056; HMDB0000161; HMDB0000271; HMDB0001310; HMDB00056; HMDB00161; HMDB00271; HMDB0031219; HMDB0062251; HMDB01310; HMDB31219; HMDB62251	C3H7NO2	-H(-)	100
89.0248	1	174223	0.944051	Lactate	C00184; C00256; C01013; C02154; CHEBI:132098; CHEBI:16016; CHEBI:33404; CHEBI:36596; CHEBI:42111; CHEBI:50849; CHEBI:5445; HMDB0000171; HMDB0000190; HMDB0000700; HMDB0001051; HMDB0001311; HMDB0001882; HMDB0003328; HMDB00171; HMDB00190; HMDB0029580; HMDB0031232; HMDB0041929; HMDB0062492; HMDB00700; HMDB01051; HMDB01311; HMDB0144295; HMDB01882; HMDB03328; HMDB29580; HMDB31232; HMDB41929; HMDB62492	C3H6O3	-H(-)	100
91.0226	1	6513.03	0.707017	Cibulins	CHEBI:63861; CHEBI:91018; HMDB0030299; HMDB0032425; HMDB30299; HMDB32425	C3H8OS	-H(-)	100
91.0407	1	3537.56	0.721779	Glycerol	C00116; CHEBI:17754; HMDB0000131; HMDB00131	C3H8O3	-H(-)	100
91.0556	1	6000.65	0.759599	Toluene	C01455; CHEBI:17578; HMDB0034168; HMDB34168	C7H8	-H(-)	100
92.0509	1	3106.1	0.719767	Aniline	C00292; C14447; CHEBI:17296; CHEBI:39922; CHEBI:50415; HMDB0003012; HMDB0061887; HMDB0061888; HMDB03012; HMDB61887; HMDB61888	C6H7N	-H(-)	100
93.035	1	313497	0.498965	Phenol	C15584; CHEBI:15882; HMDB0000228; HMDB00228	C6H6O	-H(-)	100
93.0452	1	66852.2	0.594936	Methylpyrazine	HMDB0033112; HMDB33112	C5H6N2	-H(-)	100
93.0704	1	4209.43	0.821432	1-Methyl-1,3-cyclohexadiene	HMDB0031532; HMDB0032395; HMDB0061889; HMDB31532; HMDB32395; HMDB61889	C7H10	-H(-)	100
94.03	1	23272.5	0.314141	Hydroxypyridine	C02502; CHEBI:16540; CHEBI:59978; HMDB0013751; HMDB0036057; HMDB13751; HMDB36057	C5H5NO	-H(-)	100
94.9811	1	110623	0.385479	Mesylate	HMDB0240280	CH4O3S	-H(-)	100
95.0503	1	19690.6	0.849822	Cyclohexenone	HMDB0031545; HMDB0031546; HMDB0032965; HMDB0033182; HMDB0034729; HMDB0040587; HMDB0040588; HMDB31545; HMDB31546; HMDB32965; HMDB33182; HMDB34729; HMDB40587; HMDB40588	C6H8O	-H(-)	100
96.0456	1	3600.58	0.636437	1-Cyano-2-hydroxy-3-butene	CHEBI:1178473; HMDB0031339; HMDB0032968; HMDB0032969; HMDB0032970; HMDB31339; HMDB32968; HMDB32969; HMDB32970	C5H7NO	-H(-)	100
96.9602	1	979138	0.952709	Sulfate	C00059; CHEBI:26836; HMDB0001448; HMDB01448	H2O4S	-H(-)	100
96.9705	1	497215	0.982935	Hydrogen phosphate	C00009; CHEBI:26078; HMDB0000973; HMDB0001429; HMDB0002105; HMDB0002142; HMDB0005947; HMDB00973; HMDB01429; HMDB02105; HMDB02142; HMDB05947	H3O4P	-H(-)	100
97.0297	1	61177.6	0.917283	C5:2	C20441; CHEBI:207496; CHEBI:36436; HMDB0013742; HMDB0029609; HMDB0034245; HMDB0040145; HMDB13742; HMDB29609; HMDB34245; HMDB40145	C5H6O2	-H(-)	100
97.0408	1	13501.9	0.81467	4-Hydroxymethylpyrazole	HMDB0060768; HMDB60768	C4H6N2O	-H(-)	100
97.0659	1	18070.9	0.822545	Cyclohexanone	C00414; C08497; C16310; CHEBI:17854; CHEBI:19591; CHEBI:20030; CHEBI:23292; HMDB0003315; HMDB0030332; HMDB0031196; HMDB0031496; HMDB0031497; HMDB0031498; HMDB0031563; HMDB0031564; HMDB0033549; HMDB0033714; HMDB0035239; HMDB0040264; HMDB0040271; HMDB03315; HMDB30332; HMDB31196; HMDB31496; HMDB31497; HMDB31498; HMDB31563; HMDB31564; HMDB33549; HMDB33714; HMDB35239; HMDB40264; HMDB40271	C6H10O	-H(-)	100
98.0074	1	11339.9	0.659969	Allyl isothiocyanate	C19317; CHEBI:35626; CHEBI:73224; HMDB0005843; HMDB0029755; HMDB0033116; HMDB0033117; HMDB0038624; HMDB0061872; HMDB05843; HMDB29755; HMDB33116; HMDB33117; HMDB38624; HMDB61872	C4H5NS	-H(-)	100
98.0253	1	22488.5	0.331918	Succinimide	HMDB0030276; HMDB30276	C4H5NO2	-H(-)	100
98.0615	1	2856.09	0.646007	2-Piperidinone	C18796; CHEBI:60908; CHEBI:77761; HMDB0011749; HMDB0034587; HMDB0040518; HMDB0060309; HMDB11749; HMDB34587; HMDB40518; HMDB60309	C5H9NO	-H(-)	100
99.0093	1	84295.7	0.84364	Succinic anhydride	C19524; CHEBI:36595; HMDB0032523; HMDB32523	C4H4O3	-H(-)	100
99.0453	1	26905.8	0.855368	Valerolactone	C08279; C12518; C15499; C19238; C19504; CHEBI:14750; CHEBI:34840; CHEBI:35936; CHEBI:37127; CHEBI:38366; CHEBI:48569; CHEBI:52774; CHEBI:64276; CHEBI:84978; CHEBI:9592; HMDB0000509; HMDB0001470; HMDB0001862; HMDB0002167; HMDB0029599; HMDB0029608; HMDB0031178; HMDB0031598; HMDB0031602; HMDB0031648; HMDB0032351; HMDB0032385; HMDB0032459; HMDB0033840; HMDB0033978; HMDB0035143; HMDB00509; HMDB0129418…	C5H8O2	-H(-)	100
99.0567	1	9000.2	0.780766	N-Nitroso-pyrrolidine	C08305; C19285; CHEBI:5583; HMDB0031642; HMDB0033952; HMDB31642; HMDB33952	C4H8N2O	-H(-)	100
99.0819	1	4028.59	0.612574	Cyclohexanol	C02373; C08492; C19263; CHEBI:121338; CHEBI:121474; CHEBI:142806; CHEBI:17998; CHEBI:28857; CHEBI:421633; CHEBI:84216; CHEBI:88375; HMDB0000753; HMDB0001318; HMDB0002939; HMDB0005842; HMDB0005846; HMDB0005994; HMDB0030003; HMDB0030952; HMDB0031220; HMDB0031502; HMDB0031503; HMDB0031578; HMDB0061882; HMDB0062792; HMDB00753; HMDB01318; HMDB02939; HMDB05842; HMDB05846; HMDB05994; HMDB30003; HMDB3095…	C6H12O	-H(-)	100
100.023	1	4294.69	0.765894	4,5-Dihydro-2-methylthiazole	HMDB0029555; HMDB29555	C4H7NS	-H(-)	100
100.041	1	6644.58	0.614856	Homoserine lactone	C01234; C02926; CHEBI:17289; CHEBI:18053; CHEBI:38108; HMDB0029387; HMDB0029615; HMDB0036458; HMDB29387; HMDB29615; HMDB36458	C4H7NO2	-H(-)	100
100.077	1	1686.55	0.559537	Pentanamide	C12455; CHEBI:84287; HMDB0012815; HMDB0062600; HMDB12815; HMDB62600	C5H11NO	-H(-)	100
101.025	1	102578	0.859481	Oxobutanoic acid	C00109; C00164; C00232; C00349; C06002; CHEBI:15344; CHEBI:16256; CHEBI:16265; CHEBI:27821; CHEBI:30831; CHEBI:36610; CHEBI:553775; HMDB0000005; HMDB0000060; HMDB00005; HMDB0001172; HMDB0001259; HMDB0002217; HMDB0003381; HMDB00060; HMDB0006544; HMDB0031646; HMDB01172; HMDB01259; HMDB02217; HMDB03381; HMDB06544; HMDB31646	C4H6O3	-H(-)	100
101.061	1	33957	0.645312	Pentanoic acid	C00803; C08262; C18319; CHEBI:1132558; CHEBI:167460; CHEBI:17418; CHEBI:28484; CHEBI:37070; CHEBI:38655; CHEBI:40116; CHEBI:45133; CHEBI:73689; HMDB0000718; HMDB0000892; HMDB0002176; HMDB0030058; HMDB0031175; HMDB0031241; HMDB0031247; HMDB0031249; HMDB0031516; HMDB0032230; HMDB0033742; HMDB0033890; HMDB0034237; HMDB0039799; HMDB0040575; HMDB0041992; HMDB0059678; HMDB00718; HMDB00892; HMDB02176; H…	C5H10O2	-H(-)	100
102.056	1	101893	0.709129	Aminobutanoic acid (ABA)	C00334; C01026; C01205; C02261; C02356; C03284; C03665; C05145; C11735; CHEBI:15620; CHEBI:16320; CHEBI:16865; CHEBI:17519; CHEBI:17724; CHEBI:27389; CHEBI:27971; CHEBI:28797; CHEBI:33094; CHEBI:35619; CHEBI:37081; CHEBI:87997; HMDB0000092; HMDB0000112; HMDB0000452; HMDB0000485; HMDB0000581; HMDB0000650; HMDB0001906; HMDB0002166; HMDB0002299; HMDB0003911; HMDB0005815; HMDB00092; HMDB00112; HMDB00…	C4H9NO2	-H(-)	100
103.003	1	8169.08	0.667032	Hydroxypyruvate	C00168; C01146; C04025; CHEBI:16992; CHEBI:30794; CHEBI:30841; HMDB0000691; HMDB0001352; HMDB0006781; HMDB0006938; HMDB00691; HMDB01352; HMDB06781; HMDB06938	C3H4O4	-H(-)	100
103.023	1	4448.45	0.614141	S-Ethyl thioacetate	CHEBI:49017; HMDB0031190; HMDB0031192; HMDB0031857; HMDB0031982; HMDB0040170; HMDB0041015; HMDB0112254; HMDB31190; HMDB31192; HMDB31857; HMDB31982; HMDB40170; HMDB41015	C4H8OS	-H(-)	100
103.04	1	30300.7	0.884127	Hydroxybutanoic acid	C01089; C01991; C03197; C05984; C06001; CHEBI:1148; CHEBI:11805; CHEBI:17066; CHEBI:17290; CHEBI:20067; CHEBI:30830; CHEBI:37373; CHEBI:50129; CHEBI:741468; HMDB0000008; HMDB0000011; HMDB0000023; HMDB0000336; HMDB0000357; HMDB0000435; HMDB0000442; HMDB0000710; HMDB0000729; HMDB0000758; HMDB00008; HMDB00011; HMDB00023; HMDB0011597; HMDB0015507; HMDB0031212; HMDB00336; HMDB00357; HMDB00435; HMDB004…	C4H8O3	-H(-)	100
103.06	1	9065.88	0.855569	1-Pentanethiol	HMDB0032457; HMDB0033902; HMDB0035418; HMDB0036180; HMDB0041010; HMDB32457; HMDB33902; HMDB35418; HMDB36180; HMDB41010	C5H12S	-H(-)	100
104.036	1	41367.9	0.686245	Serine	C00065; C00716; C00740; CHEBI:16523; CHEBI:17115; CHEBI:17822; HMDB0000187; HMDB0000589; HMDB0003406; HMDB00187; HMDB00589; HMDB0062263; HMDB03406; HMDB62263	C3H7NO3	-H(-)	100
105.002	1	2145.85	0.778238	Methylthioglycolic acid	CHEBI:44111; CHEBI:47872; HMDB0031520; HMDB0041604; HMDB31520; HMDB41604	C3H6O2S	-H(-)	100
105.02	1	7350.45	0.496298	D-Glyceric acid	C00258; CHEBI:32398; CHEBI:74324; HMDB0000139; HMDB0006372; HMDB00139; HMDB0031818; HMDB06372; HMDB31818	C3H6O4	-H(-)	100
105.035	1	4172.11	0.576603	Aromatic aldehyde	C00261; CHEBI:17169; HMDB0006115; HMDB06115	C7H6O	-H(-)	100
105.056	1	2519.47	0.648561	Diethylene glycol	HMDB0034778; HMDB0061944; HMDB34778; HMDB61944	C4H10O3	-H(-)	100
105.071	1	3474.13	0.799281	m-Xylene	C06756; C07111; C07208; C07212; CHEBI:16101; CHEBI:27417; CHEBI:28063; CHEBI:28488; HMDB0059810; HMDB0059851; HMDB0059905; HMDB0059924; HMDB59810; HMDB59851; HMDB59905; HMDB59924	C8H10	-H(-)	100
106.066	1	1549.64	0.79774	3-Ethylpyridine	C14403; C15562; CHEBI:127904; CHEBI:32548; CHEBI:40538; CHEBI:66892; HMDB0029734; HMDB0032244; HMDB0032972; HMDB0033871; HMDB0041965; HMDB29734; HMDB32244; HMDB32972; HMDB33871; HMDB41965	C7H9N	-H(-)	100
107.05	1	109791	0.515783	Benzyl alcohol	C01403; C01467; C01468; C01542; C03485; CHEBI:16579; CHEBI:17231; CHEBI:17847; CHEBI:17987; CHEBI:28054; HMDB0001858; HMDB0002048; HMDB0002055; HMDB0003119; HMDB0013762; HMDB0033895; HMDB01858; HMDB02048; HMDB02055; HMDB03119; HMDB13762; HMDB33895	C7H8O	-H(-)	100
107.062	1	19014.4	0.188968	2-Ethylpyrazine	CHEBI:73232; HMDB0031849; HMDB0032971; HMDB0035248; HMDB0035289; HMDB31849; HMDB32971; HMDB35248; HMDB35289	C6H8N2	-H(-)	100
107.086	1	1965.8	0.794329	(Z)-1,3-Octadiene	CHEBI:88407; HMDB0061897; HMDB61897	C8H12	-H(-)	100
108.013	1	11617.4	0.538534	Hypotaurine	C00519; CHEBI:16668; HMDB0000965; HMDB00965	C2H7NO2S	-H(-)	100
108.046	1	21847	0.560719	Aminophenol	C02372; CHEBI:17602; CHEBI:59981; HMDB0001169; HMDB0035882; HMDB0040582; HMDB01169; HMDB35882; HMDB40582	C6H7NO	-H(-)	100
109.03	1	47113.5	0.928709	Catechol	C00530; C01751; C11115; C15571; CHEBI:17594; CHEBI:18135; CHEBI:27810; CHEBI:59983; HMDB0000957; HMDB0002434; HMDB0031180; HMDB0032037; HMDB0033002; HMDB0033127; HMDB00957; HMDB02434; HMDB31180; HMDB32037; HMDB33002; HMDB33127	C6H6O2	-H(-)	100
109.041	1	30078	0.850381	N-Acetylimidazole	C05130; CHEBI:27398; HMDB0003905; HMDB0006237; HMDB0033156; HMDB0060741; HMDB03905; HMDB06237; HMDB33156; HMDB60741	C5H6N2O	-H(-)	100
109.066	1	40237.5	0.89931	2,3,5-Trimethylfuran	HMDB0029721; HMDB0029728; HMDB0031541; HMDB0040277; HMDB0040278; HMDB0061891; HMDB29721; HMDB29728; HMDB31541; HMDB40277; HMDB40278; HMDB61891	C7H10O	-H(-)	100
110.025	1	14046.2	0.534649	Pyrrole-2-carboxylic acid	C05942; CHEBI:36751; HMDB0003094; HMDB0004230; HMDB0038175; HMDB03094; HMDB04230; HMDB38175	C5H5NO2	-H(-)	100
110.036	1	7788.71	0.520611	Cytosine	C00380; CHEBI:16040; HMDB0000630; HMDB00630	C4H5N3O	-H(-)	100
110.061	1	6891.89	0.696237	N-Acetyl-2,3-dihydro-1H-pyrrole	CHEBI:67125; HMDB0031163; HMDB0031308; HMDB0037837; HMDB0037838; HMDB0037858; HMDB0037859; HMDB0037863; HMDB0039584; HMDB0040148; HMDB31163; HMDB31308; HMDB37837; HMDB37838; HMDB37858; HMDB37859; HMDB37863; HMDB39584; HMDB40148	C6H9NO	-H(-)	100
110.072	1	12024.8	0.399457	Histamine	C00388; CHEBI:18295; CHEBI:59170; HMDB0000870; HMDB0014417; HMDB0060263; HMDB00870; HMDB14417; HMDB60263	C5H9N3	-H(-)	100
111.009	1	144992	0.840715	Furoic acid	C01546; CHEBI:30845; CHEBI:30846; HMDB0000444; HMDB0000617; HMDB0032994; HMDB0039437; HMDB00444; HMDB00617; HMDB32994; HMDB39437	C5H4O3	-H(-)	100
111.021	1	62061.9	0.894127	Uracil	C00106; CHEBI:17568; HMDB0000300; HMDB00300; HMDB0060760; HMDB60760	C4H4N2O2	-H(-)	100
112.052	1	67404.1	0.268952	Creatinine	C00791; CHEBI:16737; HMDB0000562; HMDB00562	C4H7N3O	-H(-)	100
112.077	1	3420.64	0.805292	Caprolactam	C06593; CHEBI:28579; HMDB0031199; HMDB0031702; HMDB0037293; HMDB0062769; HMDB31199; HMDB31702; HMDB37293; HMDB62769	C6H11NO	-H(-)	100
112.938	1	8553.36	0.824498	Thiosulfate	C05529; CHEBI:5587; HMDB0000257; HMDB00257; HMDB0060293; HMDB60293	H2O3S2	-H(-)	100
113.025	1	153809	0.904278	2-Hydroxy-2,4-pentadienoic acid	C07091; CHEBI:28993; CHEBI:74456; HMDB0031859; HMDB0060461; HMDB31859; HMDB60461	C5H6O3	-H(-)	100
113.061	1	19398.3	0.829575	Delta-Hexanolactone	C01880; CHEBI:17915; CHEBI:49284; CHEBI:589927; CHEBI:85235; CHEBI:87583; CHEBI:87721; HMDB0000453; HMDB0003843; HMDB0010719; HMDB0029487; HMDB0031158; HMDB0031491; HMDB0031492; HMDB0031501; HMDB0031559; HMDB0031560; HMDB0031561; HMDB0031562; HMDB0032490; HMDB0033568; HMDB0039581; HMDB0040328; HMDB00453; HMDB0060476; HMDB0061929; HMDB03843; HMDB10719; HMDB29487; HMDB31158; HMDB31491; HMDB31492; H…	C6H10O2	-H(-)	100
113.072	1	5213.11	0.666709	Nitrosopiperidine	CHEBI:76341; HMDB0000323; HMDB00323; HMDB0061162; HMDB61162	C5H10N2O	-H(-)	100
113.097	1	2712.26	0.738635	Heptanone	C08380; C14390; CHEBI:50139; CHEBI:5672; CHEBI:87754; HMDB0003671; HMDB0004814; HMDB0005841; HMDB0031405; HMDB0031429; HMDB0031475; HMDB0031482; HMDB0031538; HMDB0031549; HMDB0032405; HMDB0038052; HMDB0040191; HMDB0041320; HMDB0059693; HMDB0061896; HMDB03671; HMDB04814; HMDB05841; HMDB31405; HMDB31429; HMDB31475; HMDB31482; HMDB31538; HMDB31549; HMDB32405; HMDB38052; HMDB40191; HMDB41320; HMDB596…	C7H14O	-H(-)	100
114.056	1	160385	0.866775	Proline	C00148; C00763; C18170; CHEBI:16313; CHEBI:17203; CHEBI:30322; HMDB0000162; HMDB0003411; HMDB0012880; HMDB00162; HMDB0030409; HMDB0034208; HMDB03411; HMDB12880; HMDB30409; HMDB34208	C5H9NO2	-H(-)	100
114.092	1	2796.24	0.813131	N-(3-Methylbutyl)acetamide	HMDB0031651; HMDB0034203; HMDB31651; HMDB34203	C6H13NO	-H(-)	100
115.004	1	166863	0.881291	Fumarate	C00122; CHEBI:18012; HMDB0000134; HMDB0000176; HMDB00134; HMDB00176	C4H4O4	-H(-)	100
115.04	1	58215.7	0.947027	Ketovaline	C00141; C03273; C06255; CHEBI:16530; CHEBI:33033; CHEBI:37079; CHEBI:39153; CHEBI:45630; HMDB0000019; HMDB0000310; HMDB0000720; HMDB0001865; HMDB00019; HMDB0003771; HMDB0004260; HMDB0012233; HMDB0029172; HMDB00310; HMDB0031643; HMDB0034466; HMDB00720; HMDB0128916; HMDB0128917; HMDB0128943; HMDB0129096; HMDB0129097; HMDB0129098; HMDB0132477; HMDB01865; HMDB03771; HMDB04260; HMDB12233; HMDB29172; H…	C5H8O3	-H(-)	100
115.077	1	36691.6	0.868052	Hexanoic acid	C01585; C12293; C12304; CHEBI:167422; CHEBI:17120; CHEBI:30776; CHEBI:31328; CHEBI:31726; CHEBI:410868; CHEBI:50569; CHEBI:55381; CHEBI:74903; CHEBI:87572; HMDB0000535; HMDB0000689; HMDB0029762; HMDB0030027; HMDB0030056; HMDB0030059; HMDB0031207; HMDB0031221; HMDB0031246; HMDB0031248; HMDB0031325; HMDB0031511; HMDB0031580; HMDB0033774; HMDB0033889; HMDB0034163; HMDB0037266; HMDB0040279; HMDB00403…	C6H12O2	-H(-)	100
115.088	1	8481.21	0.826613	Aminopentanamide	C00990; CHEBI:18120; CHEBI:84278; HMDB0012176; HMDB0062789; HMDB12176; HMDB62789	C5H12N2O	-H(-)	100
116.017	1	11322.9	0.872014	Homocysteine thiolactone	HMDB0002287; HMDB02287	C4H7NOS	-H(-)	100
116.036	1	21743.7	0.787397	Aspartate semialdehyde	C00441; C03508; CHEBI:18051; CHEBI:40410; CHEBI:40673; HMDB0000532; HMDB0006454; HMDB0012249; HMDB00532; HMDB06454; HMDB12249	C4H7NO3	-H(-)	100
116.051	1	54681.8	0.903841	Indole	C00463; C16074; CHEBI:16881; CHEBI:25979; HMDB0000738; HMDB0034171; HMDB00738; HMDB34171	C8H7N	-H(-)	100
116.072	1	222018	0.89371	Valine; Betaine	C00183; C00431; C00719; C01799; C07457; CHEBI:15887; CHEBI:16414; CHEBI:17750; CHEBI:2691; CHEBI:28804; CHEBI:55344; HMDB0000043; HMDB0000883; HMDB0001382; HMDB0002141; HMDB0003355; HMDB00043; HMDB0013716; HMDB0015550; HMDB0034366; HMDB00883; HMDB01382; HMDB02141; HMDB03355; HMDB13716; HMDB15550; HMDB34366	C5H11NO2	-H(-)	100
116.984	1	8536.65	0.921209	Oxomalonic acid	C00830; CHEBI:30842; HMDB0031522; HMDB31522	C3H2O5	-H(-)	100
117.019	1	267789	0.890944	Succinate	C00042; C02170; CHEBI:15741; CHEBI:30860; CHEBI:71176; CHEBI:87625; HMDB0000202; HMDB0000254; HMDB0000349; HMDB0000940; HMDB0002475; HMDB00202; HMDB00254; HMDB0031204; HMDB00349; HMDB0039324; HMDB00940; HMDB0130020; HMDB02475; HMDB31204; HMDB39324	C4H6O4	-H(-)	100
117.056	1	27404.5	0.875939	5-Hydroxypentanoic acid	C02804; CHEBI:37051; CHEBI:37084; CHEBI:384411; CHEBI:45564; CHEBI:60645; CHEBI:60647; CHEBI:68454; CHEBI:78321; CHEBI:82956; CHEBI:89628; HMDB0000351; HMDB0000354; HMDB0000396; HMDB0000407; HMDB0000410; HMDB0000420; HMDB0000531; HMDB0000605; HMDB0000642; HMDB0000754; HMDB0001863; HMDB0001987; HMDB0002011; HMDB0002187; HMDB0002321; HMDB00351; HMDB00354; HMDB00396; HMDB00407; HMDB0040735; HMDB0041…	C5H10O3	-H(-)	100
117.075	1	16203.8	0.790398	Diisopropyl sulfide	HMDB0029579; HMDB0031431; HMDB0039806; HMDB29579; HMDB31431; HMDB39806	C6H14S	-H(-)	100
118.051	1	53679	0.543772	Threonine	C00188; C00263; C05519; CHEBI:15699; CHEBI:16080; CHEBI:16857; CHEBI:28718; HMDB0000167; HMDB0000719; HMDB0004041; HMDB00167; HMDB0060587; HMDB0061148; HMDB0061877; HMDB00719; HMDB04041; HMDB60587; HMDB61148; HMDB61877	C4H9NO3	-H(-)	100
118.981	1	21939.6	0.514544	Mercaptopyruvic acid	C00957; CHEBI:16208; HMDB0001368; HMDB01368	C3H4O3S	-H(-)	100
119.035	1	79722.1	0.713901	Tetrose; Purine	C01796; C02045; C15587; CHEBI:17258; CHEBI:23956; CHEBI:27913; CHEBI:36532; CHEBI:86348; CHEBI:86371; CHEBI:86391; HMDB0000337; HMDB0000360; HMDB0000498; HMDB0001366; HMDB0002453; HMDB0002601; HMDB0002649; HMDB0006118; HMDB0006293; HMDB00337; HMDB00360; HMDB00498; HMDB01366; HMDB02453; HMDB02601; HMDB02649; HMDB06118; HMDB06293	C4H8O4; C5H4N4	-H(-); -H(-)	100
119.05	1	188464	0.970231	Phenylacetaldehyde	C00601; C02083; C05627; C06758; C07113; C07209; C07214; CHEBI:16424; CHEBI:17907; CHEBI:1883; CHEBI:27434; CHEBI:27632; CHEBI:28476; CHEBI:28617; CHEBI:87607; HMDB0004072; HMDB0006236; HMDB0013815; HMDB0029636; HMDB0029637; HMDB0029638; HMDB0033910; HMDB0038997; HMDB0062765; HMDB0124943; HMDB04072; HMDB06236; HMDB13815; HMDB29636; HMDB29637; HMDB29638; HMDB33910; HMDB38997; HMDB62765	C8H8O	-H(-)	100
119.087	1	4574.54	0.907423	1,2,4-Trimethylbenzene	C14396; C14508; C14518; C14522; C14533; C14572; CHEBI:34037; CHEBI:34039; CHEBI:34276; CHEBI:34656; CHEBI:34833; CHEBI:42630; CHEBI:77512; HMDB0013733; HMDB0034029; HMDB0040458; HMDB0041924; HMDB0059819; HMDB0059848; HMDB0059877; HMDB0059901; HMDB13733; HMDB34029; HMDB40458; HMDB41924; HMDB59819; HMDB59848; HMDB59877; HMDB59901	C9H12	-H(-)	100
120.013	1	3882.75	0.340649	Cys	C00097; C00793; CHEBI:16375; CHEBI:17561; HMDB0000574; HMDB0003417; HMDB00574; HMDB03417	C3H7NO2S	-H(-)	100
120.046	1	17285.2	0.814031	Benzamide	C09815; CHEBI:28179; HMDB0004461; HMDB0033131; HMDB0035281; HMDB04461; HMDB33131; HMDB35281	C7H7NO	-H(-)	100
120.066	1	7582.57	0.454418	Tromethamine	HMDB0240288	C4H11NO3	-H(-)	100
120.997	1	4882.4	0.614836	3-Mercaptolactate	C05823; HMDB0002127; HMDB02127	C3H6O3S	-H(-)	100
121.03	1	103725	0.943319	Benzoate	C00539; C00633; C06202; CHEBI:16008; CHEBI:17597; CHEBI:30746; HMDB0001870; HMDB0011718; HMDB0032918; HMDB0034170; HMDB01870; HMDB11718; HMDB32918; HMDB34170	C7H6O2	-H(-)	100
121.041	1	29351.4	0.915573	Nicotinamide	C00153; CHEBI:17154; HMDB0001406; HMDB0031861; HMDB01406; HMDB31861	C6H6N2O	-H(-)	100
121.051	1	13425.6	0.86705	Erythritol	C16884; CHEBI:48299; CHEBI:48300; HMDB0002994; HMDB0004136; HMDB0094689; HMDB02994; HMDB04136; HMDB94689	C4H10O4	-H(-)	100
121.066	1	29215	0.871509	Phenylethyl alcohol	C05853; C06757; C07112; C13637; C14386; CHEBI:1895; CHEBI:39839; CHEBI:421375; CHEBI:49000; CHEBI:49584; CHEBI:669; HMDB0029306; HMDB0030540; HMDB0032074; HMDB0032076; HMDB0032148; HMDB0032150; HMDB0032151; HMDB0032619; HMDB0033944; HMDB0041609; HMDB0059873; HMDB29306; HMDB30540; HMDB32074; HMDB32076; HMDB32148; HMDB32150; HMDB32151; HMDB32619; HMDB33944; HMDB41609; HMDB59873	C8H10O	-H(-)	100
121.077	1	6577.46	0.587826	Trimethylpyrazine	C14401; CHEBI:34237; CHEBI:76288; HMDB0031844; HMDB0041254; HMDB0041568; HMDB0041569; HMDB0041570; HMDB0041571; HMDB0041799; HMDB0041801; HMDB31844; HMDB41254; HMDB41568; HMDB41569; HMDB41570; HMDB41571; HMDB41799; HMDB41801	C7H10N2	-H(-)	100
122.025	1	18544.6	0.298564	Nicotinate	C00253; C06813; C07446; C10164; CHEBI:15940; CHEBI:27798; CHEBI:28747; CHEBI:6032; HMDB0001488; HMDB0002243; HMDB0031713; HMDB0041950; HMDB0060665; HMDB01488; HMDB02243; HMDB31713; HMDB41950; HMDB60665	C6H5NO2	-H(-)	100
122.061	1	15666.8	0.307357	Anisidine	C19326; CHEBI:163384; CHEBI:59982; HMDB0029300; HMDB0032492; HMDB0032578; HMDB0036058; HMDB0040360; HMDB29300; HMDB32492; HMDB32578; HMDB36058; HMDB40360	C7H9NO	-H(-)	100
123.02	1	12120.6	0.58258	Pyrazinoic acid	C19915; CHEBI:71311; HMDB0059734; HMDB0060645; HMDB59734; HMDB60645	C5H4N2O2	-H(-)	100
123.045	1	44822	0.922007	Orcinol	C02323; C03351; C06730; C15572; C17467; CHEBI:16464; CHEBI:17069; CHEBI:17254; CHEBI:28591; CHEBI:562752; CHEBI:67410; HMDB0000873; HMDB0001398; HMDB0011724; HMDB0029696; HMDB0032917; HMDB0034877; HMDB0035226; HMDB0038963; HMDB0040280; HMDB0059709; HMDB0059712; HMDB00873; HMDB0135619; HMDB01398; HMDB11724; HMDB29696; HMDB32917; HMDB34877; HMDB35226; HMDB38963; HMDB40280; HMDB59709; HMDB59712	C7H8O2	-H(-)	100
123.057	1	18417.6	0.769931	1-(1-Oxopropyl)-1H-imidazole	C05827; CHEBI:28104; HMDB0004181; HMDB0031852; HMDB0040141; HMDB0040143; HMDB04181; HMDB31852; HMDB40141; HMDB40143	C6H8N2O	-H(-)	100
123.081	1	17120.5	0.818746	2,3-Dimethyl-2-cyclohexen-1-one	HMDB0031414; HMDB0031582; HMDB0031686; HMDB0032446; HMDB0032447; HMDB0033238; HMDB0039844; HMDB0040246; HMDB0040272; HMDB0061898; HMDB31414; HMDB31582; HMDB31686; HMDB32446; HMDB32447; HMDB33238; HMDB39844; HMDB40246; HMDB40272; HMDB61898	C8H12O	-H(-)	100
124.992	1	117203	0.954546	2-Hydroxyethanesulfonate	C05123; CHEBI:1157; HMDB0003903; HMDB0031233; HMDB03903; HMDB31233	C2H6O4S	-H(-)	100
125.047	1	23552.9	0.806418	5-Amino-4-imidazolecarboxyamide	C04051; CHEBI:2030; CHEBI:804916; HMDB0002128; HMDB0003192; HMDB02128; HMDB03192	C4H6N4O	-H(-)	100
125.061	1	40636.3	0.912637	Toluene-cis-dihydrodiol	CHEBI:515741; CHEBI:52939; HMDB0029582; HMDB0031222; HMDB0031223; HMDB0032067; HMDB0032333; HMDB0033629; HMDB0034080; HMDB0034835; HMDB0037026; HMDB0037027; HMDB0040445; HMDB0041474; HMDB29582; HMDB31222; HMDB31223; HMDB32067; HMDB32333; HMDB33629; HMDB34080; HMDB34835; HMDB37026; HMDB37027; HMDB40445; HMDB41474	C7H10O2	-H(-)	100
125.097	1	16984.6	0.814594	Sulcatone	C07287; CHEBI:16310; CHEBI:61725; CHEBI:88838; HMDB0013809; HMDB0030961; HMDB0030966; HMDB0031197; HMDB0031301; HMDB0031309; HMDB0031590; HMDB0031591; HMDB0032403; HMDB0032451; HMDB0033547; HMDB0035242; HMDB0035390; HMDB0035915; HMDB0037152; HMDB0039769; HMDB0039770; HMDB0040146; HMDB0040149; HMDB0040151; HMDB0061945; HMDB13809; HMDB30961; HMDB30966; HMDB31197; HMDB31301; HMDB31309; HMDB31590; HM…	C8H14O	-H(-)	100
126.093	1	2667.28	0.619494	N-Cyclohexylformamide	HMDB0031667; HMDB0040030; HMDB31667; HMDB40030	C7H13NO	-H(-)	100
127.015	1	11810.6	0.69053	Barbiturate	C00813; CHEBI:16294; HMDB0041833; HMDB41833	C4H4N2O3	-H(-)	100
127.04	1	66459.5	0.944449	Dihydro-4,4-dimethyl-2,3-furandione	CHEBI:76247; HMDB0031303; HMDB0031306; HMDB0031847; HMDB0033285; HMDB0033517; HMDB0038072; HMDB0040594; HMDB0040732; HMDB31303; HMDB31306; HMDB31847; HMDB33285; HMDB33517; HMDB38072; HMDB40594; HMDB40732	C6H8O3	-H(-)	100
127.052	1	137453	0.938942	Dihydrothymine	C00906; CHEBI:133469; CHEBI:27468; CHEBI:565546; HMDB0000079; HMDB00079; HMDB0029874; HMDB0031547; HMDB0062558; HMDB29874; HMDB31547; HMDB62558	C5H8N2O2	-H(-)	100
127.076	1	46431.5	0.911351	Ethyl tiglate	C08487; C09822; CHEBI:36096; CHEBI:38364; HMDB0029165; HMDB0029314; HMDB0030330; HMDB0031174; HMDB0031342; HMDB0031351; HMDB0031476; HMDB0031477; HMDB0031484; HMDB0031500; HMDB0031504; HMDB0031593; HMDB0031603; HMDB0031681; HMDB0032391; HMDB0032460; HMDB0033793; HMDB0038271; HMDB0038962; HMDB0039819; HMDB0040214; HMDB0040591; HMDB0059876; HMDB29165; HMDB29314; HMDB30330; HMDB31174; HMDB31342; HMD…	C7H12O2	-H(-)	100
127.113	1	4907.46	0.751029	1-Octanal	C01545; C07288; C14272; C17145; CHEBI:15833; CHEBI:17935; CHEBI:34118; CHEBI:87586; CHEBI:88852; HMDB0001140; HMDB0029574; HMDB0030030; HMDB0031294; HMDB0031295; HMDB0031296; HMDB0031298; HMDB0031299; HMDB0031300; HMDB0032402; HMDB0032450; HMDB0035231; HMDB0035768; HMDB0037181; HMDB0061912; HMDB0061913; HMDB01140; HMDB29574; HMDB30030; HMDB31294; HMDB31295; HMDB31296; HMDB31298; HMDB31299; HMDB31…	C8H16O	-H(-)	100
128.035	1	269557	0.946865	Oxoproline	C01879; C02237; C04281; C04282; CHEBI:16010; CHEBI:16352; CHEBI:18183; CHEBI:27391; CHEBI:6151; HMDB0000267; HMDB0000805; HMDB0001369; HMDB0001843; HMDB0002234; HMDB00267; HMDB0060262; HMDB0061093; HMDB0062585; HMDB00805; HMDB01369; HMDB01843; HMDB02234; HMDB60262; HMDB61093; HMDB62585	C5H7NO3	-H(-)	100
128.071	1	13151.6	0.743161	Pipecolate	C00408; C03969; C05936; C07500; CHEBI:17964; CHEBI:18703; CHEBI:30913; CHEBI:40547; CHEBI:41582; CHEBI:63638; CHEBI:7386; CHEBI:90344; HMDB0000070; HMDB0000716; HMDB0004226; HMDB0005960; HMDB00070; HMDB0015212; HMDB0029435; HMDB0029444; HMDB0059649; HMDB0062225; HMDB0062767; HMDB00716; HMDB0094696; HMDB0094697; HMDB04226; HMDB05960; HMDB15212; HMDB29435; HMDB29444; HMDB59649; HMDB62225; HMDB62767…	C6H11NO2	-H(-)	100
128.984	1	6375.42	0.933323	2-Thiophenemethanethiol	HMDB0031853; HMDB0032939; HMDB0039787; HMDB0039788; HMDB31853; HMDB32939; HMDB39787; HMDB39788	C5H6S2	-H(-)	100
129.02	1	64043.1	0.910541	Itaconate	C00433; C00490; C02214; C02226; C02800; CHEBI:15670; CHEBI:17204; CHEBI:17415; CHEBI:17626; CHEBI:30838; CHEBI:74524; HMDB0000620; HMDB0000634; HMDB0000749; HMDB0001657; HMDB0002092; HMDB0013233; HMDB0033809; HMDB0059743; HMDB0060365; HMDB0061185; HMDB00620; HMDB00634; HMDB00749; HMDB01657; HMDB02092; HMDB13233; HMDB33809; HMDB59743; HMDB60365; HMDB61185	C5H6O4	-H(-)	100
129.039	1	28437.5	0.91048	2-[(Methylthio)methyl]-2-butenal	HMDB0031370; HMDB0037493; HMDB0040238; HMDB31370; HMDB37493; HMDB40238	C6H10OS	-H(-)	100
129.056	1	67352.7	0.940203	4-Methyl-2-oxopentanoate	C00233; C00902; C02122; C02129; C03465; C03500; C06102; CHEBI:15888; CHEBI:17308; CHEBI:2490; CHEBI:28422; CHEBI:35932; CHEBI:48430; CHEBI:86365; HMDB0000408; HMDB0000491; HMDB0000695; HMDB0000762; HMDB0001864; HMDB0001962; HMDB0002254; HMDB0003736; HMDB0004750; HMDB0006024; HMDB0010717; HMDB0011647; HMDB0012882; HMDB0031214; HMDB0031216; HMDB0031218; HMDB0033286; HMDB0033302; HMDB0033698; HMDB00…	C6H10O3	-H(-)	100
129.067	1	17171.9	0.896226	Cucurbitine	HMDB0029396; HMDB0030405; HMDB29396; HMDB30405	C5H10N2O2	-H(-)	100
129.092	1	35338.1	0.82902	Ethyl isovalerate	C12290; C12296; C17714; CHEBI:31571; CHEBI:31725; CHEBI:45571; CHEBI:50585; CHEBI:77322; HMDB0000666; HMDB0030028; HMDB0030052; HMDB0031528; HMDB0031594; HMDB0031595; HMDB0031600; HMDB0032204; HMDB0032874; HMDB0033745; HMDB0034166; HMDB0034239; HMDB0035238; HMDB0036209; HMDB0036237; HMDB0036238; HMDB0038227; HMDB0039095; HMDB0039618; HMDB0039619; HMDB0040297; HMDB00666; HMDB30028; HMDB30052; HMDB…	C7H14O2	-H(-)	100
129.104	1	9843.49	0.726225	N-Acetylputrescine	C02714; CHEBI:17768; HMDB0002064; HMDB0060268; HMDB02064; HMDB60268	C6H14N2O	-H(-)	100
130.014	1	9325.42	0.689473	2-Oxosuccinamate	C02362; C05840; CHEBI:16327; CHEBI:50616; HMDB0001131; HMDB0060350; HMDB01131; HMDB60350	C4H5NO4	-H(-)	100
130.052	1	54404.7	0.860392	5-Aminolevulinic acid	C00430; C01073; C01110; C01157; C01165; C03440; C04397; C05147; CHEBI:16231; CHEBI:16682; CHEBI:16889; CHEBI:17232; CHEBI:17549; CHEBI:18095; CHEBI:28397; CHEBI:40992; CHEBI:49268; CHEBI:87840; CHEBI:89836; HMDB0000725; HMDB0000766; HMDB0000783; HMDB0001149; HMDB0002104; HMDB0002113; HMDB0006055; HMDB0006272; HMDB0036576; HMDB0059659; HMDB0060460; HMDB0061880; HMDB00725; HMDB00766; HMDB00783; HMD…	C5H9NO3	-H(-)	100
130.088	1	633791	0.94375	(Iso)Leucine	C00123; C00407; C01570; C01933; C02378; C02486; C16439; CHEBI:15603; CHEBI:16586; CHEBI:17191; CHEBI:18347; CHEBI:25017; CHEBI:28225; CHEBI:43433; CHEBI:44212; CHEBI:67144; CHEBI:86261; HMDB0000172; HMDB0000557; HMDB0000687; HMDB0001645; HMDB0001901; HMDB0002002; HMDB0002291; HMDB0003640; HMDB0013773; HMDB00172; HMDB0029168; HMDB0033923; HMDB0036382; HMDB00557; HMDB0060650; HMDB0061716; HMDB00622…	C6H13NO2	-H(-)	100
131.035	1	65424.7	0.879366	Glutarate	C00489; C00900; C06010; C08645; CHEBI:111517; CHEBI:16444; CHEBI:17859; CHEBI:18409; CHEBI:741548; CHEBI:75146; CHEBI:91315; HMDB0000576; HMDB0000622; HMDB0000661; HMDB0001844; HMDB0002001; HMDB0006833; HMDB0006855; HMDB0029884; HMDB0033958; HMDB0040531; HMDB00576; HMDB0061879; HMDB00622; HMDB00661; HMDB01844; HMDB02001; HMDB06833; HMDB06855; HMDB29884; HMDB33958; HMDB40531; HMDB61879	C5H8O4	-H(-)	100
131.062	1	125316	0.887078	1-Methylpyrrolo[1,2-a]pyrazine	HMDB0033171; HMDB0033173; HMDB33171; HMDB33173	C8H8N2	-H(-)	100
131.082	1	185254	0.848925	Ornithine	C00077; C00515; CHEBI:15729; CHEBI:16176; HMDB0000214; HMDB0000818; HMDB0003374; HMDB0004984; HMDB00214; HMDB00818; HMDB03374; HMDB04984	C5H12N2O2	-H(-)	100
132.03	1	106851	0.906376	Aspartate	C00049; C00402; C16433; C19911; CHEBI:17053; CHEBI:17364; CHEBI:22660; CHEBI:24786; CHEBI:29995; HMDB0000191; HMDB0006483; HMDB0011753; HMDB00191; HMDB0062186; HMDB0062501; HMDB06483; HMDB11753; HMDB62186; HMDB62501	C4H7NO4	-H(-)	100
133.014	1	314693	0.884764	Malate; 3,3-Dimethyl-1,2-dithiolane	C00149; C00497; C03668; CHEBI:30796; CHEBI:30797; CHEBI:6650; HMDB0000156; HMDB0000744; HMDB00156; HMDB0031518; HMDB0032872; HMDB0038974; HMDB0039789; HMDB0039790; HMDB00744; HMDB31518; HMDB32872; HMDB38974; HMDB39789; HMDB39790	C4H6O5; C5H10S2	-H(-); -H(-)	100
133.052	1	28946.2	0.870082	Deoxyribose; Dihydropteridine	C01801; C04272; C05649; C06257; CHEBI:15684; CHEBI:28816; CHEBI:30156; HMDB0000421; HMDB0001292; HMDB0001441; HMDB0003224; HMDB0012141; HMDB0012485; HMDB0029576; HMDB00421; HMDB0127615; HMDB01292; HMDB01441; HMDB03224; HMDB12141; HMDB12485; HMDB29576	C5H10O4; C6H6N4	-H(-); -H(-)	100
133.066	1	75848.2	0.955805	Indan-1-ol	C01710; C02394; C16930; CHEBI:16697; CHEBI:17177; CHEBI:33227; CHEBI:425902; CHEBI:50158; HMDB0029639; HMDB0029697; HMDB0029698; HMDB0030839; HMDB0031626; HMDB0032024; HMDB0032142; HMDB0032608; HMDB0032623; HMDB0033716; HMDB0034107; HMDB0034563; HMDB0036441; HMDB0059601; HMDB0059895; HMDB29639; HMDB29697; HMDB29698; HMDB30839; HMDB31626; HMDB32024; HMDB32142; HMDB32608; HMDB32623; HMDB33716; HMDB…	C9H10O	-H(-)	100
133.077	1	13621.5	0.898463	5,6,7,8-Tetrahydroquinoxaline	HMDB0033154; HMDB0034891; HMDB0037148; HMDB0037149; HMDB0039990; HMDB0039991; HMDB0039992; HMDB0039993; HMDB0039994; HMDB0039997; HMDB33154; HMDB34891; HMDB37148; HMDB37149; HMDB39990; HMDB39991; HMDB39992; HMDB39993; HMDB39994; HMDB39997	C8H10N2	-H(-)	100
133.102	1	3124.99	0.872661	p-Cymene	C06575; C18150; CHEBI:28768; CHEBI:38997; CHEBI:44194; CHEBI:89242; CHEBI:90063; HMDB0005805; HMDB0032627; HMDB0037013; HMDB0037050; HMDB0037051; HMDB0059812; HMDB0059821; HMDB0059823; HMDB0059832; HMDB0059890; HMDB0061787; HMDB05805; HMDB32627; HMDB37013; HMDB37050; HMDB37051; HMDB59812; HMDB59821; HMDB59823; HMDB59832; HMDB59890; HMDB61787	C10H14	-H(-)	100
134.007	1	14189.1	0.632691	Benzothiazole	CHEBI:45993; HMDB0032930; HMDB32930	C7H5NS	-H(-)	100
134.047	1	581927	0.846762	Adenine	C00147; CHEBI:16708; HMDB0000034; HMDB00034	C5H5N5	-H(-)	100
135.032	1	152225	0.962487	1-Pentanesulfenothioic acid; Hypoxanthine	C00262; CHEBI:17368; CHEBI:40279; HMDB0000157; HMDB0014581; HMDB00157; HMDB0031160; HMDB0033053; HMDB0033054; HMDB14581; HMDB31160; HMDB33053; HMDB33054	C5H12S2; C5H4N4O	-H(-); -H(-)	100
135.045	1	212098	0.98164	Phenyl acetate	C01454; C03765; C05613; C07086; C07211; C07215; C10761; C15583; CHEBI:10589; CHEBI:15621; CHEBI:30745; CHEBI:36632; CHEBI:36635; CHEBI:366673; CHEBI:72775; CHEBI:8082; HMDB0000209; HMDB0001326; HMDB0002340; HMDB0003767; HMDB00209; HMDB0029635; HMDB0029686; HMDB0031459; HMDB0032400; HMDB0032568; HMDB0032603; HMDB0033128; HMDB0033766; HMDB0033968; HMDB0038176; HMDB0040638; HMDB0040733; HMDB0041485;…	C8H8O2	-H(-)	100
135.067	1	21044.7	0.950505	2-Methylerythritol; Tetrahydropteridine	C05650; CHEBI:111506; CHEBI:28889; CHEBI:86367; HMDB0001216; HMDB0011659; HMDB0031201; HMDB0033919; HMDB0041486; HMDB0062269; HMDB0062440; HMDB01216; HMDB11659; HMDB31201; HMDB33919; HMDB41486; HMDB62269; HMDB62440	C5H12O4; C6H8N4	-H(-); -H(-)	100
135.081	1	23981.9	0.90497	4-Propylphenol	C14311; CHEBI:38506; HMDB0029667; HMDB0031312; HMDB0031446; HMDB0031627; HMDB0031628; HMDB0032029; HMDB0032149; HMDB0032441; HMDB0032544; HMDB0032621; HMDB0032624; HMDB0032625; HMDB0033962; HMDB0034378; HMDB0038984; HMDB0038985; HMDB0038986; HMDB0038987; HMDB0038988; HMDB0039782; HMDB0059896; HMDB0125105; HMDB29667; HMDB31312; HMDB31446; HMDB31627; HMDB31628; HMDB32029; HMDB32149; HMDB32441; HMDB…	C9H12O	-H(-)	100
135.117	1	1867.9	0.882834	D-Limonene	C00521; C06074; C06075; C06076; C06078; C06307; C09839; C09873; C09875; C09877; C09880; C09882; C09898; C09900; C11391; C19818; C20241; C20242; CHEBI:10334; CHEBI:10577; CHEBI:15383; CHEBI:15384; CHEBI:17221; CHEBI:28359; CHEBI:301; CHEBI:3381; CHEBI:35661; CHEBI:367; CHEBI:36740; CHEBI:3830; CHEBI:48741; CHEBI:50025; CHEBI:50028; CHEBI:50031; CHEBI:50035; CHEBI:53; CHEBI:59159; CHEBI:64266; CHEB…	C10H16	-H(-)	100
136.041	1	20318.9	0.892125	Anthranilate	C00108; C00568; C01004; CHEBI:18123; CHEBI:30753; CHEBI:30754; CHEBI:32114; CHEBI:42682; CHEBI:451700; CHEBI:86390; HMDB0000875; HMDB0001123; HMDB0001392; HMDB0001538; HMDB0001891; HMDB0002129; HMDB0015687; HMDB0029806; HMDB0060722; HMDB00875; HMDB01123; HMDB01392; HMDB01538; HMDB01891; HMDB02129; HMDB15687; HMDB29806; HMDB60722	C7H7NO2	-H(-)	100
136.077	1	5572.78	0.452483	Tyramine	C00483; C01183; C02735; C16570; CHEBI:15760; CHEBI:16343; CHEBI:17735; CHEBI:341165; CHEBI:55545; HMDB0000306; HMDB0001065; HMDB0001466; HMDB0004989; HMDB0029759; HMDB00306; HMDB0039657; HMDB0040059; HMDB0060681; HMDB01065; HMDB01466; HMDB04989; HMDB29759; HMDB39657; HMDB40059; HMDB60681	C8H11NO	-H(-)	100
136.956	1	3271.87	0.277365	1,3,5-Trithiane	CHEBI:39194; CHEBI:39196; HMDB0036573; HMDB0040452; HMDB36573; HMDB40452	C3H6S3	-H(-)	100
137.025	1	148286	0.866014	4-Hydroxybenzoate	C00156; C00587; C00805; C05585; C10832; C16700; CHEBI:16914; CHEBI:28508; CHEBI:30763; CHEBI:30764; CHEBI:50198; CHEBI:50205; HMDB0000500; HMDB0001895; HMDB0002466; HMDB0004062; HMDB0015470; HMDB0032576; HMDB0032920; HMDB0033812; HMDB00500; HMDB0059965; HMDB0062484; HMDB01895; HMDB02466; HMDB04062; HMDB15470; HMDB32576; HMDB32920; HMDB33812; HMDB59965; HMDB62484	C7H6O3	-H(-)	100
137.035	1	57460.4	0.883	Urocanate	C00785; CHEBI:17771; CHEBI:30817; CHEBI:68572; HMDB0000301; HMDB0002280; HMDB0002730; HMDB00301; HMDB0031338; HMDB0034174; HMDB0061680; HMDB0062562; HMDB02280; HMDB02730; HMDB31338; HMDB34174; HMDB61680; HMDB62562	C6H6N2O2	-H(-)	100
137.047	1	22193.8	0.852186	8-Hydroxypurine	HMDB0012182; HMDB12182	C5H6N4O	-H(-)	100
137.06	1	39182.7	0.908975	3-Methoxybenzyl alcohol	C06044; C06728; CHEBI:1167379; CHEBI:16572; CHEBI:1879; CHEBI:59114; CHEBI:64275; HMDB0004284; HMDB0029563; HMDB0029671; HMDB0029672; HMDB0032036; HMDB0032136; HMDB0032137; HMDB0032139; HMDB0032159; HMDB0032290; HMDB0034241; HMDB0039802; HMDB0040174; HMDB0040177; HMDB0041607; HMDB0125590; HMDB0126388; HMDB04284; HMDB29563; HMDB29671; HMDB29672; HMDB32036; HMDB32136; HMDB32137; HMDB32139; HMDB3215…	C8H10O2	-H(-)	100
137.072	1	13149.6	0.734032	4-Hydroxymethylphenylhydrazine	HMDB0031850; HMDB0040054; HMDB0040142; HMDB0040144; HMDB0040911; HMDB31850; HMDB40054; HMDB40142; HMDB40144; HMDB40911	C7H10N2O	-H(-)	100
137.084	1	7223.64	0.669102	Phenylethanolaminium	CHEBI:327995; CHEBI:57741; HMDB0062626; HMDB0062629; HMDB62626; HMDB62629	C8H12NO	-H(-)	100
137.097	1	16503	0.824546	Isophorone	C08499; C14743; C16323; CHEBI:34800; CHEBI:7610; HMDB0013824; HMDB0031084; HMDB0031152; HMDB0031195; HMDB0031261; HMDB0031685; HMDB0033434; HMDB0033857; HMDB0035229; HMDB0035929; HMDB0036069; HMDB0036091; HMDB0036092; HMDB0040338; HMDB13824; HMDB31084; HMDB31152; HMDB31195; HMDB31261; HMDB31685; HMDB33434; HMDB33857; HMDB35229; HMDB35929; HMDB36069; HMDB36091; HMDB36092; HMDB40338	C9H14O	-H(-)	100
138.981	1	20240.3	0.669718	Acetyl-P	C00227; C05682; CHEBI:15350; CHEBI:15732; HMDB0001494; HMDB0004110; HMDB01494; HMDB04110	C2H5O5P	-H(-)	100
139.051	1	26609.1	0.534232	Methylimidazoleacetic acid	C05828; C20522; CHEBI:1606; CHEBI:70966; CHEBI:73087; CHEBI:74763; HMDB0002144; HMDB0002271; HMDB0002820; HMDB0004988; HMDB02144; HMDB02271; HMDB02820; HMDB04988	C6H8N2O2	-H(-)	100
139.076	1	24974.9	0.833734	cis-1,2-Dihydro-3-ethylcatechol	C16656; CHEBI:80642; HMDB0032311; HMDB0036176; HMDB0037167; HMDB0037196; HMDB0037625; HMDB0039651; HMDB0039652; HMDB0039673; HMDB0039680; HMDB0039681; HMDB0040463; HMDB0040526; HMDB0060682; HMDB32311; HMDB36176; HMDB37167; HMDB37196; HMDB37625; HMDB39651; HMDB39652; HMDB39673; HMDB39680; HMDB39681; HMDB40463; HMDB40526; HMDB60682	C8H12O2	-H(-)	100
139.099	1	4955.29	0.891822	Metenamine	CHEBI:6824; HMDB0029598; HMDB29598	C6H12N4	-H(-)	100
139.112	1	8823.31	0.63581	(3Z,6Z)-3,6-Nonadien-1-ol	CHEBI:84226; HMDB0030957; HMDB0030958; HMDB0031262; HMDB0031269; HMDB0031834; HMDB0032535; HMDB0033554; HMDB0033794; HMDB0034758; HMDB0034761; HMDB0034764; HMDB0034845; HMDB0035916; HMDB0035926; HMDB0035927; HMDB0037001; HMDB0037150; HMDB0037170; HMDB0038067; HMDB0038400; HMDB0039461; HMDB0059828; HMDB0062671; HMDB30957; HMDB30958; HMDB31262; HMDB31269; HMDB31834; HMDB32535; HMDB33554; HMDB33794;…	C9H16O	-H(-)	100
140.072	1	5936.95	0.50173	Ethosuximide	C07505; C08287; C10128; CHEBI:226311; CHEBI:4887; HMDB0014731; HMDB0029427; HMDB0030352; HMDB14731; HMDB29427; HMDB30352	C7H11NO2	-H(-)	100
140.083	1	3856.22	0.581529	Histidinol	C00860; CHEBI:16255; HMDB0003431; HMDB03431	C6H11N3O	-H(-)	100
140.108	1	1616.49	0.628243	Tropine	C06182; C10864; CHEBI:7952; HMDB0030324; HMDB0030325; HMDB0030338; HMDB0033364; HMDB0039839; HMDB0039840; HMDB30324; HMDB30325; HMDB30338; HMDB33364; HMDB39839; HMDB39840	C8H15NO	-H(-)	100
141.031	1	13694.9	0.658957	5-Hydroxymethyluracil	C03088; CHEBI:16964; HMDB0000469; HMDB00469	C5H6N2O3	-H(-)	100
141.055	1	29501.1	0.9038	4-Oxocyclohexanecarboxylate	HMDB0033551; HMDB0033736; HMDB0034230; HMDB0041426; HMDB0041427; HMDB33551; HMDB33736; HMDB34230; HMDB41426; HMDB41427	C7H10O3	-H(-)	100
141.092	1	19894.8	0.842118	Cycloheptanecarboxylic acid	C12297; C16648; C16653; C16654; C19318; C19757; CHEBI:288752; CHEBI:37277; CHEBI:37316; CHEBI:410867; CHEBI:61316; CHEBI:80640; HMDB0000392; HMDB0001568; HMDB0010723; HMDB0013897; HMDB0013902; HMDB0013903; HMDB0013904; HMDB0029761; HMDB0031293; HMDB0031343; HMDB0031352; HMDB0031403; HMDB0032164; HMDB0032207; HMDB0032266; HMDB0032267; HMDB0032268; HMDB0032278; HMDB0032533; HMDB0035422; HMDB0036212…	C8H14O2	-H(-)	100
141.128	1	2801.68	0.670358	2-Methyl-4-heptanone	CHEBI:59065; CHEBI:77927; CHEBI:84268; HMDB0013821; HMDB0013822; HMDB0029557; HMDB0030959; HMDB0031266; HMDB0031267; HMDB0031268; HMDB0031417; HMDB0031684; HMDB0031730; HMDB0034152; HMDB0037304; HMDB0040581; HMDB0041498; HMDB0041499; HMDB0041601; HMDB0059835; HMDB0059887; HMDB13821; HMDB13822; HMDB29557; HMDB30959; HMDB31266; HMDB31267; HMDB31268; HMDB31417; HMDB31684; HMDB31730; HMDB34152; HMDB3…	C9H18O	-H(-)	100
142.051	1	15424.1	0.753838	2-Hydroxymethylclavam	CHEBI:131804; CHEBI:74435; CHEBI:87998; HMDB0000894; HMDB0006723; HMDB0006724; HMDB0014491; HMDB0061082; HMDB0061705; HMDB00894; HMDB06723; HMDB06724; HMDB14491; HMDB61082; HMDB61705	C6H9NO3	-H(-)	100
142.066	1	15334.7	0.874549	6-Methylquinoline	C02227; CHEBI:132813; CHEBI:27878; HMDB0033115; HMDB0041802; HMDB0042004; HMDB33115; HMDB41802; HMDB42004	C10H9N	-H(-)	100
142.088	1	5192.39	0.663464	(E)-4-(Trimethylammonio)but-2-enoate	C10172; CHEBI:35280; HMDB0004827; HMDB0030410; HMDB0038949; HMDB04827; HMDB30410; HMDB38949	C7H13NO2	-H(-)	100
142.999	1	171974	0.746856	3-(Methylthio)methylthiophene	HMDB0032429; HMDB0034901; HMDB0040259; HMDB32429; HMDB34901; HMDB40259	C6H8S2	-H(-)	100
143.035	1	54082.2	0.862682	2,3-Dimethylmaleate	C00922; CHEBI:23812; CHEBI:35460; CHEBI:37245; CHEBI:49296; CHEBI:86952; HMDB0000393; HMDB0000522; HMDB0002266; HMDB0003520; HMDB0013311; HMDB0029171; HMDB0031257; HMDB0036232; HMDB00393; HMDB0040207; HMDB00522; HMDB02266; HMDB03520; HMDB13311; HMDB29171; HMDB31257; HMDB36232; HMDB40207	C6H8O4	-H(-)	100
143.046	1	32486.5	0.901203	N-Nitrosoproline	C19485; HMDB0041946; HMDB41946	C5H8N2O3	-H(-)	100
143.071	1	36503.3	0.913042	trans-4-Hydroxycyclohexanecarboxylate	CHEBI:16817; HMDB0001988; HMDB0031176; HMDB0036594; HMDB0037114; HMDB0040433; HMDB01988; HMDB31176; HMDB36594; HMDB37114; HMDB40433	C7H12O3	-H(-)	100
143.108	1	154325	0.929236	Octanoic acid	C06423; C07185; CHEBI:25646; CHEBI:28837; CHEBI:39867; CHEBI:744024; CHEBI:86055; CHEBI:87373; CHEBI:87419; CHEBI:87510; CHEBI:87683; CHEBI:88826; HMDB0000482; HMDB0001877; HMDB0029980; HMDB0030368; HMDB0031230; HMDB0031290; HMDB0031478; HMDB0031579; HMDB0031587; HMDB0031588; HMDB0031596; HMDB0031638; HMDB0031703; HMDB0032046; HMDB0032047; HMDB0032203; HMDB0032225; HMDB0032272; HMDB0032335; HMDB0…	C8H16O2	-H(-)	100
143.118	1	27635.6	0.960177	N-Acetylcadaverine	CHEBI:51824; HMDB0002284; HMDB0012135; HMDB02284; HMDB12135	C7H16N2O	-H(-)	100
143.129	1	10359.9	0.804937	Homoagmatine	HMDB0031505; HMDB0039252; HMDB31505; HMDB39252	C6H16N4	-H(-)	100
144.046	1	37105.8	0.744023	3-Methyleneoxindole	C08493; CHEBI:343043; HMDB0029737; HMDB29737	C9H7NO	-H(-)	100
144.067	1	20724.6	0.790712	4-Acetamidobutanoate	C01475; C02946; C03239; C03656; C04076; CHEBI:17027; CHEBI:17534; CHEBI:17645; CHEBI:17917; CHEBI:27713; CHEBI:70979; CHEBI:724125; CHEBI:74048; CHEBI:89963; HMDB0000730; HMDB0000808; HMDB0001263; HMDB0003681; HMDB0006238; HMDB0012131; HMDB0012151; HMDB0015127; HMDB0029425; HMDB0029426; HMDB0059595; HMDB0060265; HMDB0061156; HMDB00730; HMDB00808; HMDB0094698; HMDB01263; HMDB03681; HMDB06238; HMDB…	C6H11NO3	-H(-)	100
145.015	1	40674.6	0.849398	Oxoglutarate; Di-2-propenyl disulfide, 9CI	C00026; C08369; CHEBI:30915; CHEBI:4488; HMDB0000208; HMDB0002812; HMDB0013701; HMDB00208; HMDB0033966; HMDB0041390; HMDB0041393; HMDB02812; HMDB13701; HMDB33966; HMDB41390; HMDB41393	C5H6O5; C6H10S2	-H(-); -H(-)	100
145.051	1	322733	0.986211	2-Methylglutaric acid	C06006; C06104; CHEBI:27681; CHEBI:30832; CHEBI:68566; CHEBI:68567; CHEBI:86396; CHEBI:86537; CHEBI:89760; HMDB0000422; HMDB0000448; HMDB0000752; HMDB0000858; HMDB0002074; HMDB0002173; HMDB0004862; HMDB0006854; HMDB0006900; HMDB0033837; HMDB00422; HMDB00448; HMDB0061930; HMDB00752; HMDB00858; HMDB02074; HMDB02173; HMDB04862; HMDB06854; HMDB06900; HMDB33837; HMDB61930	C6H10O4	-H(-)	100
145.098	1	344711	-0.264948	Lysine	C00047; C01142; C01186; CHEBI:15613; CHEBI:15616; CHEBI:18019; HMDB0000182; HMDB0003405; HMDB0012114; HMDB0012115; HMDB00182; HMDB0142894; HMDB03405; HMDB12114; HMDB12115	C6H14N2O2	-H(-)	100
146.046	1	353468	0.963287	Glutamate	C00025; C00217; C00302; C00979; C05938; C12269; CHEBI:15966; CHEBI:16015; CHEBI:17981; CHEBI:18237; CHEBI:27809; CHEBI:31882; CHEBI:45441; HMDB0000148; HMDB0002393; HMDB0002931; HMDB0003011; HMDB0003339; HMDB0006556; HMDB00148; HMDB0033550; HMDB0060475; HMDB0062183; HMDB02393; HMDB02931; HMDB03011; HMDB03339; HMDB06556; HMDB33550; HMDB60475; HMDB62183	C5H9NO4	-H(-)	100
147.03	1	48276.4	0.916122	Hydroxyglutarate; 2-Propenyl propyl disulfide	C00815; C01087; C02266; C02630; C02674; C03196; CHEBI:15584; CHEBI:15867; CHEBI:17084; CHEBI:32796; CHEBI:32797; CHEBI:74168; CHEBI:87810; HMDB0000426; HMDB0000428; HMDB0000606; HMDB0000694; HMDB0001900; HMDB0002323; HMDB0011676; HMDB0033912; HMDB0038890; HMDB0041392; HMDB00426; HMDB00428; HMDB0059655; HMDB00606; HMDB0062739; HMDB00694; HMDB01900; HMDB02323; HMDB11676; HMDB33912; HMDB38890; HMDB4…	C5H8O5; C6H12S2	-H(-); -H(-)	100
147.048	1	45526.2	0.961296	3-(Methylthio)propyl acetate	CHEBI:26308; CHEBI:87281; CHEBI:87503; HMDB0031717; HMDB0032271; HMDB0032410; HMDB0032495; HMDB0036193; HMDB0037619; HMDB0038299; HMDB0039653; HMDB0040413; HMDB0041306; HMDB31717; HMDB32271; HMDB32410; HMDB32495; HMDB36193; HMDB37619; HMDB38299; HMDB39653; HMDB40413; HMDB41306	C6H12O2S	-H(-)	100
147.066	1	33598.1	0.871818	Mevalonate	C00418; C06007; CHEBI:25351; CHEBI:27512; CHEBI:67255; HMDB0000227; HMDB0012140; HMDB00227; HMDB0031639; HMDB0059629; HMDB0059705; HMDB12140; HMDB31639; HMDB59629; HMDB59705	C6H12O4	-H(-)	100
147.081	1	23514.1	0.918434	Cuminaldehyde	C06577; C10452; CHEBI:28671; CHEBI:992716; HMDB0002214; HMDB0030837; HMDB0031616; HMDB0032014; HMDB0032015; HMDB0032016; HMDB0032017; HMDB0032140; HMDB0033382; HMDB0034121; HMDB0059845; HMDB0133593; HMDB0133746; HMDB02214; HMDB30837; HMDB31616; HMDB32014; HMDB32015; HMDB32016; HMDB32017; HMDB32140; HMDB33382; HMDB34121; HMDB59845	C10H12O	-H(-)	100
148.044	1	45534.1	0.841923	Methionine	C00073; C01733; C07418; CHEBI:16643; CHEBI:16811; CHEBI:50868; HMDB0000696; HMDB0014997; HMDB0033951; HMDB00696; HMDB14997; HMDB33951	C5H11NO2S	-H(-)	100
148.063	1	15113.1	0.752513	6-Methyladenine	C00913; C02216; C02241; C08434; CHEBI:18083; CHEBI:28871; CHEBI:28921; CHEBI:38635; HMDB0002099; HMDB0011599; HMDB0011600; HMDB0011614; HMDB02099; HMDB11599; HMDB11600; HMDB11614	C6H7N5	-H(-)	100
148.077	1	6458.99	0.813358	Venoterpine	HMDB0030175; HMDB0039662; HMDB0040016; HMDB0040029; HMDB0040043; HMDB0040047; HMDB0040050; HMDB0040051; HMDB30175; HMDB39662; HMDB40016; HMDB40029; HMDB40043; HMDB40047; HMDB40050; HMDB40051	C9H11NO	-H(-)	100
148.991	1	16474.6	0.862915	Thiodiacetic acid	C14872; CHEBI:35012; HMDB0042032; HMDB42032	C4H6O4S	-H(-)	100
149.01	1	22834.3	0.877504	Tartaric acid; 2-Methyl-2-(methyldithio)propanal	C00898; C02107; CHEBI:15671; CHEBI:15672; CHEBI:48929; HMDB0000956; HMDB0029878; HMDB0038889; HMDB0059916; HMDB0062642; HMDB00956; HMDB29878; HMDB38889; HMDB59916; HMDB62642	C4H6O6; C5H10OS2	-H(-); -H(-)	100
149.024	1	18600.4	0.791918	Phenylglyoxylic acid	C02137; C10812; CHEBI:18280; CHEBI:8240; HMDB0001587; HMDB0031515; HMDB0032598; HMDB0032612; HMDB0040528; HMDB01587; HMDB31515; HMDB32598; HMDB32612; HMDB40528	C8H6O3	-H(-)	100
149.047	1	35511.2	0.89217	Diisopropyl disulfide; 7-Methylhypoxanthine	C08373; CHEBI:45758; CHEBI:73959; HMDB0003162; HMDB0013141; HMDB0029578; HMDB0031161; HMDB0031472; HMDB0031709; HMDB0032180; HMDB0032408; HMDB0040056; HMDB03162; HMDB13141; HMDB29578; HMDB31161; HMDB31472; HMDB31709; HMDB32180; HMDB32408; HMDB40056	C6H14S2; C6H6N4O	-H(-); -H(-)	100
149.061	1	69874.8	0.964915	Hydrocinnamic acid	C01839; C01963; C02646; C05629; C15513; C17883; CHEBI:262555; CHEBI:28631; CHEBI:32807; CHEBI:389009; CHEBI:42438; CHEBI:48526; CHEBI:52051; CHEBI:64555; CHEBI:64818; CHEBI:87417; CHEBI:88356; HMDB0000764; HMDB0002097; HMDB0002222; HMDB0002237; HMDB0003654; HMDB0011743; HMDB0013744; HMDB0031310; HMDB0032073; HMDB0032075; HMDB0032569; HMDB0032570; HMDB0032592; HMDB0032617; HMDB0033967; HMDB0033970…	C9H10O2	-H(-)	100
149.097	1	23385.3	0.740015	Thymol	C01951; C02576; C06576; C09840; C09868; C09884; C09908; C11383; C11939; C14200; C17062; CHEBI:15399; CHEBI:15421; CHEBI:17304; CHEBI:27607; CHEBI:28996; CHEBI:3440; CHEBI:34444; CHEBI:37001; CHEBI:38265; CHEBI:50542; CHEBI:53169; HMDB0001878; HMDB0003647; HMDB0004487; HMDB0006315; HMDB0029652; HMDB0031570; HMDB0031613; HMDB0031817; HMDB0032063; HMDB0032213; HMDB0032626; HMDB0033544; HMDB0034846; …	C10H14O	-H(-)	100
149.108	1	5360.18	0.737769	2,5-Dimethyl-3-propylpyrazine	HMDB0031841; HMDB0032946; HMDB0036132; HMDB0036174; HMDB0039995; HMDB0039996; HMDB0041345; HMDB31841; HMDB32946; HMDB36132; HMDB36174; HMDB39995; HMDB39996; HMDB41345	C9H14N2	-H(-)	100
150.002	1	11124.6	0.626079	1,2-Benzisothiazol-3(2H)-one	CHEBI:167099; HMDB0034413; HMDB0040578; HMDB34413; HMDB40578	C7H5NOS	-H(-)	100
150.022	1	12211.1	0.864623	(S)C(S)S-S-Methylcysteine sulfoxide	HMDB0029432; HMDB29432	C4H9NO3S	-H(-)	100
150.043	1	15133.4	0.847526	Guanine	C00242; CHEBI:16235; CHEBI:351476; CHEBI:62462; HMDB0000132; HMDB0000403; HMDB0000542; HMDB00132; HMDB00403; HMDB00542	C5H5N5O	-H(-)	100
150.056	1	29591.4	0.853519	Acetaminophen	C03005; C06804; C16571; C17755; C17756; CHEBI:16394; CHEBI:46195; CHEBI:55484; CHEBI:73244; CHEBI:74683; CHEBI:74684; HMDB0001859; HMDB0002210; HMDB0012219; HMDB0012992; HMDB0029703; HMDB0032609; HMDB0033903; HMDB0059846; HMDB0060680; HMDB0061919; HMDB01859; HMDB02210; HMDB12219; HMDB12992; HMDB29703; HMDB32609; HMDB33903; HMDB59846; HMDB60680; HMDB61919	C8H9NO2	-H(-)	100
150.093	1	3268.81	0.61678	N-Methylphenylethanolamine	C02343; C02442; C03711; CHEBI:16913; CHEBI:17458; CHEBI:36; HMDB0001387; HMDB0001942; HMDB0003633; HMDB0005002; HMDB0039658; HMDB0039659; HMDB0039663; HMDB0039674; HMDB0039835; HMDB0040037; HMDB0040039; HMDB0040044; HMDB0060283; HMDB0060284; HMDB0060765; HMDB01387; HMDB01942; HMDB03633; HMDB05002; HMDB39658; HMDB39659; HMDB39663; HMDB39674; HMDB39835; HMDB40037; HMDB40039; HMDB40044; HMDB60283; H…	C9H13NO	-H(-)	100
150.989	1	19426.5	0.9203	Oxidized dithiothreitol	C01119; C04371; CHEBI:17919; CHEBI:42147; HMDB0033670; HMDB0035716; HMDB0059664; HMDB33670; HMDB35716; HMDB59664	C4H8O2S2	-H(-)	100
151.04	1	1.26294e+06	0.951384	p-Hydroxyphenylacetic acid	C00642; C00755; C01983; C01984; C02181; C02519; C03663; C04043; C05593; C05852; C10675; C10804; C12305; C13635; C13636; C14088; CHEBI:17445; CHEBI:17656; CHEBI:18101; CHEBI:18346; CHEBI:18414; CHEBI:19868; CHEBI:20141; CHEBI:27978; CHEBI:28478; CHEBI:31128; CHEBI:31832; CHEBI:31835; CHEBI:32800; CHEBI:35164; CHEBI:40813; CHEBI:421840; CHEBI:559127; CHEBI:574890; CHEBI:8075; CHEBI:85239; HMDB00000…	C8H8O3	-H(-)	100
151.113	1	25058.8	0.916171	(-)-trans-Carveol	C00964; C01499; C02452; C02759; C07271; C09885; C09893; C09906; C11387; C11395; C11408; C11415; C11938; C11941; C18018; C20260; C20425; CHEBI:15389; CHEBI:15396; CHEBI:15420; CHEBI:16431; CHEBI:168; CHEBI:16980; CHEBI:227; CHEBI:23046; CHEBI:232; CHEBI:23733; CHEBI:26137; CHEBI:29060; CHEBI:35596; CHEBI:37046; CHEBI:41; CHEBI:48697; CHEBI:48933; CHEBI:4999; CHEBI:50040; CHEBI:50045; CHEBI:50046; …	C10H16O	-H(-)	100
152.003	1	11067.3	0.800985	3-Sulfinoalanine	C00606; CHEBI:16345; CHEBI:41721; HMDB0000996; HMDB0060179; HMDB00996; HMDB60179	C3H7NO4S	-H(-)	100
152.035	1	92089.3	0.546029	3-Hydroxyanthranilic acid	C00632; C02518; CHEBI:1162549; CHEBI:15793; CHEBI:27565; CHEBI:6775; HMDB0001476; HMDB0001972; HMDB0014378; HMDB0014389; HMDB0059749; HMDB0059811; HMDB01476; HMDB01972; HMDB14378; HMDB14389; HMDB59749; HMDB59811	C7H7NO3	-H(-)	100
152.072	1	11508.5	0.607597	Dopamine	C03758; C04227; C16666; CHEBI:18243; CHEBI:44715; CHEBI:46958; HMDB0000073; HMDB0004825; HMDB00073; HMDB0012309; HMDB04825; HMDB12309	C8H11NO2	-H(-)	100
152.083	1	6932.4	0.480306	N-Acetylhistamine	C05135; CHEBI:28483; HMDB0013253; HMDB13253	C7H11N3O	-H(-)	100
152.986	1	25139.5	0.971087	Methyl propyl trisulfide	HMDB0031871; HMDB0032547; HMDB0033047; HMDB0039524; HMDB0040239; HMDB31871; HMDB32547; HMDB33047; HMDB39524; HMDB40239	C4H10S3	-H(-)	100
153.055	1	40130.2	0.943898	Hydroxytyrosol	C06317; C10787; CHEBI:18353; CHEBI:68889; CHEBI:955; HMDB0005784; HMDB0030570; HMDB0032012; HMDB0034158; HMDB0037724; HMDB0037728; HMDB0059966; HMDB0125534; HMDB0126617; HMDB0131231; HMDB0131232; HMDB0131479; HMDB0135785; HMDB05784; HMDB30570; HMDB32012; HMDB34158; HMDB37724; HMDB37728; HMDB59966	C8H10O3	-H(-)	100
153.092	1	30348	0.880055	C9:2	CHEBI:58972; HMDB0031302; HMDB0032314; HMDB0032442; HMDB0035135; HMDB0036177; HMDB0036239; HMDB0037276; HMDB0038268; HMDB0038697; HMDB0040285; HMDB0060285; HMDB31302; HMDB32314; HMDB32442; HMDB35135; HMDB36177; HMDB36239; HMDB37276; HMDB38268; HMDB38697; HMDB40285; HMDB60285	C9H14O2	-H(-)	100
154.062	1	322271	0.665451	Histidine	C00135; CHEBI:15971; HMDB0000177; HMDB0003412; HMDB00177; HMDB0034267; HMDB03412; HMDB34267	C6H9N3O2	-H(-)	100
154.123	1	2446.91	0.78558	Methylisopelletierine	C06184; CHEBI:292773; CHEBI:7321; HMDB0030326; HMDB0031179; HMDB0039833; HMDB0039834; HMDB30326; HMDB31179; HMDB39833; HMDB39834	C9H17NO	-H(-)	100
154.975	1	15631.3	0.794602	Phosphoglycolic acid	C00988; CHEBI:17150; HMDB0000816; HMDB0060148; HMDB00816; HMDB60148	C2H5O6P	-H(-)	100
155.035	1	42583.5	0.906872	Ascladiol	CHEBI:89910; HMDB0029610; HMDB0059731; HMDB0125064; HMDB0125077; HMDB0140890; HMDB0140891; HMDB29610; HMDB59731	C7H8O4	-H(-)	100
155.047	1	24462.2	0.862931	5-Hydroxymethyl-4-methyluracil	C03680; C05132; CHEBI:27384; CHEBI:70808; HMDB0000544; HMDB0001014; HMDB0002320; HMDB00544; HMDB0062719; HMDB01014; HMDB02320; HMDB62719	C6H8N2O3	-H(-)	100
155.071	1	61963.1	0.938335	8-Hydroxy-5,6-octadienoic acid	HMDB0031101; HMDB0032232; HMDB31101; HMDB32232	C8H12O3	-H(-)	100
155.108	1	21516.1	0.871279	C9:1	CHEBI:206353; CHEBI:58968; HMDB0004362; HMDB0031263; HMDB0031271; HMDB0031514; HMDB0031531; HMDB0032265; HMDB0032307; HMDB0032413; HMDB0032491; HMDB0033167; HMDB0034716; HMDB0035307; HMDB0036208; HMDB0036222; HMDB0037023; HMDB0037496; HMDB0037618; HMDB0037629; HMDB0038272; HMDB0038275; HMDB0039736; HMDB0039794; HMDB0040210; HMDB0059728; HMDB0059817; HMDB0059840; HMDB0059894; HMDB0060286; HMDB0436…	C9H16O2	-H(-)	100
155.143	1	2760.52	0.734567	Menthol	C00400; C00553; C09849; C12307; CHEBI:10360; CHEBI:15402; CHEBI:15409; CHEBI:18451; CHEBI:25187; CHEBI:31457; CHEBI:77929; CHEBI:89175; HMDB0003352; HMDB0011623; HMDB0013810; HMDB0031409; HMDB0032206; HMDB0032212; HMDB0032241; HMDB0032274; HMDB0032532; HMDB0034717; HMDB0035093; HMDB0035094; HMDB0035726; HMDB0035763; HMDB0035764; HMDB0035765; HMDB0037020; HMDB0037171; HMDB0037223; HMDB0037806; HMD…	C10H20O	-H(-)	100
156.045	1	10138.3	0.693848	1-nitrosonaphthalene	C14788; HMDB0062189; HMDB62189	C10H7NO	-H(-)	100
156.067	1	18225.1	0.70561	3-Methylcrotonylglycine	C07411; CHEBI:21560; CHEBI:250989; CHEBI:68499; CHEBI:73018; HMDB0000459; HMDB0000959; HMDB0014755; HMDB00459; HMDB0094701; HMDB00959; HMDB14755; HMDB94701	C7H11NO3	-H(-)	100
156.103	1	7648.71	0.718236	Tranexamic Acid	C08283; C12535; CHEBI:48669; HMDB0014447; HMDB0033433; HMDB14447; HMDB33433	C8H15NO2	-H(-)	100
157.014	1	23986.7	0.891445	Zymonic acid	C02222; C06035; CHEBI:1184; CHEBI:1898; HMDB0031210; HMDB0037759; HMDB0060348; HMDB0137818; HMDB31210; HMDB37759; HMDB60348	C6H6O5	-H(-)	100
157.037	1	39656.1	0.933083	Allantoin	C01551; CHEBI:15676; HMDB0000462; HMDB00462	C4H6N4O3	-H(-)	100
157.051	1	40461.5	0.91803	Isopropylmaleate	C02631; CHEBI:17275; CHEBI:87897; HMDB0000635; HMDB0012241; HMDB0036380; HMDB0059815; HMDB00635; HMDB12241; HMDB36380; HMDB59815	C7H10O4	-H(-)	100
157.088	1	56158.4	0.926052	cis-4-Hydroxycyclohexylacetic acid	C02975; C16652; C16655; CHEBI:18119; CHEBI:44680; CHEBI:80638; CHEBI:84261; CHEBI:88508; CHEBI:89344; HMDB0000451; HMDB0000909; HMDB0010721; HMDB0013211; HMDB0030303; HMDB0031177; HMDB0031307; HMDB0036230; HMDB0036395; HMDB0038305; HMDB0040447; HMDB0041616; HMDB00451; HMDB0059938; HMDB0059939; HMDB0060683; HMDB0060685; HMDB0062788; HMDB00909; HMDB10721; HMDB13211; HMDB30303; HMDB31177; HMDB31307;…	C8H14O3	-H(-)	100
157.123	1	272768	0.974168	Oenanthic ether	C01601; CHEBI:29019; CHEBI:86618; CHEBI:87365; CHEBI:87432; CHEBI:87537; CHEBI:87549; CHEBI:87684; HMDB0000798; HMDB0000847; HMDB0030331; HMDB0031291; HMDB0031480; HMDB0031557; HMDB0032042; HMDB0032309; HMDB0032406; HMDB0032454; HMDB0034162; HMDB0034165; HMDB0034606; HMDB0036234; HMDB0037143; HMDB0037164; HMDB0037288; HMDB0038040; HMDB0038603; HMDB0039216; HMDB0039219; HMDB0040221; HMDB0040295; H…	C9H18O2	-H(-)	100
158.062	1	31716.2	0.666598	Indoleacetaldehyde	C00637; C14789; CHEBI:18086; CHEBI:34871; HMDB0001190; HMDB0062503; HMDB01190; HMDB62503	C10H9NO	-H(-)	100
158.082	1	42038	0.816021	2-Methylbutyrylglycine	C02636; C03087; C08269; CHEBI:2024; CHEBI:57885; CHEBI:70830; CHEBI:70984; CHEBI:85534; CHEBI:86366; HMDB0000339; HMDB0000678; HMDB0000927; HMDB0011757; HMDB0012154; HMDB0012175; HMDB0029230; HMDB0029409; HMDB0029412; HMDB0031345; HMDB00339; HMDB0036384; HMDB0038593; HMDB0038625; HMDB0061678; HMDB00678; HMDB00927; HMDB11757; HMDB12154; HMDB12175; HMDB29230; HMDB29409; HMDB29412; HMDB31345; HMDB36…	C7H13NO3	-H(-)	100
159.03	1	38226	0.872029	Oxoadipate	C00322; C00846; CHEBI:15753; CHEBI:37440; HMDB0000225; HMDB0000398; HMDB00225; HMDB0039447; HMDB00398; HMDB39447	C6H8O5	-H(-)	100
159.045	1	22351.3	0.910946	6-Methylcoumarin	C03012; CHEBI:17435; CHEBI:563586; HMDB0032394; HMDB0036073; HMDB0041009; HMDB0060497; HMDB32394; HMDB36073; HMDB41009; HMDB60497	C10H8O2	-H(-)	100
159.066	1	56956.5	0.902672	Pimelate	C02656; CHEBI:30531; CHEBI:391281; CHEBI:68459; CHEBI:68502; CHEBI:70855; HMDB0000555; HMDB0000857; HMDB0002441; HMDB0029167; HMDB0029573; HMDB0041605; HMDB00555; HMDB0059722; HMDB0059738; HMDB0059893; HMDB0061676; HMDB00857; HMDB02441; HMDB29167; HMDB29573; HMDB41605; HMDB59722; HMDB59738; HMDB59893; HMDB61676	C7H12O4	-H(-)	100
159.093	1	16185.6	0.737554	Tryptamine	C00398; C07147; C10126; CHEBI:16765; CHEBI:2705; CHEBI:28502; HMDB0000303; HMDB0004476; HMDB0014935; HMDB00303; HMDB0038456; HMDB0060064; HMDB04476; HMDB14935; HMDB38456; HMDB60064	C10H12N2	-H(-)	100
159.103	1	21011.4	0.870984	Propylhydroxypentanoic acid	C16649; C16650; C16651; CHEBI:23997; CHEBI:37098; CHEBI:37099; CHEBI:78949; CHEBI:80635; CHEBI:80636; CHEBI:80637; CHEBI:86543; CHEBI:87534; HMDB0000486; HMDB0000711; HMDB0001954; HMDB0002264; HMDB0010722; HMDB0013898; HMDB0013899; HMDB0013900; HMDB0031509; HMDB0032270; HMDB0032827; HMDB00486; HMDB0059825; HMDB0059867; HMDB0061914; HMDB0062596; HMDB00711; HMDB01954; HMDB02264; HMDB10722; HMDB1389…	C8H16O3	-H(-)	100
159.114	1	13941.3	0.180337	Methyl-Lys	C02728; CHEBI:17604; HMDB0002038; HMDB0006009; HMDB02038; HMDB06009	C7H16N2O2	-H(-)	100
160.051	1	14581.8	0.816591	4-Acetylimidazo[4,5-c]pyridine	HMDB0034888; HMDB34888	C8H7N3O	-H(-)	100
160.062	1	29998.8	0.868179	Aminoadipate	C00956; C01046; C03210; CHEBI:16440; CHEBI:37024; CHEBI:45826; CHEBI:7671; CHEBI:857; HMDB0000510; HMDB0029423; HMDB0033747; HMDB00510; HMDB0061715; HMDB0062557; HMDB0062660; HMDB0094716; HMDB29423; HMDB33747; HMDB61715; HMDB62557; HMDB62660; HMDB94716	C6H11NO4	-H(-)	100
160.099	1	2746.14	0.664176	Carnitine	C00318; CHEBI:16347; CHEBI:17126; HMDB0000062; HMDB0001467; HMDB00062; HMDB0062496; HMDB01467; HMDB62496	C7H15NO3	-H(-)	100
161.024	1	28761.8	0.779425	Umbelliferone	C09315; CHEBI:27510; CHEBI:349245; HMDB0002149; HMDB0029865; HMDB0136738; HMDB0137904; HMDB0140948; HMDB0140949; HMDB02149; HMDB29865	C9H6O3	-H(-)	100
161.046	1	107942	0.885683	Hydroxyadipate; (-)-1-Methylpropyl 1-propenyl disulfide	C02360; C02488; C03761; C11592; CHEBI:16831; CHEBI:17023; CHEBI:30997; CHEBI:55541; CHEBI:59051; CHEBI:89205; CHEBI:89897; HMDB0000321; HMDB0000345; HMDB0000355; HMDB0000368; HMDB0000640; HMDB0029934; HMDB00321; HMDB0032873; HMDB0034426; HMDB00345; HMDB00355; HMDB00368; HMDB0041561; HMDB0059737; HMDB0059758; HMDB00640; HMDB29934; HMDB32873; HMDB34426; HMDB41561; HMDB59737; HMDB59758	C6H10O5; C7H14S2	-H(-); -H(-)	100
161.061	1	50165.7	0.939191	cis-1,2-Dihydronaphthalene-1,2-diol	C06205; C10475; C10490; CHEBI:28516; CHEBI:8994; HMDB0002333; HMDB0029714; HMDB0032611; HMDB0033591; HMDB0033830; HMDB0033833; HMDB0038893; HMDB0040577; HMDB0040592; HMDB0060335; HMDB0133504; HMDB0133594; HMDB0133595; HMDB0133596; HMDB0133597; HMDB0133598; HMDB0133599; HMDB0133747; HMDB0133748; HMDB0133749; HMDB0133750; HMDB0133751; HMDB0133752; HMDB0133755; HMDB0135643; HMDB0141046; HMDB0141158;…	C10H10O2	-H(-)	100
162.004	1	8581.67	0.755638	3-Methylsulfinylpropyl isothiocyanate	CHEBI:89494; HMDB0006095; HMDB06095	C5H9NOS2	-H(-)	100
162.056	1	15788.6	0.892857	3-Methyldioxyindole	C05834; C19567; CHEBI:28254; CHEBI:66879; HMDB0001424; HMDB0004186; HMDB0062406; HMDB01424; HMDB04186; HMDB62406	C9H9NO2	-H(-)	100
163.061	1	196184	0.914028	Deoxyhexose; Butyl isopropyl disulfide	C00507; C00861; C01018; C01721; C02095; C02781; C07326; CHEBI:16070; CHEBI:17617; CHEBI:17897; CHEBI:27442; CHEBI:42564; CHEBI:42589; CHEBI:48204; CHEBI:62346; CHEBI:90759; HMDB0000174; HMDB0000849; HMDB0002712; HMDB0003081; HMDB0005876; HMDB0010207; HMDB0011726; HMDB0011736; HMDB0012327; HMDB00174; HMDB0029196; HMDB0033050; HMDB0033051; HMDB0033821; HMDB0039783; HMDB0059624; HMDB0059625; HMDB006…	C6H12O5; C7H16S2	-H(-); -H(-)	100
163.112	1	15812.7	0.840203	1-(1-Methoxy-1-methylethyl)-4-methylbenzene	C08490; HMDB0029653; HMDB0031311; HMDB0031454; HMDB0031624; HMDB0031625; HMDB0031866; HMDB0032060; HMDB0035601; HMDB0035989; HMDB0036719; HMDB0036814; HMDB0036816; HMDB0037294; HMDB29653; HMDB31311; HMDB31454; HMDB31624; HMDB31625; HMDB31866; HMDB32060; HMDB35601; HMDB35989; HMDB36719; HMDB36814; HMDB36816; HMDB37294	C11H16O	-H(-)	100
163.124	1	4563.32	0.84202	2,5-Diethyl-3,6-dimethylpyrazine	HMDB0039979; HMDB0039980; HMDB0039981; HMDB0040001; HMDB39979; HMDB39980; HMDB39981; HMDB40001	C10H16N2	-H(-)	100
164.072	1	274157	0.945458	Phenylalanine	C00079; C07527; C19565; C19578; CHEBI:110006; CHEBI:116735; CHEBI:17295; CHEBI:82572; HMDB0000159; HMDB0000612; HMDB0001007; HMDB0004992; HMDB0006044; HMDB00159; HMDB0033485; HMDB0033589; HMDB0034169; HMDB0059934; HMDB00612; HMDB0062402; HMDB0062407; HMDB01007; HMDB04992; HMDB06044; HMDB33485; HMDB33589; HMDB34169; HMDB59934; HMDB62402; HMDB62407	C9H11NO2	-H(-)	100
165.041	1	91785.2	0.948638	Pentonic acid; S-Propyl 1-propanesulfinothioate	C00502; C00878; C01685; C05411; CHEBI:20912; CHEBI:21077; CHEBI:48092; CHEBI:6268; CHEBI:91021; HMDB0000539; HMDB0000867; HMDB0034394; HMDB00539; HMDB0059750; HMDB0060255; HMDB0060256; HMDB00867; HMDB34394; HMDB59750; HMDB60255; HMDB60256	C5H10O6; C6H14OS2	-H(-); -H(-)	100
165.055	1	62189.1	0.963303	3-(3-Hydroxyphenyl)propanoic acid	C01198; C01456; C01479; C01744; C02201; C03080; C05581; C05607; C11457; CHEBI:1427; CHEBI:16104; CHEBI:17098; CHEBI:25998; CHEBI:28111; CHEBI:30765; CHEBI:32978; CHEBI:32980; CHEBI:43065; CHEBI:48408; CHEBI:55501; HMDB0000375; HMDB0000475; HMDB0000563; HMDB0000748; HMDB0000779; HMDB0002072; HMDB0002199; HMDB0002229; HMDB0005175; HMDB0029665; HMDB0029817; HMDB0031132; HMDB0032030; HMDB0032138; HMD…	C9H10O3	-H(-)	100
165.075	1	39826.9	0.919979	3-(4-Methyl-3-pentenyl)thiophene	HMDB0038183; HMDB38183	C10H14S	-H(-)	100
165.092	1	27526.1	0.907942	C10:3	C02088; C11924; CHEBI:36999; CHEBI:66729; CHEBI:78886; CHEBI:84225; CHEBI:9642; HMDB0004586; HMDB0006539; HMDB0029691; HMDB0031085; HMDB0032062; HMDB0032135; HMDB0032462; HMDB0032615; HMDB0034922; HMDB0035063; HMDB0035235; HMDB0035328; HMDB0036042; HMDB0036084; HMDB0036878; HMDB0036879; HMDB0037011; HMDB0037012; HMDB0037044; HMDB0039382; HMDB0040176; HMDB0041000; HMDB0041584; HMDB0062603; HMDB012…	C10H14O2	-H(-)	100
165.103	1	11594.8	0.755205	3-Isopropyl-2-methoxy-5-methylpyrazine	CHEBI:256036; HMDB0029742; HMDB0031860; HMDB0032933; HMDB29742; HMDB31860; HMDB32933	C9H14N2O	-H(-)	100
165.117	1	5384.92	0.766104	Edrophonium	C06976; CHEBI:251408; HMDB0015145; HMDB15145	C10H16NO	-H(-)	100
165.128	1	9418.06	0.807784	(-)-Nopol	CHEBI:525644; HMDB0030002; HMDB0030252; HMDB0031359; HMDB0031565; HMDB0031728; HMDB0032540; HMDB0033546; HMDB0036190; HMDB0036815; HMDB30002; HMDB30252; HMDB31359; HMDB31565; HMDB31728; HMDB32540; HMDB33546; HMDB36190; HMDB36815	C11H18O	-H(-)	100
165.979	1	10658.2	0.35697	2(3H)-Benzothiazolethione	C14437; CHEBI:34292; HMDB0030524; HMDB30524	C7H5NS2	-H(-)	100
166.018	1	71028.5	0.951239	Homocysteinesulfinic acid	CHEBI:84415; HMDB0006462; HMDB0240253; HMDB06462	C4H9NO4S	-H(-)	100
166.029	1	26468.5	0.946436	Taurocyamine	C01959; CHEBI:17228; HMDB0003584; HMDB03584	C3H9N3O3S	-H(-)	100
166.038	1	21006.3	0.954015	Oxoguanine	C20155; CHEBI:52617; HMDB0000401; HMDB0002032; HMDB0011613; HMDB00401; HMDB02032; HMDB11613	C5H5N5O2	-H(-)	100
166.051	1	32494.8	0.790892	Pyridoxal	C00250; C05831; C06051; CHEBI:17310; CHEBI:17889; CHEBI:27440; HMDB0001545; HMDB0004290; HMDB0034887; HMDB0034889; HMDB0060374; HMDB01545; HMDB04290; HMDB34887; HMDB34889; HMDB60374	C8H9NO3	-H(-)	100
166.061	1	13200.9	0.788493	(S)-Spinacine	C16396; CHEBI:19342; CHEBI:355044; HMDB0029873; HMDB0060362; HMDB29873; HMDB60362	C7H9N3O2	-H(-)	100
166.124	1	1965.63	0.629191	Myrtine	HMDB0030371; HMDB0036030; HMDB0037864; HMDB0037883; HMDB0037884; HMDB0037885; HMDB0037886; HMDB0037887; HMDB0037888; HMDB30371; HMDB36030; HMDB37864; HMDB37883; HMDB37884; HMDB37885; HMDB37886; HMDB37887; HMDB37888	C10H17NO	-H(-)	100
167.021	1	465470	0.975947	Urate	C00366; CHEBI:17775; HMDB0000289; HMDB00289	C5H4N4O3	-H(-)	100
167.035	1	253937	0.97573	Homogentisate	C00544; C01161; C01692; C05577; C06672; C10331; C11527; CHEBI:131431; CHEBI:16388; CHEBI:27852; CHEBI:30816; CHEBI:41941; CHEBI:44747; CHEBI:4659; CHEBI:544013; CHEBI:545920; CHEBI:63798; CHEBI:64344; CHEBI:68496; CHEBI:86553; HMDB0000130; HMDB0000484; HMDB0000750; HMDB0000822; HMDB0001336; HMDB0001868; HMDB0004057; HMDB0006242; HMDB00130; HMDB0029644; HMDB0029673; HMDB0033129; HMDB0034335; HMDB0…	C8H8O4	-H(-)	100
167.071	1	45538.8	0.966558	2,6-Dimethoxy-4-methylphenol	CHEBI:1222143; CHEBI:31038; CHEBI:446746; HMDB0029680; HMDB0030472; HMDB0030473; HMDB0032252; HMDB0032921; HMDB0037729; HMDB0038925; HMDB0059963; HMDB0125521; HMDB0125531; HMDB0125541; HMDB0126600; HMDB0131223; HMDB29680; HMDB30472; HMDB30473; HMDB32252; HMDB32921; HMDB37729; HMDB38925; HMDB59963	C9H12O3	-H(-)	100
167.083	1	20005.5	0.872425	Pyridoxamine	C00534; CHEBI:16410; HMDB0001431; HMDB01431	C8H12N2O2	-H(-)	100
167.107	1	20636.3	0.874504	C10:2	C02108; C09836; C16461; CHEBI:25038; CHEBI:2866; CHEBI:488; CHEBI:51749; HMDB0013105; HMDB0031156; HMDB0031273; HMDB0032219; HMDB0032312; HMDB0032313; HMDB0032319; HMDB0032434; HMDB0033700; HMDB0034452; HMDB0034670; HMDB0035714; HMDB0035766; HMDB0035829; HMDB0036067; HMDB0036103; HMDB0037014; HMDB0037175; HMDB0037821; HMDB0040639; HMDB13105; HMDB31156; HMDB31273; HMDB32219; HMDB32312; HMDB32313; …	C10H16O2	-H(-)	100
167.144	1	4670.92	0.729058	10-Undecenal	CHEBI:132843; HMDB0031128; HMDB0032238; HMDB0033577; HMDB0035417; HMDB0037807; HMDB0040247; HMDB31128; HMDB32238; HMDB33577; HMDB35417; HMDB37807; HMDB40247	C11H20O	-H(-)	100
168.043	1	85451.8	0.956111	Phosphodimethylethanolamine	C13482; CHEBI:31997; HMDB0060244; HMDB60244	C4H12NO4P	-H(-)	100
168.078	1	19121.2	0.752776	Methyl-His	C01152; CHEBI:27596; CHEBI:50599; HMDB0000001; HMDB00001; HMDB0000479; HMDB0004935; HMDB0006703; HMDB0006704; HMDB00479; HMDB04935; HMDB06703; HMDB06704	C7H11N3O2	-H(-)	100
168.991	1	14367.3	0.793272	Glycerone phosphate	C00111; C00661; CHEBI:16108; CHEBI:17138; HMDB0001112; HMDB0001473; HMDB0011735; HMDB01112; HMDB01473; HMDB11735	C3H7O6P	-H(-)	100
169.032	1	27211.3	0.93269	2,5-Dimethyl-3-furanthiol acetate	HMDB0032234; HMDB0037732; HMDB32234; HMDB37732	C8H10O2S	-H(-)	100
169.05	1	56960.3	0.938098	3,4-Dihydroxyphenylglycol	C05576; CHEBI:1387; CHEBI:89898; HMDB0000318; HMDB0005870; HMDB00318; HMDB0032966; HMDB0038760; HMDB0038761; HMDB0059756; HMDB0132906; HMDB0132907; HMDB0133971; HMDB0133972; HMDB0133982; HMDB05870; HMDB32966; HMDB38760; HMDB38761; HMDB59756	C8H10O4	-H(-)	100
169.077	1	22107.1	0.906058	2-Amino-5-phenylpyridine	HMDB0029747; HMDB29747	C11H10N2	-H(-)	100
169.087	1	42396.2	0.924147	1,4-Ipomeadiol	HMDB0030471; HMDB0038276; HMDB30471; HMDB38276	C9H14O3	-H(-)	100
169.099	1	15752.9	0.881263	Levetiracetam	C07841; CHEBI:352567; HMDB0015333; HMDB0033926; HMDB15333; HMDB33926	C8H14N2O2	-H(-)	100
169.124	1	13501.2	0.810438	C10:1	C03246; C16462; C18066; C18202; C20326; CHEBI:132839; CHEBI:16271; CHEBI:32381; CHEBI:37463; CHEBI:50243; CHEBI:50467; CHEBI:81581; CHEBI:87327; HMDB0004980; HMDB0010726; HMDB0012183; HMDB0029358; HMDB0029859; HMDB0030031; HMDB0031002; HMDB0031003; HMDB0031297; HMDB0031362; HMDB0031440; HMDB0031441; HMDB0032119; HMDB0032275; HMDB0032393; HMDB0032452; HMDB0033203; HMDB0033377; HMDB0034427; HMDB003…	C10H18O2	-H(-)	100
169.159	1	2202.97	0.762075	Undecanal	C01875; CHEBI:17700; CHEBI:46202; HMDB0030941; HMDB0030943; HMDB0031016; HMDB0031064; HMDB0031065; HMDB0032371; HMDB0032379; HMDB0033713; HMDB0034856; HMDB30941; HMDB30943; HMDB31016; HMDB31064; HMDB31065; HMDB32371; HMDB32379; HMDB33713; HMDB34856	C11H22O	-H(-)	100
170.046	1	21107.7	0.884711	Tetrahydrodipicolinate	C03972; CHEBI:32976; HMDB0012289; HMDB12289	C7H9NO4	-H(-)	100
170.119	1	6614.55	0.717481	Gabapentin	CHEBI:42797; HMDB0005015; HMDB05015	C9H17NO2	-H(-)	100
171.007	1	483006	0.970879	Glycerol 3-phosphate	C00093; C02979; CHEBI:15978; CHEBI:17270; HMDB0000126; HMDB0002520; HMDB0002722; HMDB00126; HMDB02520; HMDB02722	C3H9O6P	-H(-)	100
171.066	1	156200	0.974185	2-Octenedioic acid	CHEBI:68508; CHEBI:89192; CHEBI:89625; HMDB0000341; HMDB0004982; HMDB0013312; HMDB0032352; HMDB00341; HMDB0034851; HMDB0038601; HMDB04982; HMDB13312; HMDB32352; HMDB34851; HMDB38601	C8H12O4	-H(-)	100
171.078	1	62151.6	0.961707	Glycylproline	CHEBI:356660; HMDB0000721; HMDB0011178; HMDB00721; HMDB11178	C7H12N2O3	-H(-)	100
171.103	1	85938.9	0.950195	Tetrahydrofurfuryl butyrate	CHEBI:78700; HMDB0036188; HMDB0036213; HMDB0036396; HMDB0037146; HMDB0040165; HMDB0040202; HMDB0040203; HMDB0059936; HMDB0059937; HMDB0060287; HMDB0094711; HMDB36188; HMDB36213; HMDB36396; HMDB37146; HMDB40165; HMDB40202; HMDB40203; HMDB59936; HMDB59937; HMDB60287; HMDB94711	C9H16O3	-H(-)	100
171.139	1	90364.8	0.936092	Decanoic acid (FA10:0)	C01571; C12289; C12292; CHEBI:120941; CHEBI:30813; CHEBI:44499; CHEBI:48250; CHEBI:53459; CHEBI:606526; CHEBI:87421; CHEBI:87426; CHEBI:87559; CHEBI:88553; HMDB0000511; HMDB0029760; HMDB0030029; HMDB0031264; HMDB0031739; HMDB0032045; HMDB0032070; HMDB0032155; HMDB0032264; HMDB0032302; HMDB0032315; HMDB0033620; HMDB0034457; HMDB0034849; HMDB0035595; HMDB0035723; HMDB0036136; HMDB0036145; HMDB00362…	C10H20O2	-H(-)	100
172.098	1	89635.9	0.899616	Acetyl-Leu	C02710; CHEBI:17786; CHEBI:64390; CHEBI:84056; HMDB0000701; HMDB0000747; HMDB0002087; HMDB0011756; HMDB0061684; HMDB00701; HMDB00747; HMDB02087; HMDB11756; HMDB61684	C8H15NO3	-H(-)	100
172.992	1	214258	0.886309	Phenol sulfate	C02180; CHEBI:27905; HMDB0060015; HMDB60015	C6H6O4S	-H(-)	100
173.045	1	153188	0.963576	Shikimate	C00493; C04236; CHEBI:1467; CHEBI:16119; HMDB0003070; HMDB0012149; HMDB0061388; HMDB0062194; HMDB0062377; HMDB0130150; HMDB03070; HMDB12149; HMDB61388; HMDB62194; HMDB62377	C7H10O5	-H(-)	100
173.058	1	52951.8	0.958717	Formimino-Glu	C00439; CHEBI:7274; HMDB0000854; HMDB0006028; HMDB00854; HMDB06028	C6H10N2O4	-H(-)	100
173.081	1	81078.9	0.920243	Suberic acid	C08278; C14570; C16658; CHEBI:80644; CHEBI:89933; CHEBI:9300; HMDB0000837; HMDB0000893; HMDB0002023; HMDB0033838; HMDB0041606; HMDB0059727; HMDB0059757; HMDB0060684; HMDB00837; HMDB00893; HMDB02023; HMDB33838; HMDB41606; HMDB59727; HMDB59757; HMDB60684	C8H14O4	-H(-)	100
173.094	1	67397.4	0.890881	Acetylornithine	C00437; C01047; CHEBI:16543; CHEBI:17394; HMDB0003357; HMDB0006489; HMDB0028854; HMDB0029127; HMDB0034365; HMDB0062764; HMDB0094702; HMDB03357; HMDB06489; HMDB28854; HMDB29127; HMDB34365; HMDB62764; HMDB94702	C7H14N2O3	-H(-)	100
173.104	1	98822	0.334754	Arginine	C00062; C00792; CHEBI:15816; CHEBI:16467; HMDB0000517; HMDB0003416; HMDB00517; HMDB03416	C6H14N4O2	-H(-)	100
173.118	1	60338.1	0.957509	(±)-3-Hydroxynonanoic acid	HMDB0031513; HMDB0034040; HMDB31513; HMDB34040	C9H18O3	-H(-)	100
173.129	1	16664.9	0.018165	Ne,Ne dimethyllysine	C05545; HMDB0013287; HMDB13287	C8H18N2O2	-H(-)	100
174.041	1	34470.2	0.915619	Acetyl-Asp; Berteroin	C01042; C01045; C05520; CHEBI:21547; CHEBI:28095; CHEBI:48309; HMDB0000812; HMDB0003470; HMDB0031577; HMDB0039163; HMDB0060273; HMDB00812; HMDB03470; HMDB31577; HMDB39163; HMDB60273	C6H9NO5; C7H13NS2	-H(-); -H(-)	100
174.057	1	20022	0.927711	Indole-3-acetate	C00954; C05634; CHEBI:16411; CHEBI:50157; HMDB0000197; HMDB0004073; HMDB00197; HMDB0038628; HMDB0040972; HMDB04073; HMDB38628; HMDB40972	C10H9NO2	-H(-)	100
174.077	1	19841.3	0.865844	Calystegin B2	C10851; CHEBI:64305; HMDB0002201; HMDB0034252; HMDB0036383; HMDB0038594; HMDB0094717; HMDB02201; HMDB34252; HMDB36383; HMDB38594; HMDB94717	C7H13NO4	-H(-)	100
174.088	1	41153.7	0.900599	Citrulline	C00327; CHEBI:16349; HMDB0000904; HMDB0003148; HMDB00904; HMDB03148	C6H13N3O3	-H(-)	100
174.103	1	13752.6	0.711524	Debrisoquine	C13650; CHEBI:34665; HMDB0006543; HMDB06543	C10H13N3	-H(-)	100
175.025	1	2.10313e+06	0.88384	Hexuronic acid; Ascorbate	C01041; C02670; C19806; CHEBI:18268; CHEBI:29073; CHEBI:45969; HMDB0000044; HMDB00044; HMDB0006355; HMDB0014273; HMDB0029945; HMDB0031193; HMDB06355; HMDB14273; HMDB29945; HMDB31193	C6H8O6	-H(-)	100
175.084	1	79879.5	0.817825	Canavanine	C00308; CHEBI:405237; HMDB0002706; HMDB02706	C5H12N4O3	-H(-)	100
176.073	1	12046.6	0.886637	5-Hydroxytryptophol	CHEBI:193796; HMDB0001855; HMDB0012490; HMDB0033482; HMDB0037693; HMDB0040045; HMDB0060063; HMDB01855; HMDB12490; HMDB33482; HMDB37693; HMDB40045; HMDB60063	C10H11NO2	-H(-)	100
176.107	1	3246.78	0.786282	Phenmetrazine	C07432; C09991; CHEBI:59331; CHEBI:8067; HMDB0014968; HMDB0033484; HMDB0039664; HMDB0039667; HMDB0040014; HMDB0040017; HMDB0040018; HMDB0040019; HMDB0040020; HMDB0040027; HMDB0041923; HMDB14968; HMDB33484; HMDB39664; HMDB39667; HMDB40014; HMDB40017; HMDB40018; HMDB40019; HMDB40020; HMDB40027; HMDB41923	C11H15NO	-H(-)	100
176.935	1	10257.3	0.48266	Pyrophosphate	C00013; CHEBI:29888; HMDB0000250; HMDB00250	H4O7P2	-H(-)	100
177.02	1	26818.8	0.851408	7,8-Dihydroxycoumarin	C09001; C09263; CHEBI:490095; HMDB0030819; HMDB0032950; HMDB0032951; HMDB0130547; HMDB0136739; HMDB0136740; HMDB0141198; HMDB0141199; HMDB0141200; HMDB30819; HMDB32950; HMDB32951	C9H6O4	-H(-)	100
177.041	1	36458.2	0.917674	Glucono-lactone; Methylthiomethyl 2-methylbutanethiolate; Melizame	C00198; C01040; C01216; C03383; C05394; CHEBI:15895; CHEBI:16217; CHEBI:17028; CHEBI:17587; CHEBI:27453; CHEBI:52417; HMDB0000150; HMDB0001353; HMDB0001385; HMDB0002541; HMDB0003466; HMDB00150; HMDB0029684; HMDB0029932; HMDB0031714; HMDB01353; HMDB01385; HMDB02541; HMDB03466; HMDB29684; HMDB29932; HMDB31714	C6H10O6; C7H14OS2; C7H6N4O2	-H(-); -H(-); -H(-)	100
177.055	1	52511.3	0.967776	4-Methoxycinnamic acid	C14784; CHEBI:260249; CHEBI:34048; CHEBI:84260; HMDB0002040; HMDB0030903; HMDB0031055; HMDB0033248; HMDB0038712; HMDB0038965; HMDB0039471; HMDB0062273; HMDB0062729; HMDB0125103; HMDB0125518; HMDB0131168; HMDB0133457; HMDB0133611; HMDB0133612; HMDB0133613; HMDB0133614; HMDB0133615; HMDB0134055; HMDB0135647; HMDB0135649; HMDB0135650; HMDB0135651; HMDB0141076; HMDB0141077; HMDB0141078; HMDB0141782; …	C10H10O3	-H(-)	100
177.078	1	17215.7	0.844844	Dibutyl disulfide	HMDB0029569; HMDB0040348; HMDB29569; HMDB40348	C8H18S2	-H(-)	100
177.092	1	30244.9	0.914653	5-Phenylvaleric acid	C10454; C10478; C17663; CHEBI:40131; CHEBI:4918; CHEBI:50550; HMDB0002043; HMDB0031250; HMDB0031864; HMDB0033376; HMDB0033386; HMDB0033597; HMDB0035013; HMDB0036235; HMDB0036385; HMDB0037680; HMDB0037708; HMDB0038179; HMDB0040287; HMDB0040356; HMDB0040411; HMDB0040425; HMDB0040426; HMDB0040583; HMDB0040800; HMDB0041553; HMDB0126149; HMDB0126449; HMDB0132981; HMDB0133181; HMDB0133469; HMDB0133682;…	C11H14O2	-H(-)	100
177.103	1	7901.7	0.823827	Pseudooxynicotine	C16569; C20361; CHEBI:30734; CHEBI:357241; CHEBI:37753; HMDB0001240; HMDB0001329; HMDB0001497; HMDB0060679; HMDB01240; HMDB01329; HMDB01497; HMDB60679	C10H14N2O	-H(-)	100
178.019	1	9448.6	0.77931	S-Carboxymethyl-Cys	CHEBI:971853; HMDB0029415; HMDB29415	C5H9NO4S	-H(-)	100
178.034	1	12639.5	0.821145	1-(Isothiocyanatomethyl)-4-methoxybenzene	HMDB0032581; HMDB32581	C9H9NOS	-H(-)	100
178.051	1	35468.1	0.909834	Hippurate	C01586; C19569; CHEBI:18089; CHEBI:606565; CHEBI:66951; CHEBI:838058; HMDB0000714; HMDB0000992; HMDB0012884; HMDB0032398; HMDB0032595; HMDB0062583; HMDB00714; HMDB00992; HMDB12884; HMDB32398; HMDB32595; HMDB62583	C9H9NO3	-H(-)	100
178.074	1	10119.3	0.745711	7-Aminomethyl-7-carbaguanine	C16675; CHEBI:45126; HMDB0011690; HMDB11690	C7H9N5O	-H(-)	100
178.087	1	13409.5	0.334258	2(N)-Methyl-norsalsolinol	C07577; C09642; C18771; CHEBI:113; CHEBI:123715; CHEBI:1391; CHEBI:38571; CHEBI:767276; HMDB0001189; HMDB0005199; HMDB0029223; HMDB0029224; HMDB0030372; HMDB0031811; HMDB0033763; HMDB0039655; HMDB0040021; HMDB0041931; HMDB0042012; HMDB01189; HMDB05199; HMDB29223; HMDB29224; HMDB30372; HMDB31811; HMDB33763; HMDB39655; HMDB40021; HMDB41931; HMDB42012	C10H13NO2	-H(-)	100
179.056	1	477369	0.873867	Hexose	C00031; C00137; C00159; C00221; C00267; C00738; C00795; C00962; C00984; C01487; C06150; C06152; C06153; C10906; C15923; CHEBI:10642; CHEBI:15903; CHEBI:17268; CHEBI:17925; CHEBI:22357; CHEBI:23311; CHEBI:23927; CHEBI:25492; CHEBI:27372; CHEBI:27374; CHEBI:27667; CHEBI:27987; CHEBI:28061; CHEBI:37675; CHEBI:37704; CHEBI:37741; CHEBI:37744; CHEBI:4167; CHEBI:4208; CHEBI:47693; CHEBI:48095; HMDB0000…	C6H12O6	-H(-)	100
179.107	1	22333.2	0.895462	2,2,7,7-Tetramethyl-1,6-dioxaspiro[4.4]nona-3,8-diene	CHEBI:76357; CHEBI:76358; HMDB0030007; HMDB0030039; HMDB0032468; HMDB0035240; HMDB0036669; HMDB0036817; HMDB0039159; HMDB0039957; HMDB0059925; HMDB0059926; HMDB30007; HMDB30039; HMDB32468; HMDB35240; HMDB36669; HMDB36817; HMDB39159; HMDB39957; HMDB59925; HMDB59926	C11H16O2	-H(-)	100
179.144	1	5533.14	0.671051	(3Z,6Z,9Z)-3,6,9-Dodecatrien-1-ol	HMDB0031181; HMDB0032531; HMDB0038108; HMDB0039339; HMDB0039590; HMDB31181; HMDB32531; HMDB38108; HMDB39339; HMDB39590	C12H20O	-H(-)	100
180.034	1	47800.1	0.952536	Acamprosate	CHEBI:51041; HMDB0014797; HMDB14797	C5H11NO4S	-H(-)	100
180.067	1	185822	0.943456	Tyrosine	C00082; C04368; C19579; CHEBI:16939; CHEBI:17895; CHEBI:44303; CHEBI:82573; CHEBI:91038; HMDB0000158; HMDB0000647; HMDB0001119; HMDB0002184; HMDB0003831; HMDB0006050; HMDB00158; HMDB0059720; HMDB0060280; HMDB00647; HMDB01119; HMDB02184; HMDB03831; HMDB06050; HMDB59720; HMDB60280	C9H11NO3	-H(-)	100
181.015	1	27161.7	0.774073	6-hydroxy-2H-1,3-benzodioxole-5-carboxylic acid	HMDB0129371; HMDB0137133	C8H6O5	-H(-)	100
181.072	1	364575	0.926904	Mannitol	C00392; C00794; C01507; C01697; CHEBI:16813; CHEBI:16899; CHEBI:17924; CHEBI:18202; HMDB0000107; HMDB0000247; HMDB0000765; HMDB0001363; HMDB00107; HMDB0011632; HMDB00247; HMDB00765; HMDB01363; HMDB11632	C6H14O6	-H(-)	100
181.161	1	4927.98	0.806037	Geosmin	C16286; CHEBI:46702; HMDB0031020; HMDB0031102; HMDB0031341; HMDB0032279; HMDB0032542; HMDB0036461; HMDB0038972; HMDB31020; HMDB31102; HMDB31341; HMDB32279; HMDB32542; HMDB36461; HMDB38972	C12H22O	-H(-)	100
182.045	1	26748.6	0.912216	4-Pyridoxate	C00847; CHEBI:17405; HMDB0000017; HMDB00017	C8H9NO4	-H(-)	100
183.066	1	43157.4	0.923579	7-Methyl-2-hydroxy-6-oxoocta-2,4-dienoate; Choline-P	C00588; C05594; CHEBI:125412; CHEBI:18132; CHEBI:846276; CHEBI:89913; HMDB0000284; HMDB0001490; HMDB0001565; HMDB0002909; HMDB0006775; HMDB00284; HMDB0035056; HMDB0036072; HMDB0039650; HMDB0040603; HMDB0059730; HMDB0125593; HMDB0125597; HMDB0126618; HMDB0126619; HMDB0126620; HMDB0131233; HMDB01490; HMDB01565; HMDB02909; HMDB06775; HMDB35056; HMDB36072; HMDB39650; HMDB40603; HMDB59730	C5H15NO4P; C9H12O4	-H(-); -H(-)	100
183.102	1	38554.6	0.93479	5-exo-Hydroxy-1,2-campholide	HMDB0036117; HMDB0036998; HMDB0039052; HMDB0039710; HMDB0040883; HMDB36117; HMDB36998; HMDB39052; HMDB39710; HMDB40883	C10H16O3	-H(-)	100
183.114	1	12660.3	0.917657	N-(3-acetamidopropyl)pyrrolidin-2-one	CHEBI:133185; HMDB0061384; HMDB61384	C9H16N2O2	-H(-)	100
183.14	1	13557.9	0.84544	Citronellyl formate	C12295; C13422; C13910; CHEBI:31676; CHEBI:35045; CHEBI:48944; HMDB0031062; HMDB0031063; HMDB0031087; HMDB0031272; HMDB0031406; HMDB0031691; HMDB0031843; HMDB0032308; HMDB0032320; HMDB0032396; HMDB0032404; HMDB0032453; HMDB0032461; HMDB0032489; HMDB0032534; HMDB0033371; HMDB0033724; HMDB0034428; HMDB0034429; HMDB0036140; HMDB0036784; HMDB0037106; HMDB0037185; HMDB0037225; HMDB0037309; HMDB0038273…	C11H20O2	-H(-)	100
183.175	1	3033.65	0.819091	Dodecylaldehyde	C02278; C14996; CHEBI:27836; HMDB0031019; HMDB0031734; HMDB0032543; HMDB0033933; HMDB31019; HMDB31734; HMDB32543; HMDB33933	C12H24O	-H(-)	100
184.002	1	57485.2	0.922301	Phosphoserine	C01005; CHEBI:15811; CHEBI:37712; HMDB0000272; HMDB0001721; HMDB00272; HMDB01721	C3H8NO6P	-H(-)	100
184.986	1	16373.2	0.626541	Phosphoglycerate; Diethyldithiophosphate	C00197; C00597; C00631; CHEBI:17050; CHEBI:17794; CHEBI:17835; CHEBI:24344; CHEBI:58289; HMDB0000362; HMDB0000807; HMDB0003391; HMDB00362; HMDB0060180; HMDB0061736; HMDB0062707; HMDB00807; HMDB03391; HMDB60180; HMDB61736; HMDB62707	C3H7O7P; C4H11O2PS2	-H(-); -H(-)	100
185.045	1	49844.6	0.948113	Erinapyrone C	HMDB0041026; HMDB41026	C8H10O5	-H(-)	100
185.057	1	41142.3	0.949876	Pyroglutamylglycine	HMDB0061890; HMDB61890	C7H10N2O4	-H(-)	100
185.081	1	64956	0.938207	5-(2-Methylpropyl)tetrahydro-2-oxo-3-furancarboxylic acid	HMDB0030988; HMDB0030992; HMDB30988; HMDB30992	C9H14O4	-H(-)	100
185.093	1	27066	0.894486	Alanyl-Proline	HMDB0028695; HMDB0029010; HMDB28695; HMDB29010	C8H14N2O3	-H(-)	100
185.119	1	31420.1	0.905837	3-Oxodecanoic acid	C17620; CHEBI:37157; CHEBI:81225; HMDB0010724; HMDB0030367; HMDB0030369; HMDB0033010; HMDB0038692; HMDB0038978; HMDB0039533; HMDB0039582; HMDB0039587; HMDB0040204; HMDB0040205; HMDB0041376; HMDB0041545; HMDB10724; HMDB30367; HMDB30369; HMDB33010; HMDB38692; HMDB38978; HMDB39533; HMDB39582; HMDB39587; HMDB40204; HMDB40205; HMDB41376; HMDB41545	C10H18O3	-H(-)	100
185.13	1	11686.4	0.901426	3-[(3-Methylbutyl)nitrosoamino]-2-butanone	HMDB0033553; HMDB33553	C9H18N2O2	-H(-)	100
185.154	1	29530.4	0.866568	Undecanoic acid	C17715; CHEBI:32368; CHEBI:63864; CHEBI:87511; CHEBI:87542; HMDB0000947; HMDB0002373; HMDB0032044; HMDB0032325; HMDB0032448; HMDB0033618; HMDB0033848; HMDB0034134; HMDB0034456; HMDB0034458; HMDB0034460; HMDB0036034; HMDB0036229; HMDB0038237; HMDB0038267; HMDB0039215; HMDB0040171; HMDB0040193; HMDB0040266; HMDB0041559; HMDB0059831; HMDB0059860; HMDB0062119; HMDB0094659; HMDB00947; HMDB02373; HMDB3…	C11H22O2	-H(-)	100
186.113	1	22760.1	0.839388	N-Heptanoylglycine	CHEBI:74433; HMDB0013010; HMDB13010	C9H17NO3	-H(-)	100
187.007	1	151373	0.933599	p-Cresol sulfate	CHEBI:82914; HMDB0011635; HMDB0034782; HMDB0059933; HMDB11635; HMDB34782; HMDB59933	C7H8O4S	-H(-)	100
187.061	1	195437	0.960605	Tetrahydro-2,5-furan-diacetic acid	CHEBI:89885; HMDB0059767; HMDB59767	C8H12O5	-H(-)	100
187.087	1	100097	0.368993	Antipyrine	C13244; CHEBI:31225; HMDB0015503; HMDB15503	C11H12N2O	-H(-)	100
187.098	1	122584	0.966601	Azelaic acid	C08261; CHEBI:48131; CHEBI:87319; CHEBI:88404; CHEBI:89874; HMDB0000784; HMDB0011717; HMDB0032200; HMDB0032258; HMDB0032387; HMDB0036233; HMDB0059760; HMDB0059783; HMDB0059814; HMDB0059879; HMDB00784; HMDB11717; HMDB32200; HMDB32258; HMDB32387; HMDB36233; HMDB59760; HMDB59783; HMDB59814; HMDB59879	C9H16O4	-H(-)	100
187.109	1	93204.2	0.908899	Gly-Leu	C02155; C02727; C12989; CHEBI:17752; CHEBI:35704; CHEBI:73514; HMDB0000206; HMDB0000446; HMDB0000759; HMDB00206; HMDB0028700; HMDB0028844; HMDB0028907; HMDB0028929; HMDB0029120; HMDB00446; HMDB00759; HMDB28700; HMDB28844; HMDB28907; HMDB28929; HMDB29120	C8H16N2O3	-H(-)	100
188.036	1	31060	0.769115	Kynurenic acid	C01717; C14800; C14802; CHEBI:18344; CHEBI:34105; CHEBI:34106; HMDB0000715; HMDB0060331; HMDB0060332; HMDB00715; HMDB60331; HMDB60332	C10H7NO3	-H(-)	100
188.057	1	72874.4	0.946424	Acetyl-Glu; 1-Isothiocyanato-6-(methylthio)hexane	C00624; CHEBI:12575; HMDB0000590; HMDB0001138; HMDB0031574; HMDB0032499; HMDB00590; HMDB01138; HMDB31574; HMDB32499	C7H11NO5; C8H15NS2	-H(-); -H(-)	100
188.071	1	38010.8	0.963439	Indole-3-propionic acid	C07437; CHEBI:149869; CHEBI:43580; CHEBI:72782; HMDB0002302; HMDB0014970; HMDB0029738; HMDB02302; HMDB14970; HMDB29738	C11H11NO2	-H(-)	100
188.094	1	23455.9	0.875575	N-Methylcalystegine B2	HMDB0036604; HMDB0062181; HMDB0094718; HMDB0094719; HMDB0094720; HMDB0094721; HMDB0094722; HMDB36604; HMDB62181; HMDB94718; HMDB94719; HMDB94720; HMDB94721; HMDB94722	C8H15NO4	-H(-)	100
188.986	1	25627.8	0.846425	Pyrocatechol sulfate	CHEBI:68505; HMDB0059724; HMDB0061713; HMDB0240263; HMDB59724; HMDB61713	C6H6O5S	-H(-)	100
189.041	1	96695	0.953838	3-Dehydroquinate; 5-(Methylthio)-2-[(methylthio)methyl]-2-pentenal	C00944; CHEBI:17947; HMDB0012710; HMDB0037815; HMDB0059927; HMDB0240294; HMDB12710; HMDB37815; HMDB59927	C7H10O6; C8H14OS2	-H(-); -H(-)	100
189.06	1	30157.1	0.914474	Ethyl 4-(acetylthio)butyrate	HMDB0032259; HMDB32259	C8H14O3S	-H(-)	100
189.076	1	48115.2	0.94762	3-Hydroxysuberic acid	CHEBI:70766; CHEBI:84086; CHEBI:87368; HMDB0000325; HMDB00325; HMDB0040220; HMDB0061681; HMDB40220; HMDB61681	C8H14O5	-H(-)	100
189.128	1	10824.6	0.761252	beta-Damascenone	CHEBI:67251; CHEBI:88770; HMDB0013804; HMDB0036178; HMDB0036572; HMDB0036685; HMDB0037763; HMDB0059904; HMDB0059906; HMDB13804; HMDB36178; HMDB36572; HMDB36685; HMDB37763; HMDB59904; HMDB59906	C13H18O	-H(-)	100
190.054	1	42287.5	0.869544	Acetyl-Met	C02712; CHEBI:165927; HMDB0011745; HMDB11745	C7H13NO3S	-H(-)	100
191.02	1	707154	0.755762	(Iso)Citrate	C00158; C00311; C00451; C04575; C04617; CHEBI:151; CHEBI:15622; CHEBI:160; CHEBI:30769; CHEBI:30887; CHEBI:57441; CHEBI:85805; HMDB0000094; HMDB0000193; HMDB0001874; HMDB0005971; HMDB0006511; HMDB00094; HMDB00193; HMDB0033717; HMDB0041862; HMDB0062803; HMDB01874; HMDB05971; HMDB06511; HMDB33717; HMDB41862; HMDB62803	C6H8O7	-H(-)	100
191.107	1	18489.5	0.890909	C12:4	CHEBI:87409; CHEBI:87413; HMDB0031571; HMDB0031614; HMDB0031618; HMDB0032043; HMDB0033380; HMDB0035010; HMDB0035014; HMDB0035015; HMDB0035447; HMDB0036388; HMDB0036734; HMDB0037165; HMDB0037709; HMDB0037716; HMDB0037717; HMDB0037792; HMDB0038180; HMDB0039496; HMDB0039643; HMDB0039841; HMDB0040427; HMDB0132942; HMDB0132971; HMDB0132979; HMDB31571; HMDB31614; HMDB31618; HMDB32043; HMDB33380; HMDB35…	C12H16O2	-H(-)	100
191.143	1	7917.93	0.783725	2,6-Diisopropyl-3-methylphenol	C12286; C12287; CHEBI:138017; CHEBI:32319; CHEBI:32325; CHEBI:49250; CHEBI:67207; HMDB0029820; HMDB0029821; HMDB0029822; HMDB0029823; HMDB0029824; HMDB0029825; HMDB0031733; HMDB0032498; HMDB0032541; HMDB0033545; HMDB0034671; HMDB0034959; HMDB0034979; HMDB0035682; HMDB0035753; HMDB0036022; HMDB0036027; HMDB0036144; HMDB0036565; HMDB0036684; HMDB0036818; HMDB0037139; HMDB0041615; HMDB0059883; HMDB2…	C13H20O	-H(-)	100
192.067	1	25627	0.900979	Phenylacetylglycine	C01586; C05598; C06332; C16587; C16595; CHEBI:16803; CHEBI:27480; CHEBI:68455; CHEBI:68500; CHEBI:68552; CHEBI:70869; CHEBI:80586; HMDB0000821; HMDB0000859; HMDB0011723; HMDB0013245; HMDB0013292; HMDB0032388; HMDB0034250; HMDB0060366; HMDB0060389; HMDB0060758; HMDB00821; HMDB00859; HMDB11723; HMDB13245; HMDB13292; HMDB32388; HMDB34250; HMDB60366; HMDB60389; HMDB60758	C10H11NO3	-H(-)	100
192.078	1	10511.7	0.815203	4-(Nitrosoamino)-1-(3-pyridinyl)-1-butanone	C19564; CHEBI:82562; HMDB0062376; HMDB62376	C9H11N3O2	-H(-)	100
193.036	1	42076.5	0.946732	Hexuronate	C00191; C00470; C00618; C01062; C03342; C06472; C08348; CHEBI:16142; CHEBI:21338; CHEBI:24769; CHEBI:33885; CHEBI:42717; CHEBI:47954; CHEBI:47962; CHEBI:88378; HMDB0000127; HMDB0002545; HMDB0002704; HMDB0003348; HMDB0003363; HMDB0003402; HMDB0006334; HMDB0011731; HMDB0011732; HMDB00127; HMDB0038491; HMDB0062783; HMDB0127846; HMDB02545; HMDB02704; HMDB03348; HMDB03363; HMDB03402; HMDB06334; HMDB11…	C6H10O7	-H(-)	100
193.05	1	28563.2	0.947606	trans-Ferulic acid	C01494; C10470; CHEBI:17620; CHEBI:27794; CHEBI:70973; CHEBI:84089; CHEBI:84093; HMDB0000537; HMDB0000954; HMDB0000955; HMDB0002120; HMDB0029663; HMDB0030765; HMDB0032614; HMDB0032652; HMDB0037644; HMDB0039606; HMDB00537; HMDB0059721; HMDB0061686; HMDB00954; HMDB00955; HMDB0125096; HMDB0125524; HMDB0125588; HMDB0127500; HMDB0131137; HMDB0131171; HMDB0131172; HMDB0131173; HMDB0134088; HMDB0135741;…	C10H10O4	-H(-)	100
193.071	1	25149.7	0.894171	D-4-O-Methyl-myo-inositol	C03365; C03659; C03844; C06353; C08257; CHEBI:111; CHEBI:113524; CHEBI:15975; CHEBI:18427; CHEBI:28548; CHEBI:28762; HMDB0029915; HMDB0029916; HMDB0029965; HMDB0031437; HMDB0031449; HMDB0033816; HMDB0034219; HMDB0034221; HMDB0034222; HMDB0062564; HMDB29915; HMDB29916; HMDB29965; HMDB31437; HMDB31449; HMDB33816; HMDB34219; HMDB34221; HMDB34222; HMDB62564	C7H14O6	-H(-)	100
193.087	1	45951.3	0.937265	(R)-3-Hydroxy-5-phenylpentanoic acid	C17497; CHEBI:68657; HMDB0031517; HMDB0031984; HMDB0032575; HMDB0032590; HMDB0034206; HMDB0034990; HMDB0036432; HMDB0037271; HMDB0040730; HMDB0041194; HMDB0041505; HMDB0041506; HMDB0041666; HMDB0059898; HMDB0059940; HMDB0059941; HMDB0059942; HMDB0059943; HMDB0059944; HMDB0059945; HMDB0124918; HMDB0126161; HMDB0126162; HMDB0126163; HMDB0126262; HMDB0126462; HMDB0126463; HMDB0126464; HMDB0126465; H…	C11H14O3	-H(-)	100
193.123	1	15841.7	0.847611	4-Hydroxypropofol	C17002; HMDB0014018; HMDB0031840; HMDB0032567; HMDB0034450; HMDB0035126; HMDB0035375; HMDB0035376; HMDB0035801; HMDB0037018; HMDB0037231; HMDB0037389; HMDB0038046; HMDB0038292; HMDB0039685; HMDB0040439; HMDB0041497; HMDB0041610; HMDB0132986; HMDB14018; HMDB31840; HMDB32567; HMDB34450; HMDB35126; HMDB35375; HMDB35376; HMDB35801; HMDB37018; HMDB37231; HMDB37389; HMDB38046; HMDB38292; HMDB39685; HMD…	C12H18O2	-H(-)	100
193.159	1	4770.55	0.695389	Geranylacetone	C03527; C09704; C13297; CHEBI:18015; CHEBI:59958; HMDB0031846; HMDB0032355; HMDB0032913; HMDB0036026; HMDB0036184; HMDB0036820; HMDB0036823; HMDB0038026; HMDB0038216; HMDB0038731; HMDB0038897; HMDB0041629; HMDB31846; HMDB32355; HMDB32913; HMDB36026; HMDB36184; HMDB36820; HMDB36823; HMDB38026; HMDB38216; HMDB38731; HMDB38897; HMDB41629	C13H22O	-H(-)	100
194.045	1	66424.6	0.952774	Salicyluric acid	C00822; C05604; C07588; CHEBI:16852; CHEBI:242989; CHEBI:60872; CHEBI:68451; CHEBI:70824; CHEBI:71018; CHEBI:9008; HMDB0000840; HMDB0001229; HMDB0002016; HMDB0002404; HMDB0004067; HMDB0006116; HMDB0006340; HMDB0013678; HMDB0030726; HMDB0038055; HMDB0039119; HMDB0060602; HMDB00840; HMDB01229; HMDB02016; HMDB02404; HMDB04067; HMDB06116; HMDB06340; HMDB13678; HMDB30726; HMDB38055; HMDB39119; HMDB606…	C9H9NO4	-H(-)	100
194.083	1	14514	0.759729	Methyl-Tyr	C03404; C07921; C16586; CHEBI:17215; CHEBI:6912; CHEBI:80585; HMDB0014903; HMDB0029217; HMDB0041943; HMDB0060065; HMDB0060351; HMDB14903; HMDB29217; HMDB41943; HMDB60065; HMDB60351	C10H13NO3	-H(-)	100
194.094	1	9689.43	0.822076	alpha-[3-(Nitrosoamino)propyl]-3-pyridinemethanol	C19581; CHEBI:82575; HMDB0062443; HMDB62443	C9H13N3O2	-H(-)	100
195.03	1	78833.9	0.930049	3-Methoxy-4,5-methylenedioxybenzoic acid	CHEBI:89654; HMDB0030800; HMDB0059809; HMDB0125373; HMDB0125523; HMDB0125584; HMDB0126031; HMDB0126041; HMDB0131758; HMDB0132449; HMDB0132521; HMDB0137120; HMDB0137166; HMDB30800; HMDB59809	C9H8O5	-H(-)	100
195.051	1	404942	0.951519	Hexonic acid	C00257; C00800; C00880; CHEBI:16534; CHEBI:33198; CHEBI:87753; HMDB0000565; HMDB0000625; HMDB0003290; HMDB0003373; HMDB00565; HMDB00625; HMDB03290; HMDB03373	C6H12O7	-H(-)	100
195.102	1	44652.9	0.934213	2,6-Dimethoxy-4-propylphenol	HMDB0036226; HMDB0037725; HMDB0037734; HMDB0135672; HMDB36226; HMDB37725; HMDB37734	C11H16O3	-H(-)	100
195.114	1	17510	0.92272	2-Isopropyl-3,5-dimethoxy-6-methylpyrazine	CHEBI:255531; HMDB0029741; HMDB0040551; HMDB29741; HMDB40551	C10H16N2O2	-H(-)	100
195.139	1	21012.7	0.845531	Dihydro-5-(2-octenyl)-2(3H)-furanone	C03107; C08486; C09861; C09863; C11338; C12300; C12306; CHEBI:16165; CHEBI:78333; HMDB0030867; HMDB0030945; HMDB0031030; HMDB0031692; HMDB0032051; HMDB0032193; HMDB0032331; HMDB0032901; HMDB0034903; HMDB0035157; HMDB0036048; HMDB0036599; HMDB0037301; HMDB0038270; HMDB0038280; HMDB0039522; HMDB0040206; HMDB0040227; HMDB0040397; HMDB0040725; HMDB0041469; HMDB0041494; HMDB0061816; HMDB30867; HMDB309…	C12H20O2	-H(-)	100
195.175	1	3657.33	0.80298	(Z)-4-Dodecenal	HMDB0032247; HMDB0036172; HMDB0037275; HMDB0041404; HMDB0041490; HMDB32247; HMDB36172; HMDB37275; HMDB41404; HMDB41490	C13H24O	-H(-)	100
196.014	1	9801.75	0.836818	Phosphoguanidinoacetate	C03166; CHEBI:16034; HMDB0003705; HMDB03705	C3H8N3O5P	-H(-)	100
196.072	1	38880.8	0.877301	Acetyl-His	C02997; CHEBI:16437; HMDB0032055; HMDB32055	C8H11N3O3	-H(-)	100
196.109	1	9804.61	0.830792	L-Histidine trimethylbetaine	C05575; CHEBI:15781; HMDB0029422; HMDB29422	C9H15N3O2	-H(-)	100
197.046	1	27903.1	0.917175	Vanillylmandelic acid	C01207; C05584; C10833; CHEBI:1127735; CHEBI:17807; CHEBI:68329; CHEBI:87247; HMDB0000291; HMDB0002085; HMDB0003503; HMDB00291; HMDB0029170; HMDB0033836; HMDB0041662; HMDB0125024; HMDB0125529; HMDB0126478; HMDB0126489; HMDB0130476; HMDB0131426; HMDB0133489; HMDB0137136; HMDB0137823; HMDB0140947; HMDB0142084; HMDB0142087; HMDB02085; HMDB03503; HMDB29170; HMDB33836; HMDB41662	C9H10O5	-H(-)	100
197.056	1	33906.5	0.947998	Mimosine	C04771; CHEBI:29063; HMDB0015188; HMDB15188	C8H10N2O4	-H(-)	100
197.081	1	59669.7	0.949148	Guaifenesin	CHEBI:125366; CHEBI:200157; CHEBI:89869; CHEBI:89887; HMDB0004998; HMDB0030991; HMDB0033093; HMDB0034099; HMDB0059768; HMDB0059779; HMDB0131265; HMDB0135755; HMDB04998; HMDB30991; HMDB33093; HMDB34099; HMDB59768; HMDB59779	C10H14O4	-H(-)	100
197.155	1	19002.5	0.896748	C12:1	C09870; C12298; CHEBI:1030421; CHEBI:1115857; CHEBI:37162; CHEBI:38381; CHEBI:86595; HMDB0000529; HMDB0010729; HMDB0029585; HMDB0029763; HMDB0031683; HMDB0032214; HMDB0032235; HMDB0032248; HMDB0033378; HMDB0034160; HMDB0034844; HMDB0036182; HMDB0037186; HMDB0037305; HMDB0037329; HMDB0037498; HMDB0037742; HMDB0037813; HMDB0038081; HMDB0038269; HMDB0038895; HMDB0038924; HMDB0039220; HMDB0040158; HM…	C12H22O2	-H(-)	100
198.017	1	7240.98	0.813392	P-homoserine	C01102; C12147; C12215; CHEBI:15961; CHEBI:37525; CHEBI:57590; HMDB0003484; HMDB0006495; HMDB0011185; HMDB0060483; HMDB0062692; HMDB03484; HMDB06495; HMDB11185; HMDB60483; HMDB62692	C4H10NO6P	-H(-)	100
198.059	1	9046.81	0.833416	2-(4-Methyl-5-thiazolyl)ethyl propionate	HMDB0032424; HMDB32424	C9H13NO2S	-H(-)	100
198.089	1	13638.4	0.886939	gamma-Glutamyl-beta-aminopropiononitrile	C06114; CHEBI:28092; HMDB0060477; HMDB60477	C8H13N3O3	-H(-)	100
198.15	1	5323.22	0.834651	11-nitro-1-undecene	CHEBI:84219; HMDB0062669; HMDB62669	C11H21NO2	-H(-)	100
199.007	1	25897.3	0.930396	4-Vinylphenol sulfate	CHEBI:82931; HMDB0062775; HMDB0124988; HMDB62775	C8H8O4S	-H(-)	100
199.024	1	22968.6	0.91593	4-Fumarylacetoacetic acid	C01036; CHEBI:18034; CHEBI:47904; HMDB0001268; HMDB0001428; HMDB0002052; HMDB0062563; HMDB0125594; HMDB0125598; HMDB01268; HMDB01428; HMDB02052; HMDB62563	C8H8O6	-H(-)	100
199.061	1	63736.5	0.899576	(Z)-3-(1-Formyl-1-propenyl)pentanedioic acid	HMDB0033091; HMDB33091	C9H12O5	-H(-)	100
199.088	1	37876.6	0.966318	Harmalol	C06537; CHEBI:27943; HMDB0029838; HMDB29838	C12H12N2O	-H(-)	100
199.097	1	66658	0.955798	cis-4-Decenedioic acid	CHEBI:89730; HMDB0000603; HMDB0013227; HMDB0030989; HMDB0030990; HMDB0034491; HMDB0034971; HMDB0036715; HMDB00603; HMDB13227; HMDB30989; HMDB30990; HMDB34491; HMDB34971; HMDB36715	C10H16O4	-H(-)	100
199.134	1	40940.3	0.946759	(S)-9-Hydroxy-10-undecenoic acid	CHEBI:132854; HMDB0032662; HMDB0036029; HMDB0037179; HMDB32662; HMDB36029; HMDB37179	C11H20O3	-H(-)	100
199.149	1	34556.4	0.952625	(S)-gamma-Calacorene	CHEBI:89675; HMDB0036451; HMDB0036453; HMDB0038204; HMDB0059829; HMDB0059858; HMDB36451; HMDB36453; HMDB38204; HMDB59829; HMDB59858	C15H20	-H(-)	100
199.17	1	176397	0.979249	Dodecanoic acid (FA12:0)	C02679; CHEBI:201659; CHEBI:30805; HMDB0000638; HMDB0030998; HMDB0032310; HMDB0032440; HMDB0033619; HMDB0034128; HMDB0034136; HMDB0034137; HMDB0035410; HMDB0036225; HMDB0040166; HMDB0059868; HMDB00638; HMDB30998; HMDB32310; HMDB32440; HMDB33619; HMDB34128; HMDB34136; HMDB34137; HMDB35410; HMDB36225; HMDB40166; HMDB59868	C12H24O2	-H(-)	100
199.97	1	20138.8	0.953129	Sulfo-Cys	C05824; CHEBI:27891; HMDB0000731; HMDB00731	C3H7NO5S2	-H(-)	100
201.076	1	63939.6	0.960871	Diethyl oxalpropionate	C04067; CHEBI:16879; HMDB0032306; HMDB0033092; HMDB32306; HMDB33092	C9H14O5	-H(-)	100
201.113	1	56974.3	0.943246	Sebacic acid	C08277; CHEBI:41865; CHEBI:68453; CHEBI:70747; CHEBI:89889; HMDB0000792; HMDB0031510; HMDB0040196; HMDB0059708; HMDB0059719; HMDB0059754; HMDB0062180; HMDB00792; HMDB31510; HMDB40196; HMDB59708; HMDB59719; HMDB59754; HMDB62180	C10H18O4	-H(-)	100
201.125	1	52310.4	0.868495	Alanyl-Isoleucine	HMDB0028690; HMDB0028691; HMDB0028900; HMDB0028922; HMDB0094713; HMDB28690; HMDB28691; HMDB28900; HMDB28922; HMDB94713	C9H18N2O3	-H(-)	100
201.137	1	16998.2	0.820796	Dimethyl-Arg	C03626; CHEBI:17929; CHEBI:25682; HMDB0001539; HMDB0003334; HMDB01539; HMDB03334	C8H18N4O2	-H(-)	100
201.149	1	14483.9	0.863963	3-Hydroxynonyl acetate	HMDB0032443; HMDB0059736; HMDB0061654; HMDB32443; HMDB59736; HMDB61654	C11H22O3	-H(-)	100
202.073	1	22296.2	0.840676	Acetylaminoadipate; 1-Isothiocyanato-7-(methylthio)heptane	CHEBI:61509; HMDB0038440; HMDB0062715; HMDB38440; HMDB62715	C8H13NO5; C9H17NS2	-H(-); -H(-)	100
203.055	1	135176	0.982384	3,5,6-Trihydroxy-5-(hydroxymethyl)-2-methoxy-2-cyclohexen-1-one	HMDB0041031; HMDB41031	C8H12O6	-H(-)	100
203.066	1	137648	0.965298	Levamisole	C07070; CHEBI:6432; HMDB0014986; HMDB14986	C11H12N2S	-H(-)	100
203.083	1	288406	0.963915	Tryptophan	C00078; C00525; C00806; C07839; CHEBI:16296; CHEBI:16828; CHEBI:27897; CHEBI:4888; HMDB0000929; HMDB0013609; HMDB0013840; HMDB0014892; HMDB0030396; HMDB0060533; HMDB0060878; HMDB0060967; HMDB00929; HMDB13609; HMDB13840; HMDB14892; HMDB30396; HMDB60533; HMDB60878; HMDB60967	C11H12N2O2	-H(-)	100
203.103	1	50637.6	0.936655	Serylvaline	HMDB0029052; HMDB0029136; HMDB0033891; HMDB0039948; HMDB0094706; HMDB29052; HMDB29136; HMDB33891; HMDB39948; HMDB94706	C8H16N2O4	-H(-)	100
203.129	1	14028.6	0.869469	(2xi,6xi)-7-Methyl-3-methylene-1,2,6,7-octanetetrol	HMDB0033217; HMDB0033642; HMDB0035133; HMDB0039053; HMDB0039974; HMDB33217; HMDB33642; HMDB35133; HMDB39053; HMDB39974	C10H20O4	-H(-)	100
203.143	1	8647.02	0.895258	2,4-Di-tert-butylphenol	CHEBI:89188; HMDB0013816; HMDB0031776; HMDB0036170; HMDB0041482; HMDB0133154; HMDB13816; HMDB31776; HMDB36170; HMDB41482	C14H20O	-H(-)	100
204.067	1	38498.6	0.941318	Indolelactic acid	C02043; C05660; CHEBI:24813; CHEBI:28281; CHEBI:68616; CHEBI:89877; HMDB0000671; HMDB0004096; HMDB0011621; HMDB0030179; HMDB0032755; HMDB0059765; HMDB00671; HMDB04096; HMDB11621; HMDB30179; HMDB32755; HMDB59765	C11H11NO3	-H(-)	100
204.124	1	6480.26	0.844132	Pantothenol	C05944; CHEBI:895821; HMDB0004231; HMDB04231	C9H19NO4	-H(-)	100
205.036	1	37297.6	0.871822	2-Methylcitric acid; Lipoate	C01251; C04593; C16241; CHEBI:15607; CHEBI:30314; CHEBI:30835; CHEBI:52222; HMDB0000379; HMDB0001451; HMDB0003518; HMDB0003610; HMDB0006471; HMDB0014312; HMDB00379; HMDB0059932; HMDB01451; HMDB03518; HMDB03610; HMDB06471; HMDB14312; HMDB59932	C7H10O7; C8H14O2S2	-H(-); -H(-)	100
205.051	1	37330.8	0.923038	Eugenitol	C09311; C20210; CHEBI:284936; CHEBI:67374; CHEBI:895319; HMDB0029466; HMDB0029472; HMDB0029775; HMDB0030818; HMDB0032952; HMDB0035303; HMDB0036627; HMDB0129368; HMDB0136784; HMDB29466; HMDB29472; HMDB29775; HMDB30818; HMDB32952; HMDB35303; HMDB36627	C11H10O4	-H(-)	100
205.066	1	29819.4	0.912151	Glycyl-Methionine	HMDB0028847; HMDB0028973; HMDB28847; HMDB28973	C7H14N2O3S	-H(-)	100
205.086	1	41766.1	0.957114	Ethyl trans-p-methoxycinnamate	C10476; C14567; CHEBI:259672; HMDB0030762; HMDB0031729; HMDB0031973; HMDB0032348; HMDB0033594; HMDB0034122; HMDB0034135; HMDB0035071; HMDB0041410; HMDB0127763; HMDB0132972; HMDB0132974; HMDB0132975; HMDB0132976; HMDB0132977; HMDB0132987; HMDB0135898; HMDB30762; HMDB31729; HMDB31973; HMDB32348; HMDB33594; HMDB34122; HMDB34135; HMDB35071; HMDB41410	C12H14O3	-H(-)	100
205.124	1	51517.4	0.923241	Ibuprofen	C01588; C02008; C14716; CHEBI:17099; CHEBI:5855; CHEBI:70079; CHEBI:87323; HMDB0001872; HMDB0001925; HMDB0029669; HMDB0032176; HMDB0033196; HMDB0034469; HMDB0034470; HMDB0034472; HMDB0034556; HMDB0035008; HMDB0035016; HMDB0035017; HMDB0035181; HMDB0036025; HMDB0036240; HMDB0036386; HMDB0036391; HMDB0037194; HMDB0037604; HMDB0037623; HMDB0037720; HMDB0038605; HMDB0039101; HMDB0040431; HMDB0132932;…	C13H18O2	-H(-)	100
205.16	1	442645	0.966885	4-(1,1,3,3-Tetramethylbutyl)-phenol	C09690; C14205; CHEBI:10284; CHEBI:88618; CHEBI:88921; HMDB0013825; HMDB0031737; HMDB0031738; HMDB0032397; HMDB0032528; HMDB0035245; HMDB0035631; HMDB0036023; HMDB0036024; HMDB0038130; HMDB0061831; HMDB0133179; HMDB13825; HMDB31737; HMDB31738; HMDB32397; HMDB32528; HMDB35245; HMDB35631; HMDB36023; HMDB36024; HMDB38130; HMDB61831	C14H22O	-H(-)	100
206.049	1	46350.2	0.770897	(2R,2''S)-Isobuteine	HMDB0030411; HMDB0031200; HMDB30411; HMDB31200	C7H13NO4S	-H(-)	100
206.06	1	33998.7	0.886433	Carbamazepine iminoquinone	C16605; HMDB0060675; HMDB60675	C14H9NO	-H(-)	100
206.082	1	42669.6	0.919546	Acetyl-Phe	C03519; CHEBI:16259; CHEBI:266653; CHEBI:84085; HMDB0000512; HMDB0000860; HMDB0002042; HMDB00512; HMDB0060608; HMDB0061682; HMDB00860; HMDB02042; HMDB60608; HMDB61682	C11H13NO3	-H(-)	100
206.129	1	10827.2	0.765188	Arenaine	C09912; HMDB0030354; HMDB30354	C11H17N3O	-H(-)	100
207.066	1	27118.6	0.903868	(R)-2-Benzylsuccinate	C02381; C09816; CHEBI:1220624; CHEBI:16252; CHEBI:400905; CHEBI:86549; HMDB0012127; HMDB0029185; HMDB0034315; HMDB0036055; HMDB0037308; HMDB0038510; HMDB0040892; HMDB0041461; HMDB0041692; HMDB0127491; HMDB0131169; HMDB0133456; HMDB0133458; HMDB0133459; HMDB0133460; HMDB0133461; HMDB0133462; HMDB0133474; HMDB0138526; HMDB0142179; HMDB12127; HMDB29185; HMDB34315; HMDB36055; HMDB37308; HMDB38510; HM…	C11H12O4	-H(-)	100
207.087	1	21924.5	0.896635	Ethyl beta-D-glucopyranoside	HMDB0029968; HMDB0033942; HMDB29968; HMDB33942	C8H16O6	-H(-)	100
207.102	1	35777	0.930076	Isoelemicin	C10451; C16975; C17821; C17846; CHEBI:78309; CHEBI:80837; HMDB0029867; HMDB0029872; HMDB0030150; HMDB0030197; HMDB0030681; HMDB0031469; HMDB0033778; HMDB0034991; HMDB0035224; HMDB0038604; HMDB0040218; HMDB0040225; HMDB0041411; HMDB0124910; HMDB0126246; HMDB0132980; HMDB0132982; HMDB0132984; HMDB0132985; HMDB0133263; HMDB29867; HMDB29872; HMDB30150; HMDB30197; HMDB30681; HMDB31469; HMDB33778; HMDB…	C12H16O3	-H(-)	100
207.119	1	20046.6	0.887582	1,2-Diphenylcyclobutane	C14467; C14562; HMDB0031821; HMDB0032563; HMDB31821; HMDB32563	C16H16	-H(-)	100
207.139	1	71783.7	0.964745	Eremopetasinorol	HMDB0029668; HMDB0031869; HMDB0034672; HMDB0034984; HMDB0035228; HMDB0036686; HMDB0036821; HMDB0036824; HMDB0037776; HMDB0038047; HMDB0038529; HMDB0040233; HMDB0041636; HMDB0132947; HMDB29668; HMDB31869; HMDB34672; HMDB34984; HMDB35228; HMDB36686; HMDB36821; HMDB36824; HMDB37776; HMDB38047; HMDB38529; HMDB40233; HMDB41636	C13H20O2	-H(-)	100
208.062	1	13011.4	0.805146	Hydroxyphenylacetylglycine	C05596; C16591; CHEBI:28595; CHEBI:80589; HMDB0000735; HMDB0060367; HMDB00735; HMDB0126552; HMDB0127991; HMDB0131190; HMDB60367	C10H11NO4	-H(-)	100
209.045	1	33659	0.940579	Vanilpyruvic acid	C05619; CHEBI:2069; HMDB0011714; HMDB0035484; HMDB0125514; HMDB0125515; HMDB0125516; HMDB0127490; HMDB0127946; HMDB0127947; HMDB0132221; HMDB0132228; HMDB0140909; HMDB0141258; HMDB0141331; HMDB0142176; HMDB0142177; HMDB0142178; HMDB0142180; HMDB0142181; HMDB11714; HMDB35484	C10H10O5	-H(-)	100
209.068	1	31457.2	0.947801	Sedoheptulose; 1,3,7-Trimethyluric acid	C02076; C06397; C16361; CHEBI:130460; CHEBI:28723; CHEBI:691622; HMDB0002123; HMDB0003219; HMDB0029901; HMDB0029935; HMDB0029952; HMDB0036431; HMDB02123; HMDB03219; HMDB29901; HMDB29935; HMDB29952; HMDB36431	C7H14O7; C8H10N4O3	-H(-); -H(-)	100
209.082	1	50877.1	0.954748	Sinapyl alcohol	C02325; C07350; CHEBI:15951; CHEBI:64557; HMDB0013070; HMDB0029187; HMDB0029233; HMDB0033798; HMDB0034047; HMDB0036199; HMDB0039428; HMDB0041406; HMDB0060737; HMDB0125803; HMDB0127493; HMDB0129253; HMDB0129254; HMDB0129255; HMDB0129256; HMDB0130385; HMDB0133478; HMDB0133511; HMDB0133519; HMDB0133526; HMDB0133535; HMDB0135671; HMDB13070; HMDB29187; HMDB29233; HMDB33798; HMDB34047; HMDB36199; HMDB3…	C11H14O4	-H(-)	100
209.118	1	62957.3	0.949674	Jasmonic acid	C08491; CHEBI:18292; HMDB0032797; HMDB0032871; HMDB0033102; HMDB0037104; HMDB0037135; HMDB0037642; HMDB0037735; HMDB0037816; HMDB0041573; HMDB32797; HMDB32871; HMDB33102; HMDB37104; HMDB37135; HMDB37642; HMDB37735; HMDB37816; HMDB41573	C12H18O3	-H(-)	100
209.154	1	22206	0.885127	C13:2	HMDB0030425; HMDB0031014; HMDB0032052; HMDB0032098; HMDB0037286; HMDB0037307; HMDB0037390; HMDB0038249; HMDB0038258; HMDB0038291; HMDB0040232; HMDB0041554; HMDB30425; HMDB31014; HMDB32052; HMDB32098; HMDB37286; HMDB37307; HMDB37390; HMDB38249; HMDB38258; HMDB38291; HMDB40232; HMDB41554	C13H22O2	-H(-)	100
209.191	1	2692.09	0.842604	Tetradec-2-enal	HMDB0032525; HMDB0032526; HMDB32525; HMDB32526	C14H26O	-H(-)	100
210.029	1	14467.8	0.892793	Phosphocreatine	C02305; CHEBI:17287; HMDB0001511; HMDB01511	C4H10N3O5P	-H(-)	100
210.088	1	24809.5	0.945846	Zalcitabine	C07207; CHEBI:10101; HMDB0015078; HMDB15078	C9H13N3O3	-H(-)	100
210.103	1	9911.18	0.870491	Varenicline	C19306; CHEBI:84500; HMDB0015398; HMDB0029746; HMDB15398; HMDB29746	C13H13N3	-H(-)	100
211.019	1	24504.1	0.961745	Zonisamide	C07504; CHEBI:10127; HMDB0015045; HMDB15045	C8H8N2O3S	-H(-)	100
211.061	1	31502.4	0.933745	Vanillactic acid	C09801; C10674; C11155; CHEBI:1240674; CHEBI:4316; CHEBI:454991; HMDB0000913; HMDB0031704; HMDB0033835; HMDB0033839; HMDB0034493; HMDB0041286; HMDB0041661; HMDB0041663; HMDB0041665; HMDB0060557; HMDB00913; HMDB0125013; HMDB0125520; HMDB0125526; HMDB0125540; HMDB0129354; HMDB0131424; HMDB0133486; HMDB0142083; HMDB31704; HMDB33835; HMDB33839; HMDB34493; HMDB41286; HMDB41661; HMDB41663; HMDB41665; H…	C10H12O5	-H(-)	100
211.087	1	30190.8	0.900039	Harmine	C06538; CHEBI:28121; CHEBI:41320; HMDB0030311; HMDB0032066; HMDB30311; HMDB32066	C13H12N2O	-H(-)	100
211.097	1	66685.1	0.953888	3,4-Methyleneazelaic acid	CHEBI:89902; HMDB0059744; HMDB59744	C11H16O4	-H(-)	100
211.109	1	23614.1	0.92829	L-prolyl-L-proline	C07827; CHEBI:3228; CHEBI:519412; HMDB0011180; HMDB0014382; HMDB0015442; HMDB11180; HMDB14382; HMDB15442	C10H16N2O3	-H(-)	100
211.134	1	28395.3	0.908576	Cucurbic acid	C16309; CHEBI:19144; HMDB0029388; HMDB0033601; HMDB0035085; HMDB0037326; HMDB0041572; HMDB29388; HMDB33601; HMDB35085; HMDB37326; HMDB41572	C12H20O3	-H(-)	100
211.145	1	9478.33	0.831653	1,4''-Bipiperidine-1''-carboxylic acid	C16836; HMDB0060336; HMDB60336	C11H20N2O2	-H(-)	100
211.17	1	9417.95	0.824014	10-Undecenyl acetate	HMDB0031017; HMDB0031028; HMDB0031741; HMDB0032792; HMDB0034286; HMDB0037187; HMDB0037226; HMDB0037626; HMDB0037907; HMDB0038078; HMDB0039805; HMDB0040451; HMDB31017; HMDB31028; HMDB31741; HMDB32792; HMDB34286; HMDB37187; HMDB37226; HMDB37626; HMDB37907; HMDB38078; HMDB39805; HMDB40451	C13H24O2	-H(-)	100
211.206	1	2630.56	0.83099	2-Tetradecanone	CHEBI:84067; HMDB0030924; HMDB0032432; HMDB0034283; HMDB30924; HMDB32432; HMDB34283	C14H28O	-H(-)	100
212.002	1	184100	0.923877	Indoxyl sulfate	CHEBI:43355; HMDB0000682; HMDB0003309; HMDB00682; HMDB03309	C8H7NO4S	-H(-)	100
212.074	1	32300.3	0.930734	2-(4-Methyl-5-thiazolyl)ethyl butanoate	CHEBI:10979; HMDB0032418; HMDB0032422; HMDB32418; HMDB32422	C10H15NO2S	-H(-)	100
212.14	1	7713.49	0.850306	Guanadrel Sulfate	C07035; CHEBI:5555; HMDB0014371; HMDB14371	C10H19N3O2	-H(-)	100
213.041	1	22202.8	0.919317	2-hydroxy-3-(2,4,5-trihydroxyphenyl)propanoic acid	HMDB0128186; HMDB0135756; HMDB0141548	C9H10O6	-H(-)	100
213.056	1	20750.4	0.854128	Phenyl salicylate	C14163; CHEBI:34918; CHEBI:72631; HMDB0032018; HMDB0032583; HMDB0041807; HMDB0130049; HMDB32018; HMDB32583; HMDB41807	C13H10O3	-H(-)	100
213.112	1	51071	0.942885	5-Hexyltetrahydro-2-oxo-3-furancarboxylic acid	HMDB0030984; HMDB0030985; HMDB0030986; HMDB30984; HMDB30985; HMDB30986	C11H18O4	-H(-)	100
213.125	1	26569	0.903275	Dethiobiotin	C01909; CHEBI:42280; HMDB0003581; HMDB0029030; HMDB0029135; HMDB03581; HMDB29030; HMDB29135	C10H18N2O3	-H(-)	100
213.149	1	29686.9	0.93111	3-Oxododecanoic acid	C02367; CHEBI:18037; HMDB0010727; HMDB0037398; HMDB10727; HMDB37398	C12H22O3	-H(-)	100
213.185	1	38778.5	0.906439	C13:0	C04780; C17076; CHEBI:15720; CHEBI:45919; CHEBI:87536; HMDB0000910; HMDB0029552; HMDB0031018; HMDB0032211; HMDB0034140; HMDB0036217; HMDB0036219; HMDB0037311; HMDB0038729; HMDB0059900; HMDB0061828; HMDB0061829; HMDB00910; HMDB29552; HMDB31018; HMDB32211; HMDB34140; HMDB36217; HMDB36219; HMDB37311; HMDB38729; HMDB59900; HMDB61828; HMDB61829	C13H26O2	-H(-)	100
214.049	1	266905	0.91309	Glycerylphosphorylethanolamine	C01233; CHEBI:16929; HMDB0000114; HMDB00114; HMDB0059660; HMDB59660	C5H14NO6P	-H(-)	100
214.146	1	14594.3	0.860182	N-Nonanoylglycine	CHEBI:74439; HMDB0013279; HMDB13279	C11H21NO3	-H(-)	100
214.155	1	8851.27	0.943027	Diethylcarbamazine N-oxide	HMDB0060817; HMDB60817	C10H21N3O2	-H(-)	100
215.104	1	82713.5	0.969352	Prolyl-Threonine	HMDB0029027; HMDB0029069; HMDB0038239; HMDB29027; HMDB29069; HMDB38239	C9H16N2O4	-H(-)	100
215.107	1	76209.5	0.988845	3-[4-Hydroxy-3-(3-methyl-2-butenyl)phenyl]-2-propenal	HMDB0040833; HMDB0133178; HMDB40833	C14H16O2	-H(-)	100
215.14	1	36595	0.942241	Valyl-Valine	HMDB0029140; HMDB29140	C10H20N2O3	-H(-)	100
215.165	1	37338.8	0.949683	3-Hydroxydodecanoic acid	C08317; CHEBI:36206; CHEBI:39567; CHEBI:43197; HMDB0000387; HMDB0002059; HMDB0010728; HMDB00387; HMDB0040169; HMDB02059; HMDB10728; HMDB40169	C12H24O3	-H(-)	100
216.07	1	16492.6	0.888724	Captopril	CHEBI:3380; HMDB0015328; HMDB15328	C9H15NO3S	-H(-)	100
216.099	1	22751.3	0.919787	N-a-Acetylcitrulline	C15532; CHEBI:49006; HMDB0000856; HMDB0028685; HMDB0028701; HMDB0028790; HMDB00856; HMDB28685; HMDB28701; HMDB28790	C8H15N3O4	-H(-)	100
216.135	1	12893.8	0.602069	Gamma-glutamyl-L-putrescine	C05341; C15699; CHEBI:27749; CHEBI:48005; HMDB0012230; HMDB0028692; HMDB0028944; HMDB0060442; HMDB12230; HMDB28692; HMDB28944; HMDB60442	C9H19N3O3	-H(-)	100
217.108	1	47807.8	0.972118	3-Hydroxysebacic acid	CHEBI:89182; CHEBI:89312; HMDB0000350; HMDB0000424; HMDB0002534; HMDB0029189; HMDB00350; HMDB00424; HMDB02534; HMDB29189	C10H18O5	-H(-)	100
217.119	1	48933	0.877026	Meprobamate	CHEBI:199389; HMDB0014515; HMDB0028916; HMDB0028938; HMDB0029042; HMDB0029043; HMDB0029074; HMDB0029137; HMDB0033675; HMDB0041313; HMDB0094712; HMDB14515; HMDB28916; HMDB28938; HMDB29042; HMDB29043; HMDB29074; HMDB29137; HMDB33675; HMDB41313; HMDB94712	C9H18N2O4	-H(-)	100
217.135	1	15140.6	0.89861	5-Methoxydimethyltryptamine	C08309; CHEBI:2086; HMDB0002004; HMDB0060625; HMDB02004; HMDB60625	C13H18N2O	-H(-)	100
217.985	1	9542.49	0.785157	4-Nitrophenyl phosphate	C03360; CHEBI:17440; HMDB0060272; HMDB60272	C6H6NO6P	-H(-)	100
218.103	1	110840	0.962843	Pantothenic acid	C00864; CHEBI:46905; HMDB0000210; HMDB00210; HMDB0062717; HMDB62717	C9H17NO5	-H(-)	100
219.034	1	38663.8	0.865737	1-Propenyl 1-(1-propenylthio)propyl disulfide	HMDB0038967; HMDB38967	C9H16S3	-H(-)	100
219.045	1	55046	0.861135	N-Acetyl-S-(N-methylcarbamoyl)cysteine	C11490; HMDB0041942; HMDB41942	C7H12N2O4S	-H(-)	100
219.081	1	30913.1	0.860483	Alanyl-Methionine; 1-Hydroxypyrene	C14519; HMDB0013139; HMDB0028693; HMDB0028788; HMDB0028966; HMDB0029124; HMDB13139; HMDB28693; HMDB28788; HMDB28966; HMDB29124	C16H12O; C8H16N2O3S	-H(-); -H(-)	100
220.083	1	21596.3	0.657198	N-Acetylgalactosamine	C00140; C00645; C01074; C03878; C05021; CHEBI:17411; CHEBI:28009; CHEBI:28497; CHEBI:38156; CHEBI:40356; CHEBI:506227; CHEBI:63154; HMDB0000212; HMDB0000215; HMDB0000533; HMDB0000803; HMDB0000835; HMDB0000853; HMDB0001129; HMDB0014288; HMDB00212; HMDB00215; HMDB0038751; HMDB00533; HMDB0062641; HMDB0062724; HMDB00803; HMDB00835; HMDB00853; HMDB01129; HMDB14288; HMDB38751; HMDB62641; HMDB62724	C8H15NO6	-H(-)	100
220.146	1	66902.9	0.505061	Procarbazine	C07402; CHEBI:71417; HMDB0015299; HMDB15299	C12H19N3O	-H(-)	100
221.067	1	38711.7	0.951825	Ethyl glucuronide	CHEBI:87248; HMDB0010325; HMDB0125202; HMDB0131286; HMDB10325	C8H14O7	-H(-)	100
221.082	1	35485.3	0.945255	Monoisobutyl phthalic acid	C10429; C10449; CHEBI:1156602; CHEBI:34698; CHEBI:544678; CHEBI:90038; HMDB0002056; HMDB0013247; HMDB0029226; HMDB0029470; HMDB0030725; HMDB0031668; HMDB0033776; HMDB0034056; HMDB0037130; HMDB0037681; HMDB0038563; HMDB0041379; HMDB0094660; HMDB0127824; HMDB0131283; HMDB0131284; HMDB0131285; HMDB0135689; HMDB0135900; HMDB0135904; HMDB0135906; HMDB02056; HMDB13247; HMDB29226; HMDB29470; HMDB30725; …	C12H14O4	-H(-)	100
221.094	1	25043	0.94105	Glycyl-Phenylalanine	HMDB0028848; HMDB0028995; HMDB28848; HMDB28995	C11H14N2O3	-H(-)	100
221.118	1	31375.3	0.908563	Annuionone B	C04223; CHEBI:133197; CHEBI:18429; CHEBI:88836; HMDB0032121; HMDB0036819; HMDB0038894; HMDB0060565; HMDB0060698; HMDB0060920; HMDB0060921; HMDB0061943; HMDB0132941; HMDB0132943; HMDB0132945; HMDB0132946; HMDB0140966; HMDB0140967; HMDB32121; HMDB36819; HMDB38894; HMDB60565; HMDB60698; HMDB60920; HMDB60921; HMDB61943	C13H18O3	-H(-)	100
221.134	1	16013.1	0.934227	(all-E)-1,7,9-Heptadecatriene-11,13,15-triyne	HMDB0031260; HMDB31260	C17H18	-H(-)	100
221.155	1	44686.5	0.901974	Rishitin	C09715; HMDB0035593; HMDB0036790; HMDB0036791; HMDB0037605; HMDB0037820; HMDB0040178; HMDB35593; HMDB36790; HMDB36791; HMDB37605; HMDB37820; HMDB40178	C14H22O2	-H(-)	100
222.078	1	21744.1	0.897019	N-Acetyl-L-tyrosine	C01657; CHEBI:21563; HMDB0000866; HMDB0013068; HMDB00866; HMDB0094723; HMDB0094724; HMDB0094725; HMDB0094726; HMDB0094727; HMDB13068; HMDB94723; HMDB94724; HMDB94725; HMDB94726; HMDB94727	C11H13NO4	-H(-)	100
223.06	1	35196.5	0.936684	Elenolide	C00482; C09506; CHEBI:15714; CHEBI:76350; HMDB0030018; HMDB0032616; HMDB0034069; HMDB0041691; HMDB0127488; HMDB0128183; HMDB0128665; HMDB0128667; HMDB0128668; HMDB0128673; HMDB0128674; HMDB0140920; HMDB0141325; HMDB0142075; HMDB0142169; HMDB0142170; HMDB0142171; HMDB0142172; HMDB0142173; HMDB0142174; HMDB30018; HMDB32616; HMDB34069; HMDB41691	C11H12O5	-H(-)	100
223.097	1	46942.2	0.942145	Diplosporin	HMDB0030680; HMDB0030703; HMDB0032552; HMDB0032663; HMDB0036203; HMDB0040629; HMDB0040890; HMDB0124917; HMDB0124919; HMDB0124920; HMDB0125801; HMDB0127761; HMDB0127765; HMDB0135709; HMDB30680; HMDB30703; HMDB32552; HMDB32663; HMDB36203; HMDB40629; HMDB40890	C12H16O4	-H(-)	100
223.109	1	20219.5	0.94007	Butalbital	CHEBI:102524; HMDB0014386; HMDB14386	C11H16N2O3	-H(-)	100
223.133	1	37556.7	0.900821	Epoxyeremopetasinorol	C11512; CHEBI:15929; HMDB0029670; HMDB0032679; HMDB0032689; HMDB0034564; HMDB0036583; HMDB0037244; HMDB0037726; HMDB0037730; HMDB0037736; HMDB0112084; HMDB29670; HMDB32679; HMDB32689; HMDB34564; HMDB36583; HMDB37244; HMDB37726; HMDB37730; HMDB37736	C13H20O3	-H(-)	100
223.17	1	19058	0.893548	Goshuyic acid	CHEBI:70719; HMDB0000560; HMDB0030426; HMDB0030427; HMDB0031015; HMDB0032053; HMDB0032342; HMDB0032524; HMDB0036424; HMDB0037814; HMDB0038246; HMDB0038259; HMDB0038260; HMDB0039129; HMDB00560; HMDB30426; HMDB30427; HMDB31015; HMDB32053; HMDB32342; HMDB32524; HMDB36424; HMDB37814; HMDB38246; HMDB38259; HMDB38260; HMDB39129	C14H24O2	-H(-)	100
223.206	1	4099.62	0.797855	5,10-Pentadecadien-1-ol	HMDB0031111; HMDB0032218; HMDB0040377; HMDB31111; HMDB32218; HMDB40377	C15H28O	-H(-)	100
224.103	1	14410	0.870513	Nnal-N-oxide	C19580; C19603; CHEBI:82574; CHEBI:82589; HMDB0041953; HMDB0062444; HMDB41953; HMDB62444	C10H15N3O3	-H(-)	100
224.12	1	6725.06	0.755056	4-(Dimethylamino)azobenzene	C03764; C10914; CHEBI:17903; CHEBI:4045; HMDB0032141; HMDB0034853; HMDB32141; HMDB34853	C14H15N3	-H(-)	100
225.051	1	43213.1	0.953535	3-Nitrotyrosine	CHEBI:44454; HMDB0001904; HMDB01904	C9H10N2O5	-H(-)	100
225.077	1	67137.1	0.96855	3,4,5-Trimethoxyphenyl acetate	C09780; HMDB0031722; HMDB0035830; HMDB0041560; HMDB0041679; HMDB0041727; HMDB0060736; HMDB0124956; HMDB0128670; HMDB0128677; HMDB0133894; HMDB0141547; HMDB0141549; HMDB0142080; HMDB31722; HMDB35830; HMDB41560; HMDB41679; HMDB41727; HMDB60736	C11H14O5	-H(-)	100
225.088	1	43595.9	0.954608	Porphobilinogen	C00931; CHEBI:17381; CHEBI:39585; HMDB0000245; HMDB0014336; HMDB00245; HMDB14336	C10H14N2O4	-H(-)	100
225.113	1	105161	0.960141	Allixin	CHEBI:89935; HMDB0040705; HMDB0059729; HMDB40705; HMDB59729	C12H18O4	-H(-)	100
225.125	1	28003.8	0.952632	Pentobarbital	C07422; C07536; CHEBI:2673; CHEBI:7983; HMDB0014457; HMDB0015440; HMDB14457; HMDB15440	C11H18N2O3	-H(-)	100
225.15	1	22014.7	0.90383	Methyl dihydrojasmonate	CHEBI:89741; HMDB0031740; HMDB0037562; HMDB0040615; HMDB31740; HMDB37562; HMDB40615	C13H22O3	-H(-)	100
225.186	1	38551.3	0.926022	C14:1	C08322; C16947; CHEBI:131381; CHEBI:27781; CHEBI:37271; CHEBI:53206; CHEBI:70716; HMDB0000499; HMDB0000521; HMDB0002000; HMDB0005051; HMDB0010732; HMDB0030921; HMDB0031029; HMDB0031073; HMDB0032152; HMDB0032321; HMDB0034561; HMDB0037188; HMDB0037189; HMDB0037227; HMDB0037228; HMDB0037369; HMDB0037633; HMDB0038056; HMDB0040228; HMDB00499; HMDB00521; HMDB0062243; HMDB0062248; HMDB0094671; HMDB02000…	C14H26O2	-H(-)	100
225.222	1	5016.44	0.882069	Pentadecanal	C01948; CHEBI:17302; HMDB0031078; HMDB0031081; HMDB0059813; HMDB31078; HMDB31081; HMDB59813	C15H30O	-H(-)	100
226.999	1	95708	0.821294	5-Ethynyl-5''-(1-propynyl)-2,2''-bithiophene	HMDB0029735; HMDB29735	C13H8S2	-H(-)	100
227.033	1	19894.5	0.931748	Mevalonic acid-5P	C01107; CHEBI:17436; HMDB0001343; HMDB01343	C6H13O7P	-H(-)	100
227.045	1	21431.7	0.929242	L-2-Aminoethyl seryl phosphate	C03872; CHEBI:15916; HMDB0031950; HMDB31950	C5H13N2O6P	-H(-)	100
227.055	1	37934.6	0.943271	2-(2,3,5-trihydroxy-4-methoxyphenyl)propanoic acid	HMDB0125034; HMDB0125049; HMDB0125592; HMDB0125596; HMDB0141334; HMDB0142089	C10H12O6	-H(-)	100
227.092	1	88806.5	0.970012	Propyl propane thiosulfonate	HMDB0032496; HMDB32496	C11H16O5	-H(-)	100
227.105	1	52393.9	0.977004	Prolylhydroxyproline	CHEBI:132991; CHEBI:74767; HMDB0006695; HMDB0028871; HMDB0029018; HMDB0040573; HMDB0094651; HMDB06695; HMDB28871; HMDB29018; HMDB40573; HMDB94651	C10H16N2O4	-H(-)	100
227.128	1	49050.1	0.942547	Traumatic acid	C16308; CHEBI:545687; HMDB0000933; HMDB0030994; HMDB00933; HMDB30994	C12H20O4	-H(-)	100
227.14	1	42569.6	0.94438	Isoleucylproline	HMDB0011174; HMDB0011175; HMDB0028915; HMDB0028937; HMDB11174; HMDB11175; HMDB28915; HMDB28937	C11H20N2O3	-H(-)	100
227.202	1	497179	0.988792	C14:0	C06424; C13798; CHEBI:23580; CHEBI:28875; CHEBI:43722; CHEBI:542954; CHEBI:87490; CHEBI:87570; CHEBI:90062; HMDB0000806; HMDB0002221; HMDB0031072; HMDB0032318; HMDB0032548; HMDB0033788; HMDB0034461; HMDB0036216; HMDB0037312; HMDB0037495; HMDB0038034; HMDB0038969; HMDB0059865; HMDB0061781; HMDB00806; HMDB02221; HMDB31072; HMDB32318; HMDB32548; HMDB33788; HMDB34461; HMDB36216; HMDB37312; HMDB37495;…	C14H28O2	-H(-)	100
228.066	1	14588.7	0.899535	gamma-Fagarine	C10676; CHEBI:521306; HMDB0030195; HMDB0037614; HMDB30195; HMDB37614	C13H11NO3	-H(-)	100
228.099	1	43824.5	0.965644	Asparaginyl-Proline	HMDB0028739; HMDB0029012; HMDB28739; HMDB29012	C9H15N3O4	-H(-)	100
228.173	1	18917.5	0.93318	N1,N8-Diacetylspermidine	HMDB0041947; HMDB41947	C11H23N3O2	-H(-)	100
228.929	1	219715	0.804479	Di-2-thienyl disulfide	HMDB0037173; HMDB37173	C8H6S4	-H(-)	100
229.012	1	49564.4	0.960793	Pentose P	C00117; C00199; C00231; C00620; C01112; C03906; CHEBI:15807; CHEBI:16241; CHEBI:16300; CHEBI:16332; CHEBI:17363; CHEBI:52742; CHEBI:71687; HMDB0000618; HMDB0000868; HMDB0001489; HMDB0001548; HMDB0002033; HMDB0002694; HMDB0006212; HMDB0006534; HMDB0011734; HMDB0012195; HMDB00618; HMDB00868; HMDB01489; HMDB01548; HMDB02033; HMDB02694; HMDB06212; HMDB06534; HMDB11734; HMDB12195	C5H11O8P	-H(-)	100
229.084	1	39741.3	0.960998	Aspartyl-L-proline	HMDB0002335; HMDB0028761; HMDB0029013; HMDB0029756; HMDB0031701; HMDB0039110; HMDB02335; HMDB28761; HMDB29013; HMDB29756; HMDB31701; HMDB39110	C9H14N2O5	-H(-)	100
229.12	1	65140.5	0.970375	Hydroxyprolyl-Valine	HMDB0028876; HMDB0029128; HMDB28876; HMDB29128	C10H18N2O4	-H(-)	100
229.156	1	109463	0.959007	Isoleucyl-Valine	HMDB0028920; HMDB0028942; HMDB0029130; HMDB0029131; HMDB28920; HMDB28942; HMDB29130; HMDB29131	C11H22N2O3	-H(-)	100
229.181	1	258827	0.938838	3-[[5-Methyl-2-(1-methylethyl)cyclohexyl]oxy]-1,2-propanediol	HMDB0036133; HMDB0061655; HMDB36133; HMDB61655	C13H26O3	-H(-)	100
231.135	1	70769.2	0.88138	Spermic acid 2	HMDB0013075; HMDB0028917; HMDB0028939; HMDB0029064; HMDB0029065; HMDB13075; HMDB28917; HMDB28939; HMDB29064; HMDB29065	C10H20N2O4	-H(-)	100
233.009	1	87651.3	0.83273	4-[2,2''-Bithiophen-5-yl]-3-butyn-1-ol	C04486; CHEBI:16887; HMDB0034453; HMDB34453	C12H10OS2	-H(-)	100
233.079	1	28921.9	0.951826	L-beta-aspartyl-L-threonine	CHEBI:73509; HMDB0011169; HMDB0028763; HMDB0028828; HMDB0029038; HMDB0029057; HMDB0029158; HMDB11169; HMDB28763; HMDB28828; HMDB29038; HMDB29057; HMDB29158	C8H14N2O6	-H(-)	100
233.117	1	30758.7	0.930935	(10S,11S)-Pterosin C	HMDB0030763; HMDB0036046; HMDB0036607; HMDB0038218; HMDB0133171; HMDB0133172; HMDB0133173; HMDB0133174; HMDB0133175; HMDB0133176; HMDB0133177; HMDB30763; HMDB36046; HMDB36607; HMDB38218	C14H18O3	-H(-)	100
233.154	1	73217.9	0.900685	Valerenic acid	C09743; C16942; C16949; C17489; C17492; C17504; CHEBI:80811; HMDB0030016; HMDB0031349; HMDB0032081; HMDB0033252; HMDB0033253; HMDB0033960; HMDB0034562; HMDB0034742; HMDB0034956; HMDB0035202; HMDB0035407; HMDB0035408; HMDB0035413; HMDB0035639; HMDB0035794; HMDB0035869; HMDB0035889; HMDB0035935; HMDB0036035; HMDB0036390; HMDB0036392; HMDB0036427; HMDB0036449; HMDB0036466; HMDB0036647; HMDB0037038; …	C15H22O2	-H(-)	100
234.149	1	8834.46	0.863479	N,N-Didesmethyltramadol	HMDB0060849; HMDB0060851; HMDB60849; HMDB60851	C14H21NO2	-H(-)	100
235.037	1	24256	0.924237	Brassinin	CHEBI:38119; HMDB0033350; HMDB33350	C11H12N2S2	-H(-)	100
235.061	1	20495.6	0.922426	Dillapional	HMDB0030582; HMDB0030858; HMDB0033096; HMDB0040407; HMDB0128676; HMDB0137293; HMDB30582; HMDB30858; HMDB33096; HMDB40407	C12H12O5	-H(-)	100
235.133	1	40682.2	0.931235	Heptyl 4-hydroxybenzoate	C14718; CHEBI:17879; HMDB0034462; HMDB0040778; HMDB34462; HMDB40778	C14H20O3	-H(-)	100
235.17	1	33443.5	0.483222	Capsidiol	C09627; C16946; C17493; CHEBI:28283; CHEBI:545749; HMDB0002352; HMDB0030891; HMDB0030916; HMDB0030920; HMDB0031348; HMDB0032048; HMDB0032292; HMDB0032681; HMDB0033083; HMDB0033104; HMDB0034714; HMDB0034722; HMDB0035032; HMDB0035040; HMDB0035127; HMDB0035147; HMDB0035301; HMDB0035648; HMDB0035827; HMDB0036446; HMDB0036549; HMDB0036668; HMDB0036680; HMDB0036687; HMDB0037393; HMDB0037906; HMDB003802…	C15H24O2	-H(-)	100
235.206	1	2801.48	0.835392	3-(5,6,6-Trimethylbicyclo[2.2.1]hept-1-yl)cyclohexanol	HMDB0031851; HMDB0036831; HMDB31851; HMDB36831	C16H28O	-H(-)	100
236.08	1	16056.3	0.905049	Sepiapterin	C00835; C03684; C06313; CHEBI:17804; CHEBI:63931; CHEBI:74688; CHEBI:74689; CHEBI:804632; HMDB0000238; HMDB0000468; HMDB0000633; HMDB0000817; HMDB0001195; HMDB0002263; HMDB00238; HMDB0029928; HMDB00468; HMDB00633; HMDB00817; HMDB01195; HMDB02263; HMDB29928	C9H11N5O3	-H(-)	100
236.093	1	27272.8	0.926998	Salsoline-1-carboxylate	HMDB0013067; HMDB0032775; HMDB0062175; HMDB0139939; HMDB13067; HMDB32775; HMDB62175	C12H15NO4	-H(-)	100
237.077	1	50653.5	0.944554	3,4,5-Trimethoxycinnamic acid	HMDB0002511; HMDB0011721; HMDB0031771; HMDB0124869; HMDB0128658; HMDB0128659; HMDB0128697; HMDB02511; HMDB11721; HMDB31771	C12H14O5	-H(-)	100
237.091	1	59544.3	0.947508	15(R)-hydroperoxy-EPE	CHEBI:42334; HMDB0062295; HMDB62295	C8H18N2O4S	-H(-)	100
237.149	1	36618.6	0.920119	Geranyl acetoacetate	HMDB0038256; HMDB0112083; HMDB38256	C14H22O3	-H(-)	100
237.185	1	9817.17	0.838782	Geranyl 3-methylbutanoate	C09652; C16773; C16774; HMDB0029350; HMDB0030428; HMDB0031383; HMDB0031384; HMDB0032054; HMDB0032209; HMDB0032291; HMDB0032343; HMDB0033228; HMDB0034673; HMDB0035287; HMDB0035887; HMDB0036032; HMDB0036730; HMDB0036880; HMDB0037195; HMDB0037279; HMDB0037284; HMDB0038136; HMDB0038138; HMDB0038196; HMDB0038197; HMDB0038247; HMDB0038248; HMDB0038250; HMDB0039130; HMDB0039745; HMDB0040273; HMDB0040281…	C15H26O2	-H(-)	100
237.222	1	6302.41	0.805272	3-Methylcyclopentadecanone	C06123; CHEBI:17585; HMDB0034181; HMDB0037544; HMDB0060482; HMDB34181; HMDB37544; HMDB60482	C16H30O	-H(-)	100
238.037	1	11352.1	0.809782	2-{[hydroxy(6-hydroxy-2H-1,3-benzodioxol-5-yl)methylidene]amino}acetic acid	HMDB0129401	C10H9NO6	-H(-)	100
238.059	1	18499.3	0.836066	9-Carboxymethoxymethylguanine	HMDB0060805; HMDB60805	C8H9N5O4	-H(-)	100
238.095	1	14362.3	0.890121	Dihydrobiopterin	C00268; C02953; C04244; CHEBI:17248; CHEBI:64277; HMDB0000038; HMDB0002065; HMDB0002215; HMDB00038; HMDB0013031; HMDB0013642; HMDB02065; HMDB02215; HMDB13031; HMDB13642	C9H13N5O3	-H(-)	100
239.016	1	23135.9	0.913298	L-Cystine	C00491; CHEBI:16283; HMDB0000192; HMDB00192	C6H12N2O4S2	-H(-)	100
239.059	1	89540	0.953045	Propyl 1-(propylsulfinyl)propyl disulfide	HMDB0033071; HMDB33071	C9H20OS3	-H(-)	100
239.092	1	70716.3	0.963417	3-(3,4,5-Trimethoxyphenyl)propanoic acid	CHEBI:41254; CHEBI:583580; HMDB0030254; HMDB0038627; HMDB0041756; HMDB0061112; HMDB0062776; HMDB0125802; HMDB0125804; HMDB0127748; HMDB0127826; HMDB0128672; HMDB0128705; HMDB0128721; HMDB0142074; HMDB30254; HMDB38627; HMDB41756; HMDB61112; HMDB62776	C12H16O5	-H(-)	100
239.108	1	30143.6	0.966753	Obtustyrene	CHEBI:489746; HMDB0030672; HMDB0030722; HMDB0030881; HMDB0035009; HMDB0135605; HMDB0135612; HMDB30672; HMDB30722; HMDB30881; HMDB35009	C16H16O2	-H(-)	100
239.165	1	20662.7	0.917518	L-Menthyl acetoacetate	HMDB0032369; HMDB32369	C14H24O3	-H(-)	100
239.202	1	16050	0.794961	C15:1	CHEBI:46643; HMDB0029765; HMDB0032347; HMDB0034455; HMDB0036426; HMDB0037190; HMDB0037211; HMDB0037229; HMDB0038954; HMDB0039715; HMDB0040997; HMDB29765; HMDB32347; HMDB34455; HMDB36426; HMDB37190; HMDB37211; HMDB37229; HMDB38954; HMDB39715; HMDB40997	C15H28O2	-H(-)	100
239.998	1	7801.88	0.910203	Indole-3-carboxilic acid-O-sulphate	CHEBI:89621; HMDB0060002; HMDB60002	C9H7NO5S	-H(-)	100
240.099	1	17265.7	0.901701	5-Methyldeoxycytidine	C03592; CHEBI:27964; HMDB0002224; HMDB0060750; HMDB02224; HMDB60750	C10H15N3O4	-H(-)	100
241.013	1	95844.1	0.855822	Inositol cyclic phosphate	C04299; CHEBI:18426; HMDB0001125; HMDB0011748; HMDB01125; HMDB11748	C6H11O8P	-H(-)	100
241.017	1	74354.6	0.558383	[(2Z)-3-oxo-2-(phenylmethylidene)propoxy]sulfonic acid	HMDB0133624; HMDB0133627; HMDB0133630; HMDB0133757; HMDB0133759; HMDB0133761	C10H10O5S	-H(-)	100
241.072	1	69004.8	0.974528	Genipinic acid	HMDB0038126; HMDB0039136; HMDB0128185; HMDB0135754; HMDB0141545; HMDB38126; HMDB39136	C11H14O6	-H(-)	100
241.084	1	51538.9	0.968178	Thymidine	C00214; CHEBI:17748; CHEBI:63624; HMDB0000273; HMDB0015394; HMDB00273; HMDB15394	C10H14N2O5	-H(-)	100
241.16	1	20421.3	0.90496	(Z,Z)-2,9,16-Heptadecatriene-4,6-diyn-8-ol	C08445; HMDB0032674; HMDB0033693; HMDB32674; HMDB33693	C17H22O	-H(-)	100
241.182	1	47737.5	0.944689	3-Oxotetradecanoic acid	CHEBI:37270; HMDB0010730; HMDB0030982; HMDB0032370; HMDB10730; HMDB30982; HMDB32370	C14H26O3	-H(-)	100
241.218	1	169293	0.967318	C15:0	C16537; CHEBI:32361; CHEBI:39250; CHEBI:42504; CHEBI:447965; HMDB0000826; HMDB0030469; HMDB0032250; HMDB0032328; HMDB0036218; HMDB0036220; HMDB0037306; HMDB0038907; HMDB0040998; HMDB0041588; HMDB0059820; HMDB0059833; HMDB0061707; HMDB00826; HMDB30469; HMDB32250; HMDB32328; HMDB36218; HMDB36220; HMDB37306; HMDB38907; HMDB40998; HMDB41588; HMDB59820; HMDB59833; HMDB61707	C15H30O2	-H(-)	100
242.176	1	73812.9	0.956296	N-Undecanoylglycine	CHEBI:74438; HMDB0013286; HMDB13286	C13H25NO3	-H(-)	100
242.997	1	24909.1	0.941088	(2E)-3-[3-(sulfooxy)phenyl]prop-2-enoic acid	HMDB0124975; HMDB0125166; HMDB0127985; HMDB0128093; HMDB0134054	C9H8O6S	-H(-)	100
243.052	1	66657.3	0.949587	1-O-Galloylglycerol	HMDB0039177; HMDB39177	C10H12O7	-H(-)	100
243.063	1	103279	0.979056	Uridine	C00299; C02067; CHEBI:16704; CHEBI:17802; HMDB0000296; HMDB0000767; HMDB0006075; HMDB00296; HMDB00767; HMDB06075	C9H12N2O6	-H(-)	100
243.099	1	52321.6	0.979955	Glutamylproline	CHEBI:73508; HMDB0028827; HMDB0028864; HMDB0029016; HMDB0029157; HMDB0029439; HMDB28827; HMDB28864; HMDB29016; HMDB29157; HMDB29439	C10H16N2O5	-H(-)	100
243.123	1	73768.9	0.961789	Polyethylene, oxidized	HMDB0032472; HMDB32472	C12H20O5	-H(-)	100
243.136	1	53286	0.960454	Hydroxyprolyl-Isoleucine	HMDB0028866; HMDB0028867; HMDB0028908; HMDB0028930; HMDB28866; HMDB28867; HMDB28908; HMDB28930	C11H20N2O4	-H(-)	100
243.16	1	98743.8	0.971289	1,11-Undecanedicarboxylic acid	CHEBI:73718; HMDB0002327; HMDB0036141; HMDB0037184; HMDB02327; HMDB36141; HMDB37184	C13H24O4	-H(-)	100
243.171	1	85155.1	0.958823	Isoleucyl-Isoleucine	C11332; CHEBI:6418; HMDB0028910; HMDB0028911; HMDB0028932; HMDB0028933; HMDB28910; HMDB28911; HMDB28932; HMDB28933	C12H24N2O3	-H(-)	100
244.108	1	16345.2	0.825214	OR-1896	HMDB0060861; HMDB60861	C13H15N3O2	-H(-)	100
244.131	1	32257.8	0.916368	Asparaginyl-Isoleucine	HMDB0028734; HMDB0028735; HMDB0028810; HMDB0028902; HMDB0028924; HMDB0029125; HMDB0029141; HMDB28734; HMDB28735; HMDB28810; HMDB28902; HMDB28924; HMDB29125; HMDB29141	C10H19N3O4	-H(-)	100
244.17	1	18565.6	0.902745	Dezocine	C08010; CHEBI:4474; HMDB0015340; HMDB15340	C16H23NO	-H(-)	100
245.013	1	71185.5	0.96254	3-[3-(Sulfooxy)phenyl]propanoic acid	CHEBI:64414; HMDB0094710; HMDB0125171; HMDB0128001; HMDB0130016; HMDB0134064; HMDB0134069; HMDB0134071; HMDB0134074; HMDB0134080; HMDB0134083; HMDB94710	C9H10O6S	-H(-)	100
245.096	1	55464.3	0.973777	Methionyl-Proline	HMDB0028981; HMDB0029023; HMDB28981; HMDB29023	C10H18N2O3S	-H(-)	100
245.115	1	49230.1	0.965312	L-beta-aspartyl-L-leucine	CHEBI:68846; CHEBI:68848; HMDB0011166; HMDB0011172; HMDB0028756; HMDB0028757; HMDB0028832; HMDB0028903; HMDB0028925; HMDB0029126; HMDB0029162; HMDB0059717; HMDB11166; HMDB11172; HMDB28756; HMDB28757; HMDB28832; HMDB28903; HMDB28925; HMDB29126; HMDB29162; HMDB59717	C10H18N2O5	-H(-)	100
246.072	1	12869.1	0.914834	Asparaginyl-Aspartic acid	HMDB0028727; HMDB0028748; HMDB28727; HMDB28748	C8H13N3O6	-H(-)	100
246.992	1	322580	0.918704	Vanillic acid 4-sulfate	CHEBI:88847; HMDB0041788; HMDB0125151; HMDB0140929; HMDB41788	C8H8O7S	-H(-)	100
247.094	1	30028.8	0.955072	Glutamylthreonine	CHEBI:133747; CHEBI:73510; HMDB0028829; HMDB0029060; HMDB0029159; HMDB28829; HMDB29060; HMDB29159	C9H16N2O6	-H(-)	100
247.112	1	25116.6	0.91232	Methionyl-Valine	HMDB0028986; HMDB0029133; HMDB28986; HMDB29133	C10H20N2O3S	-H(-)	100
247.133	1	21581.6	0.915564	(S)-Pterosin A	C09301; HMDB0030757; HMDB0030888; HMDB0030910; HMDB0031378; HMDB0031386; HMDB0031387; HMDB0031970; HMDB0032649; HMDB0033707; HMDB0034123; HMDB0035131; HMDB0035132; HMDB0035223; HMDB0035503; HMDB0035708; HMDB0035903; HMDB0036005; HMDB0036040; HMDB0036641; HMDB0036770; HMDB0036772; HMDB0037022; HMDB0037557; HMDB0037800; HMDB0038326; HMDB0038794; HMDB0039859; HMDB0134144; HMDB0134145; HMDB0134146; H…	C15H20O3	-H(-)	100
247.169	1	18617.1	0.881913	C16:4	HMDB0032228; HMDB0036221; HMDB0036640; HMDB0037713; HMDB0037719; HMDB32228; HMDB36221; HMDB36640; HMDB37713; HMDB37719	C16H24O2	-H(-)	100
249.067	1	59500	0.949725	5-Methoxycanthin-6-one	CHEBI:544162; HMDB0030227; HMDB0041064; HMDB30227; HMDB41064	C15H10N2O2	-H(-)	100
249.113	1	31730.3	0.939324	Ubiquinone-1	C00399; CHEBI:46234; CHEBI:82625; HMDB0002012; HMDB0032116; HMDB0038804; HMDB0094669; HMDB0133182; HMDB0134155; HMDB0135907; HMDB02012; HMDB32116; HMDB38804; HMDB94669	C14H18O4	-H(-)	100
249.149	1	45887.6	0.933997	Gemfibrozil	C07020; C09711; CHEBI:5296; HMDB0015371; HMDB0030917; HMDB0031901; HMDB0034721; HMDB0035117; HMDB0035137; HMDB0035148; HMDB0035358; HMDB0035760; HMDB0035798; HMDB0036036; HMDB0036037; HMDB0036550; HMDB0036563; HMDB0036664; HMDB0037064; HMDB0037529; HMDB0037559; HMDB0039156; HMDB0039635; HMDB0039644; HMDB0040754; HMDB0061839; HMDB15371; HMDB30917; HMDB31901; HMDB34721; HMDB35117; HMDB35137; HMDB35…	C15H22O3	-H(-)	100
249.185	1	19205.9	0.917343	C16:3	HMDB0035293; HMDB0037631; HMDB0037712; HMDB35293; HMDB37631; HMDB37712	C16H26O2	-H(-)	100
250.095	1	12857.2	0.877575	Deoxyadenosine	C00559; C05198; CHEBI:17256; CHEBI:17319; HMDB0000101; HMDB0001983; HMDB0005778; HMDB00101; HMDB0011722; HMDB01983; HMDB05778; HMDB11722	C10H13N5O3	-H(-)	100
251.056	1	19445.2	0.940517	2-O-(Z-p-Hydroxycinnamoyl)-(x)-glyceric acid	HMDB0041195; HMDB0061748; HMDB0128660; HMDB0128661; HMDB0128664; HMDB0137274; HMDB41195; HMDB61748	C12H12O6	-H(-)	100
251.104	1	29690.1	0.950625	3''-Hydroxyhexobarbital	HMDB0013940; HMDB0013941; HMDB0028699; HMDB0029004; HMDB0029046; HMDB0029098; HMDB13940; HMDB13941; HMDB28699; HMDB29004; HMDB29046; HMDB29098	C12H16N2O4	-H(-)	100
251.128	1	61586.3	0.94674	2,2,4,4-Tetramethyl-6-(1-oxobutyl)-1,3,5-cyclohexanetrione	HMDB0033197; HMDB0036047; HMDB0059661; HMDB33197; HMDB36047; HMDB59661	C14H20O4	-H(-)	100
251.202	1	19829.5	0.891978	C16:2	CHEBI:86147; HMDB0000477; HMDB0029351; HMDB0030429; HMDB0031086; HMDB0032340; HMDB0037805; HMDB0038255; HMDB0039131; HMDB00477; HMDB29351; HMDB30429; HMDB31086; HMDB32340; HMDB37805; HMDB38255; HMDB39131	C16H28O2	-H(-)	100
251.237	1	3168.8	0.901833	13-Heptadecyn-1-ol	HMDB0013813; HMDB0041335; HMDB13813; HMDB41335	C17H32O	-H(-)	100
252.051	1	9562.83	0.865067	N-Salicyloylaspartic acid	HMDB0039506; HMDB39506	C11H11NO6	-H(-)	100
252.1	1	11278	0.903101	Triamterene	CHEBI:117411; D00386; HMDB0001940; HMDB01940	C12H11N7	-H(-)	100
252.11	1	9314.62	0.797693	Penciclovir	C07417; CHEBI:7956; HMDB0014444; HMDB14444	C10H15N5O3	-H(-)	100
253.05	1	23416.4	0.945515	5-L-Glutamyl-taurine	C05844; HMDB0004195; HMDB04195	C7H14N2O6S	-H(-)	100
253.072	1	39449	0.965626	L-Phosphoarginine; 3-(6,7-dimethoxy-2H-1,3-benzodioxol-5-yl)-3-hydroxypropanal	C05945; CHEBI:18412; HMDB0029438; HMDB0128666; HMDB0128669; HMDB0128671; HMDB0128675; HMDB0137285; HMDB0142077; HMDB29438	C12H14O6; C6H15N4O5P	-H(-); -H(-)	100
253.107	1	61765.3	0.964384	Methyl 3-(2,3-dihydroxy-3-methylbutyl)-4-hydroxybenzoate	HMDB0032796; HMDB32796	C13H18O5	-H(-)	100
253.18	1	141553	0.951243	Lubiminol	HMDB0029604; HMDB0035780; HMDB0036053; HMDB0036866; HMDB0037197; HMDB0040276; HMDB29604; HMDB35780; HMDB36053; HMDB36866; HMDB37197; HMDB40276	C15H26O3	-H(-)	100
254.982	1	169335	0.929623	Ascorbic acid-2-sulfate	HMDB0060649; HMDB60649	C6H8O9S	-H(-)	100
255.087	1	127048	0.982673	3-hydroxy-3-(3,4,5-trimethoxyphenyl)propanoic acid	HMDB0141328; HMDB0141330; HMDB0142079; HMDB0142082	C12H16O6	-H(-)	100
255.115	1	108427	0.972524	1-(9H-Pyrido[3,4-b]indol-1-yl)-1,4-butanediol	HMDB0035193; HMDB35193	C15H16N2O2	-H(-)	100
255.123	1	137001	0.97444	1-Methoxy-1-(2,4,5-trimethoxyphenyl)-2-propanol	HMDB0031772; HMDB0040352; HMDB31772; HMDB40352	C13H20O5	-H(-)	100
255.138	1	123829	0.97033	Falcarindione	HMDB0033680; HMDB33680	C17H20O2	-H(-)	100
256.096	1	46438.5	0.970269	Glycerophosphocholine	C00670; CHEBI:16870; HMDB0000049; HMDB0000086; HMDB00049; HMDB00086	C8H20NO6P	-H(-)	100
256.156	1	37629.5	0.928623	2-Hexenoylcarnitine	HMDB0013161; HMDB13161	C13H23NO4	-H(-)	100
257.103	1	122278	0.979167	1,1''-(Tetrahydro-6a-hydroxy-2,3a,5-trimethylfuro[2,3-d]-1,3-dioxole-2,5-di...	HMDB0032527; HMDB32527	C12H18O6	-H(-)	100
257.115	1	49633.2	0.98076	gamma-L-Glutamyl-L-pipecolic acid	HMDB0038614; HMDB0038676; HMDB38614; HMDB38676	C11H18N2O5	-H(-)	100
257.175	1	105429	0.0110753	Tetradecanedioic acid	C11002; C14260; CHEBI:76308; HMDB0000872; HMDB0040429; HMDB0041618; HMDB0059946; HMDB0059947; HMDB00872; HMDB40429; HMDB41618; HMDB59946; HMDB59947	C14H26O4	-H(-)	100
258.146	1	35757.5	0.893057	Glutaminylisoleucine	HMDB0028800; HMDB0028801; HMDB0028868; HMDB0028905; HMDB0028921; HMDB0028927; HMDB0028943; HMDB0028952; HMDB28800; HMDB28801; HMDB28868; HMDB28905; HMDB28921; HMDB28927; HMDB28943; HMDB28952	C11H21N3O4	-H(-)	100
258.182	1	29752	0.279982	Isoleucyl-Lysine	HMDB0028912; HMDB0028934; HMDB0028954; HMDB0028955; HMDB28912; HMDB28934; HMDB28954; HMDB28955	C12H25N3O3	-H(-)	100
258.992	1	88033.9	0.913018	Caffeic acid 3-sulfate	CHEBI:90242; HMDB0041706; HMDB0041708; HMDB0125409; HMDB0125831; HMDB0127962; HMDB0134087; HMDB0135272; HMDB41706; HMDB41708	C9H8O7S	-H(-)	100
259.022	1	229332	0.950273	Hexose P	C00085; C00092; C00103; C00275; C00636; C01094; C01097; C01172; C01177; C02888; C03267; C03546; C03862; C04006; C05345; CHEBI:1220424; CHEBI:12350; CHEBI:15946; CHEBI:16077; CHEBI:16084; CHEBI:17719; CHEBI:18105; CHEBI:18169; CHEBI:18384; CHEBI:35374; CHEBI:38342; CHEBI:4170; CHEBI:4251; CHEBI:49728; CHEBI:64838; CHEBI:704854; HMDB0000124; HMDB0000213; HMDB0000645; HMDB0000994; HMDB0001076; HMDB0…	C6H13O9P	-H(-)	100
259.082	1	49185.6	0.961824	3-Furanmethanol glucoside	HMDB0032924; HMDB32924	C11H16O7	-H(-)	100
259.118	1	65319.9	0.965825	Glycerol tripropanoate	HMDB0032857; HMDB32857	C12H20O6	-H(-)	100
259.13	1	63083.2	0.973582	gamma-Glutamylisoleucine	CHEBI:68433; CHEBI:68434; CHEBI:73506; HMDB0011170; HMDB0011171; HMDB0028822; HMDB0028823; HMDB0028906; HMDB0028928; HMDB0029152; HMDB0029153; HMDB11170; HMDB11171; HMDB28822; HMDB28823; HMDB28906; HMDB28928; HMDB29152; HMDB29153	C11H20N2O5	-H(-)	100
259.145	1	24581	0.946277	Baptifoline	C10755; CHEBI:71608; HMDB0033481; HMDB0094673; HMDB33481; HMDB94673	C15H20N2O2	-H(-)	100
261.008	1	46235.5	0.966584	Homovanillic acid sulfate	CHEBI:88405; CHEBI:88716; HMDB0011719; HMDB0041648; HMDB0041721; HMDB0059967; HMDB0061117; HMDB0132291; HMDB0132292; HMDB0134099; HMDB11719; HMDB41648; HMDB41721; HMDB59967; HMDB61117	C9H10O7S	-H(-)	100
261.113	1	37014.4	0.955697	5,6-Dihydro-4-methoxy-6-[2-(4-methoxyphenyl)ethyl]-2H-pyran-2-one	HMDB0030549; HMDB0030691; HMDB0035596; HMDB0038399; HMDB0039497; HMDB0124830; HMDB30549; HMDB30691; HMDB35596; HMDB38399; HMDB39497	C15H18O4	-H(-)	100
261.127	1	39623.8	0.94737	Isoleucyl-Methionine; Alnustone	HMDB0028913; HMDB0028935; HMDB0028976; HMDB0028977; HMDB0031664; HMDB28913; HMDB28935; HMDB28976; HMDB28977; HMDB31664	C11H22N2O3S; C19H18O	-H(-); -H(-)	100
261.149	1	26366.6	0.91914	2,4-bis(3-methylbut-2-en-1-yl)benzene-1,3,5-triol	HMDB0133034; HMDB0133061	C16H22O3	-H(-)	100
261.222	1	5169.73	0.584198	6,10,14-Trimethyl-5,9,13-pentadecatrien-2-one	HMDB0034495; HMDB0037519; HMDB34495; HMDB37519	C18H30O	-H(-)	100
262.073	1	11192	0.873781	Dimethylthiambutene	CHEBI:59781; HMDB0061719; HMDB61719	C14H17NS2	-H(-)	100
262.181	1	2713.01	0.808154	N-Desmethylvenlafaxine	C07153; CHEBI:75725; CHEBI:83525; CHEBI:83527; HMDB0013892; HMDB0014339; HMDB0015646; HMDB0029567; HMDB0060532; HMDB13892; HMDB14339; HMDB15646; HMDB29567; HMDB60532	C16H25NO2	-H(-)	100
262.937	1	6042.91	0.763746	2,3,5,7,9-Pentathiadecane 2,2-dioxide	HMDB0039734; HMDB39734	C5H12O2S5	-H(-)	100
263.071	1	19509.8	0.928152	N-Acetylcystathionine	CHEBI:88610; HMDB0002381; HMDB0028759; HMDB0028969; HMDB0031985; HMDB02381; HMDB28759; HMDB28969; HMDB31985	C9H16N2O5S	-H(-)	100
263.092	1	25452.4	0.936291	1''-Acetoxyeugenol acetate	HMDB0036544; HMDB36544	C14H16O5	-H(-)	100
263.104	1	20484.2	0.96439	Acetyl-N-formyl-5-methoxykynurenamine	C04148; C05642; CHEBI:17884; CHEBI:58310; HMDB0004259; HMDB0006344; HMDB0061136; HMDB0062645; HMDB04259; HMDB06344; HMDB61136; HMDB62645	C13H16N2O4	-H(-)	100
263.128	1	39424.2	0.946267	gamma-CEHC	C06082; C09600; CHEBI:18743; CHEBI:581942; CHEBI:62426; HMDB0001931; HMDB0030102; HMDB0031972; HMDB0033227; HMDB0033661; HMDB0034719; HMDB0035140; HMDB0035715; HMDB0035805; HMDB0035874; HMDB0036043; HMDB0036045; HMDB0036093; HMDB0036125; HMDB0036130; HMDB0036135; HMDB0036202; HMDB0036773; HMDB0036931; HMDB0037055; HMDB0037528; HMDB0038156; HMDB0040119; HMDB0041227; HMDB0041284; HMDB0124832; HMDB0…	C15H20O4	-H(-)	100
263.14	1	28032.1	0.9467	Vorinostat	C10497; CHEBI:45716; HMDB0015568; HMDB0029008; HMDB0029134; HMDB0033463; HMDB0139553; HMDB0139638; HMDB15568; HMDB29008; HMDB29134; HMDB33463	C14H20N2O3	-H(-)	100
263.165	1	47174.8	0.932845	12-Oxo-2,3-dinor-10,15-phytodienoic acid	CHEBI:88829; HMDB0032090; HMDB0061935; HMDB32090; HMDB61935	C16H24O3	-H(-)	100
263.201	1	5707.19	0.813626	Cedryl acetate	CHEBI:602138; HMDB0035910; HMDB0036153; HMDB0037218; HMDB0037224; HMDB0037273; HMDB0039630; HMDB0240268; HMDB35910; HMDB36153; HMDB37218; HMDB37224; HMDB37273; HMDB39630	C17H28O2	-H(-)	100
263.238	1	3742.65	0.909944	(±)-(Z)-2-(5-Tetradecenyl)cyclobutanone	HMDB0037543; HMDB37543	C18H32O	-H(-)	100
264.062	1	20084.9	0.907221	Isoniazid alpha-ketoglutaric acid	C16625; HMDB0060663; HMDB60663	C11H11N3O5	-H(-)	100
264.11	1	10145.8	0.860175	D-1-[(3-Carboxypropyl)amino]-1-deoxyfructose	HMDB0038663; HMDB38663	C10H19NO7	-H(-)	100
265.108	1	331814	0.981326	3'',4'',5''-Trimethoxycinnamyl alcohol acetate	HMDB0040891; HMDB0041582; HMDB0125455; HMDB0133195; HMDB0133196; HMDB0133197; HMDB0133198; HMDB40891; HMDB41582	C14H18O5	-H(-)	100
265.218	1	9944.93	0.871161	Methyl 2E,4Z-hexadecadienoate	HMDB0031050; HMDB31050	C17H30O2	-H(-)	100
265.254	1	9452.25	0.906453	9-Octadecenal	CHEBI:417823; HMDB0030965; HMDB0037517; HMDB30965; HMDB37517	C18H34O	-H(-)	100
266.09	1	30827.9	0.956779	Adenosine	C00212; C00330; C07195; C07210; CHEBI:10110; CHEBI:16335; CHEBI:17172; CHEBI:45327; HMDB0000050; HMDB0000085; HMDB0004401; HMDB0004402; HMDB0004421; HMDB00050; HMDB00085; HMDB0014340; HMDB0014638; HMDB04401; HMDB04402; HMDB04421; HMDB14340; HMDB14638	C10H13N5O4	-H(-)	100
267.027	1	42820.6	0.966501	(-)-Dioxibrassinin	HMDB0038634; HMDB38634	C11H12N2O2S2	-H(-)	100
267.073	1	319841	0.978916	Inosine	C00294; CHEBI:17596; CHEBI:705435; CHEBI:74074; HMDB0000195; HMDB0000481; HMDB0003040; HMDB00195; HMDB00481; HMDB03040	C10H12N4O5	-H(-)	100
267.123	1	81442.1	0.977613	Kamahine C	HMDB0038935; HMDB0061643; HMDB38935; HMDB61643	C14H20O5	-H(-)	100
267.146	1	41725.1	0.96366	Histidinyl-Isoleucine	C05010; HMDB0028888; HMDB0028889; HMDB0028909; HMDB0028931; HMDB28888; HMDB28889; HMDB28909; HMDB28931	C12H20N4O3	-H(-)	100
267.233	1	65244.4	0.940772	Cyclohexaneundecanoic acid	C12100; C16536; CHEBI:75094; CHEBI:80550; CHEBI:84328; HMDB0030997; HMDB0031046; HMDB0040888; HMDB0060038; HMDB0061858; HMDB0062437; HMDB0062542; HMDB30997; HMDB31046; HMDB40888; HMDB60038; HMDB61858; HMDB62437; HMDB62542	C17H32O2	-H(-)	100
267.269	1	13287.6	0.920464	Stearaldehyde	C01838; CHEBI:17034; CHEBI:73504; HMDB0002384; HMDB0029632; HMDB0062710; HMDB02384; HMDB29632; HMDB62710	C18H36O	-H(-)	100
268.023	1	8273.57	0.919785	N-Acetyl-L-glutamyl 5-phosphate; (±)-Mephosfolan	C04133; CHEBI:16878; HMDB0006456; HMDB0031801; HMDB06456; HMDB31801	C7H12NO8P; C8H16NO3PS2	-H(-); -H(-)	100
268.265	1	5800.12	0.872772	Capsiamide	C17515; HMDB0040940; HMDB40940	C17H35NO	-H(-)	100
269.068	1	50918.3	0.962069	Phenylglucuronide	CHEBI:64681; HMDB0059806; HMDB0060014; HMDB0135168; HMDB59806; HMDB60014	C12H14O7	-H(-)	100
269.088	1	123499	0.968367	D-erythro-L-galacto-Nonulose	HMDB0029955; HMDB29955	C9H18O9	-H(-)	100
269.176	1	38139.3	0.946238	Ethylene brassylate	HMDB0040459; HMDB40459	C15H26O4	-H(-)	100
269.212	1	112638	0.978522	3-Oxohexadecanoic acid	CHEBI:37251; HMDB0010733; HMDB0030972; HMDB0030973; HMDB0030978; HMDB10733; HMDB30972; HMDB30973; HMDB30978	C16H30O3	-H(-)	100
269.248	1	219345	0.979317	Heptadecanoic acid	C16995; CHEBI:32365; CHEBI:70838; CHEBI:84874; HMDB0002259; HMDB0031067; HMDB0034131; HMDB0037372; HMDB0040392; HMDB0040598; HMDB0059870; HMDB0061709; HMDB0061859; HMDB02259; HMDB31067; HMDB34131; HMDB37372; HMDB40392; HMDB40598; HMDB59870; HMDB61709; HMDB61859	C17H34O2	-H(-)	100
270.077	1	14351.4	0.902363	Koeniginequinone B	HMDB0032109; HMDB0040382; HMDB0060647; HMDB32109; HMDB40382; HMDB60647	C15H13NO4	-H(-)	100
271.082	1	43107.9	0.967005	Arbutin	C06186; CHEBI:18305; HMDB0029943; HMDB29943	C12H16O7	-H(-)	100
271.228	1	100395	0.967566	16-Hydroxy hexadecanoic acid	C18218; CHEBI:37248; CHEBI:38247; CHEBI:55328; CHEBI:75972; HMDB0006294; HMDB0010734; HMDB0031057; HMDB0061658; HMDB0062548; HMDB0112184; HMDB0112185; HMDB0112186; HMDB0112187; HMDB0112188; HMDB0112189; HMDB0112190; HMDB0112191; HMDB0112192; HMDB06294; HMDB10734; HMDB31057; HMDB61658; HMDB62548	C16H32O3	-H(-)	100
272.005	1	21297.8	0.933757	Stepronin	HMDB0015492; HMDB15492	C10H11NO4S2	-H(-)	100
272.172	1	14280.8	0.720511	Arginyl-Valine	HMDB0028722; HMDB0029121; HMDB28722; HMDB29121	C11H23N5O3	-H(-)	100
273.001	1	24157.5	0.92741	D-Glucuronic acid 1-phosphate	C05385; CHEBI:35145; HMDB0003976; HMDB0006329; HMDB03976; HMDB06329	C6H11O10P	-H(-)	100
273.125	1	30520.1	0.985357	Imazamethabenz	HMDB0034885; HMDB34885	C15H18N2O3	-H(-)	100
273.171	1	43621.2	0.878883	3-Hydroxytetradecanedioic acid	HMDB0000394; HMDB00394	C14H26O5	-H(-)	100
274.105	1	28261.8	0.931915	Norophthalmic acid	C05283; CHEBI:73707; CHEBI:73847; HMDB0005766; HMDB0011738; HMDB0028796; HMDB0028817; HMDB0028833; HMDB0029147; HMDB05766; HMDB11738; HMDB28796; HMDB28817; HMDB28833; HMDB29147	C10H17N3O6	-H(-)	100
274.141	1	22570.8	0.895631	Epsilon-(gamma-Glutamyl)-lysine	C04700; CHEBI:73521; CHEBI:88494; HMDB0003869; HMDB0004207; HMDB0028824; HMDB0028950; HMDB0029154; HMDB03869; HMDB04207; HMDB28824; HMDB28950; HMDB29154	C11H21N3O5	-H(-)	100
274.145	1	19262.8	0.927461	4,5-Dihydropiperlonguminine	HMDB0041488; HMDB0060989; HMDB41488; HMDB60989	C16H21NO3	-H(-)	100
274.161	1	10672.9	0.793983	Cyclobenzaprine	C06931; CHEBI:3996; HMDB0015060; HMDB15060	C20H21N	-H(-)	100
275.076	1	24130.4	0.948341	3,4,5-trihydroxy-6-[(3-methylbut-2-enoyl)oxy]oxane-2-carboxylic acid	HMDB0128920; HMDB0129102	C11H16O8	-H(-)	100
275.165	1	27764.7	0.925443	Cyclandelate	C10494; CHEBI:3988; HMDB0015586; HMDB0031463; HMDB0038938; HMDB0038994; HMDB0040375; HMDB0041201; HMDB0137236; HMDB0137237; HMDB15586; HMDB31463; HMDB38938; HMDB38994; HMDB40375; HMDB41201	C17H24O3	-H(-)	100
275.201	1	12943.8	0.849038	19-Norandrosterone	C16300; CHEBI:32389; CHEBI:36412; CHEBI:529214; CHEBI:87333; HMDB0002697; HMDB0004590; HMDB0005886; HMDB0006547; HMDB0032464; HMDB0032672; HMDB0034382; HMDB0062677; HMDB02697; HMDB04590; HMDB05886; HMDB06547; HMDB32464; HMDB32672; HMDB34382; HMDB62677	C18H28O2	-H(-)	100
276.102	1	54235.5	0.875142	Glutaminylmethionine	HMDB0028803; HMDB0028971; HMDB0028987; HMDB28803; HMDB28971; HMDB28987	C10H19N3O4S	-H(-)	100
277.003	1	13136.3	0.927245	2-hydroxy-3-[4-hydroxy-3-(sulfooxy)phenyl]propanoic acid	HMDB0124971; HMDB0124972; HMDB0128014; HMDB0131461	C9H10O8S	-H(-)	100
277.086	1	34385.5	0.96064	Glutamylmethionine	CHEBI:73507; CHEBI:82965; HMDB0028825; HMDB0028972; HMDB0029155; HMDB0034367; HMDB28825; HMDB28972; HMDB29155; HMDB34367	C10H18N2O5S	-H(-)	100
277.144	1	55391.9	0.949159	alpha-CEHC	C03343; C14214; C15205; CHEBI:17243; CHEBI:34687; CHEBI:626842; CHEBI:79053; HMDB0001518; HMDB0013248; HMDB0013835; HMDB0033244; HMDB0133045; HMDB0133047; HMDB0133048; HMDB0133084; HMDB0133085; HMDB0133086; HMDB0133087; HMDB0133088; HMDB0133089; HMDB0133090; HMDB0133091; HMDB01518; HMDB13248; HMDB13835; HMDB33244	C16H22O4	-H(-)	100
277.156	1	46434	0.981406	Leucyl-phenylalanine	C11221; CHEBI:111173; CHEBI:383437; HMDB0013243; HMDB0028914; HMDB0028936; HMDB0028998; HMDB0062483; HMDB13243; HMDB28914; HMDB28936; HMDB28998; HMDB62483	C15H22N2O3	-H(-)	100
277.218	1	166613	0.966083	Alpha-Linolenic acid	C06426; C06427; C08364; CHEBI:27432; CHEBI:28661; CHEBI:38383; CHEBI:86148; HMDB0001388; HMDB0003073; HMDB0030962; HMDB0030963; HMDB0030964; HMDB01388; HMDB03073; HMDB30962; HMDB30963; HMDB30964	C18H30O2	-H(-)	100
278.115	1	14957	0.91394	Asparaginyl-Phenylalanine	HMDB0028738; HMDB0028990; HMDB28738; HMDB28990	C13H17N3O4	-H(-)	100
279.085	1	62614.9	0.967622	Methionyl-Methionine	HMDB0028979; HMDB28979	C10H20N2O3S2	-H(-)	100
279.101	1	72385.4	0.990969	Levosimendan	CHEBI:50567; HMDB0015058; HMDB15058	C14H12N6O	-H(-)	100
279.125	1	159624	0.979359	Hydroxystilbamidine	HMDB0240284	C16H16N4O	-H(-)	100
279.138	1	90961.4	0.971661	7-(4-Hydroxyphenyl)-1-phenyl-4-hepten-3-one	HMDB0033295; HMDB0133911; HMDB0133912; HMDB0133913; HMDB0133914; HMDB0133915; HMDB0133916; HMDB0133917; HMDB0133918; HMDB0133919; HMDB0134612; HMDB0134613; HMDB0134614; HMDB0134615; HMDB0134616; HMDB0134617; HMDB0134618; HMDB0134619; HMDB0134620; HMDB0134621; HMDB0134622; HMDB0141091; HMDB33295	C19H20O2	-H(-)	100
279.159	1	145050	0.966134	Prehumulinic acid	HMDB0030148; HMDB0036979; HMDB0040755; HMDB0041229; HMDB30148; HMDB36979; HMDB40755; HMDB41229	C16H24O4	-H(-)	100
279.234	1	3.9942e+06	0.983912	C18:2	C01595; C04056; CHEBI:17351; CHEBI:32798; CHEBI:75108; CHEBI:82749; HMDB0000673; HMDB0003797; HMDB0005047; HMDB0005048; HMDB0006270; HMDB0029800; HMDB0030430; HMDB0031051; HMDB0031097; HMDB0061864; HMDB0062238; HMDB0062784; HMDB00673; HMDB03797; HMDB05047; HMDB05048; HMDB06270; HMDB29800; HMDB30430; HMDB31051; HMDB31097; HMDB61864; HMDB62238; HMDB62784	C18H32O2	-H(-)	100
280.264	1	372664	0.985047	Oleamide	C19670; CHEBI:116314; HMDB0002117; HMDB02117	C18H35NO	-H(-)	100
281.114	1	108962	0.987425	Threoninyl-Tyrosine	HMDB0029073; HMDB0029115; HMDB0061146; HMDB29073; HMDB29115; HMDB61146	C13H18N2O5	-H(-)	100
281.176	1	190434	0.975195	Lactapiperanol C	HMDB0033630; HMDB0062365; HMDB0062366; HMDB33630; HMDB62365; HMDB62366	C16H26O4	-H(-)	100
281.249	1	7.66541e+06	0.986199	Oleic acid	C00712; C08367; CHEBI:16196; CHEBI:28727; CHEBI:36021; CHEBI:36022; CHEBI:50464; CHEBI:82617; HMDB0000207; HMDB0000573; HMDB0002066; HMDB0002080; HMDB0003231; HMDB0010377; HMDB00207; HMDB0041480; HMDB00573; HMDB0059871; HMDB0062218; HMDB0062242; HMDB0062703; HMDB02066; HMDB02080; HMDB0240219; HMDB03231; HMDB10377; HMDB41480; HMDB59871; HMDB62218; HMDB62242; HMDB62703	C18H34O2	-H(-)	100
282.085	1	58495.6	0.981989	Guanosine	C00387; CHEBI:16750; CHEBI:40304; HMDB0000133; HMDB0003333; HMDB00133; HMDB03333	C10H13N5O5	-H(-)	100
282.12	1	36806.2	0.930885	Glutaminylhistidine	HMDB0028799; HMDB0028883; HMDB0028899; HMDB28799; HMDB28883; HMDB28899	C11H17N5O4	-H(-)	100
283.157	1	115564	0.972308	6,7-Dihydro-4-(hydroxymethyl)-2-(p-hydroxyphenethyl)-7-methyl-5H-2-pyrindinium	HMDB0033483; HMDB33483	C18H22NO2	-H(-)	100
283.171	1	104182	0.982554	Boldione	C20144; CHEBI:40799; HMDB0003422; HMDB0030432; HMDB0038050; HMDB03422; HMDB30432; HMDB38050	C19H24O2	-H(-)	100
284.126	1	40061.5	0.984577	Glycylprolylhydroxyproline	CHEBI:74135; HMDB0002171; HMDB02171	C12H19N3O5	-H(-)	100
285.208	1	45082.2	0.94818	Hexadecanedioic acid	C19615; CHEBI:73722; HMDB0000672; HMDB0041287; HMDB0059777; HMDB00672; HMDB41287; HMDB59777	C16H30O4	-H(-)	100
287.053	1	16394.9	0.936009	Orotidine	C01103; CHEBI:25722; HMDB0000788; HMDB00788	C10H12N2O8	-H(-)	100
287.078	1	28375.8	0.949713	Phlorin	CHEBI:52560; HMDB0035589; HMDB0038341; HMDB0132663; HMDB35589; HMDB38341	C12H16O8	-H(-)	100
287.093	1	30723	0.94862	1-(3-Methoxy-4-hydroxy)-phenyl-6,7-dihydroxy-isochroman	C10292; CHEBI:140320; HMDB0029303; HMDB0030579; HMDB0030740; HMDB0033018; HMDB0041686; HMDB0041696; HMDB0126053; HMDB0127762; HMDB0130386; HMDB0130387; HMDB0130880; HMDB0130881; HMDB0130930; HMDB0132859; HMDB0132861; HMDB0132862; HMDB0132899; HMDB0132900; HMDB0133777; HMDB0133780; HMDB0133785; HMDB0133793; HMDB0133796; HMDB0133964; HMDB0133965; HMDB0134596; HMDB0134605; HMDB0135092; HMDB0135915; …	C16H16O5	-H(-)	100
287.223	1	12702.6	0.890698	(S)-10,16-Dihydroxyhexadecanoic acid	C08285; CHEBI:692; HMDB0037798; HMDB0072841; HMDB0072843; HMDB0072845; HMDB0072861; HMDB0072870; HMDB37798; HMDB72841; HMDB72843; HMDB72845; HMDB72861; HMDB72870	C16H32O4	-H(-)	100
287.238	1	6229.42	0.934266	All-trans-13,14-dihydroretinol	C11872; C11882; C15492; CHEBI:29510; CHEBI:52075; HMDB0011618; HMDB0034736; HMDB0036727; HMDB11618; HMDB34736; HMDB36727	C20H32O	-H(-)	100
288.12	1	43181.6	0.925175	Ophthalmic acid	CHEBI:84058; HMDB0005765; HMDB05765	C11H19N3O6	-H(-)	100
289.033	1	42677.1	0.938531	Sedoheptulose P	C00281; C06222; CHEBI:15721; CHEBI:57483; CHEBI:9082; HMDB0001068; HMDB0060509; HMDB0062754; HMDB01068; HMDB60509; HMDB62754	C7H15O10P	-H(-)	100
289.092	1	28474.5	0.954375	Osmundalin	HMDB0031304; HMDB0032992; HMDB31304; HMDB32992	C12H18O8	-H(-)	100
289.144	1	25020.4	0.944441	[6]-Dehydrogingerdione	C09492; C17554; CHEBI:6390; HMDB0029474; HMDB0036771; HMDB0039949; HMDB0060380; HMDB0134973; HMDB29474; HMDB36771; HMDB39949; HMDB60380	C17H22O4	-H(-)	100
289.18	1	24418.8	0.920389	(9Z,11E,13E,15Z)-4-Oxo-9,11,13,15-octadecatetraenoic acid	HMDB0031098; HMDB0061861; HMDB31098; HMDB61861	C18H26O3	-H(-)	100
291.066	1	28390.7	0.952329	3-Hydroxy-9-(4-hydroxyphenyl)-1H,3H-naphtho[1,8-cd]pyran-1-one	HMDB0039404; HMDB0039405; HMDB39404; HMDB39405	C18H12O4	-H(-)	100
291.108	1	25512.4	0.940588	Pantoyllactone glucoside	HMDB0041269; HMDB41269	C12H20O8	-H(-)	100
291.123	1	33574.7	0.934173	11,12-Dimethoxydihydrokawain	CHEBI:110179; CHEBI:132606; HMDB0030767; HMDB0037774; HMDB0037775; HMDB0094645; HMDB30767; HMDB37774; HMDB37775; HMDB94645	C16H20O5	-H(-)	100
291.135	1	20292.3	0.965456	Phenylbutyrylglutamine	HMDB0011687; HMDB0033514; HMDB11687; HMDB33514	C15H20N2O4	-H(-)	100
291.159	1	34787.7	0.939076	9-Acetoxyfukinanolide	C10459; HMDB0034658; HMDB0034738; HMDB0034930; HMDB0035687; HMDB0036693; HMDB0039275; HMDB0041249; HMDB0137254; HMDB0137256; HMDB34658; HMDB34738; HMDB34930; HMDB35687; HMDB36693; HMDB39275; HMDB41249	C17H24O4	-H(-)	100
291.196	1	44264	0.946567	(2''E,4''Z,7''Z,8E)-Colnelenic acid	C16320; CHEBI:60959; HMDB0030996; HMDB0038035; HMDB0040806; HMDB30996; HMDB38035; HMDB40806	C18H28O3	-H(-)	100
292.131	1	15691.2	0.92344	Glutaminylphenylalanine	HMDB0028804; HMDB0028993; HMDB0029009; HMDB28804; HMDB28993; HMDB29009	C14H19N3O4	-H(-)	100
292.166	1	13094.1	0.83901	Lysyl-Phenylalanine	HMDB0028958; HMDB0029000; HMDB0060996; HMDB28958; HMDB29000; HMDB60996	C15H23N3O3	-H(-)	100
292.264	1	1905.19	0.897328	cis-Hydroxy Perhexiline	HMDB0060644; HMDB0061155; HMDB60644; HMDB61155	C19H35NO	-H(-)	100
293.043	1	44596.2	0.953701	Wasalexin A	HMDB0034765; HMDB0034768; HMDB0038636; HMDB34765; HMDB34768; HMDB38636	C13H14N2O2S2	-H(-)	100
293.103	1	37577.6	0.959683	Cyclocalopin F	HMDB0039825; HMDB39825	C15H18O6	-H(-)	100
293.115	1	37419.2	0.974306	gamma-Glutamylphenylalanine	C11045; CHEBI:2877; CHEBI:89582; HMDB0000594; HMDB0001894; HMDB0028826; HMDB0028875; HMDB0028994; HMDB0029106; HMDB0029156; HMDB0029562; HMDB0031865; HMDB0038514; HMDB00594; HMDB01894; HMDB28826; HMDB28875; HMDB28994; HMDB29106; HMDB29156; HMDB29562; HMDB31865; HMDB38514	C14H18N2O5	-H(-)	100
293.139	1	65003.3	0.963303	Tocopheronic acid	CHEBI:132607; HMDB0030555; HMDB0094679; HMDB30555; HMDB94679	C16H22O5	-H(-)	100
293.151	1	48919	0.982233	Isoleucyl-Tyrosine	HMDB0028919; HMDB0028941; HMDB0029108; HMDB0029109; HMDB0033464; HMDB0139646; HMDB28919; HMDB28941; HMDB29108; HMDB29109; HMDB33464	C15H22N2O4	-H(-)	100
293.177	1	129277	0.973309	Gingerol	C09709; C10462; HMDB0005783; HMDB0034779; HMDB0035722; HMDB0035754; HMDB0040646; HMDB05783; HMDB34779; HMDB35722; HMDB35754; HMDB40646	C17H26O4	-H(-)	100
293.212	1	29107.7	0.941323	13-OxoODE	C14765; C14766; C16346; C19827; CHEBI:60956; CHEBI:68947; CHEBI:72641; CHEBI:72842; CHEBI:80463; CHEBI:88438; CHEBI:88441; CHEBI:88460; CHEBI:88462; HMDB0004668; HMDB0004669; HMDB0010200; HMDB0010203; HMDB0010206; HMDB0010220; HMDB0010224; HMDB0011108; HMDB0029786; HMDB0029969; HMDB0030950; HMDB0030995; HMDB0031088; HMDB0031103; HMDB0031934; HMDB0034586; HMDB0036832; HMDB0039603; HMDB0061644; HMD…	C18H30O3	-H(-)	100
293.249	1	9877.67	0.838111	C19:2	CHEBI:69080; HMDB0034381; HMDB34381	C19H34O2	-H(-)	100
295.039	1	21526.3	0.955145	1,4-Benzothiazine-O-quinonimine	HMDB0012491; HMDB12491	C12H12N2O5S	-H(-)	100
295.118	1	58648	0.963112	Deoxynivalenol	C09747; HMDB0036156; HMDB0036867; HMDB0039810; HMDB0039812; HMDB0039814; HMDB0041617; HMDB36156; HMDB36867; HMDB39810; HMDB39812; HMDB39814; HMDB41617	C15H20O6	-H(-)	100
295.133	1	44556	0.979117	5-[(4-Hydroxypheny)ethenyl]-2-(3-methyl-1-butenyl)-1,3-benzenediol	HMDB0030599; HMDB0033950; HMDB0035220; HMDB0038784; HMDB0039071; HMDB0138206; HMDB0141090; HMDB30599; HMDB33950; HMDB35220; HMDB38784; HMDB39071	C19H20O3	-H(-)	100
295.154	1	115106	0.9687	Ovalicin	C09674; HMDB0038120; HMDB0039376; HMDB0041551; HMDB38120; HMDB39376; HMDB41551	C16H24O5	-H(-)	100
295.228	1	86157.6	0.946235	13S-hydroxyoctadecadienoic acid	C14762; C14767; C14825; C14826; CHEBI:34154; CHEBI:34494; CHEBI:34496; CHEBI:38299; CHEBI:595882; CHEBI:72651; HMDB0004667; HMDB0004670; HMDB0004701; HMDB0004702; HMDB0006939; HMDB0010223; HMDB0029796; HMDB0029978; HMDB0029998; HMDB0061708; HMDB0062652; HMDB0112194; HMDB04667; HMDB04670; HMDB04701; HMDB04702; HMDB06939; HMDB10223; HMDB29796; HMDB29978; HMDB29998; HMDB61708; HMDB62652	C18H32O3	-H(-)	100
295.264	1	40672.5	0.894521	10Z-Nonadecenoic acid	CHEBI:83051; HMDB0013622; HMDB0035575; HMDB0062543; HMDB0062658; HMDB13622; HMDB35575; HMDB62543; HMDB62658	C19H36O2	-H(-)	100
296.26	1	43607.2	0.948782	Palmitoleoyl Ethanolamide	CHEBI:71465; HMDB0013648; HMDB13648	C18H35NO2	-H(-)	100
297.134	1	1.26848e+06	0.982822	Toxin T2 tetrol	HMDB0036159; HMDB0037560; HMDB36159; HMDB37560	C15H22O6	-H(-)	100
298.07	1	20414.2	0.910271	D-4''-Phosphopantothenate	C03492; CHEBI:10986; CHEBI:15905; HMDB0001016; HMDB0062700; HMDB01016; HMDB62700	C9H18NO8P	-H(-)	100
298.275	1	65886.6	0.973024	Sphingosine	C00319; C02934; C16512; CHEBI:16393; CHEBI:17862; CHEBI:71464; HMDB0000252; HMDB0001480; HMDB0002100; HMDB00252; HMDB01480; HMDB02100	C18H37NO2	-H(-)	100
299.113	1	56420.8	0.968504	2-(3-Hydroxyphenyl)ethanol 1''-glucoside	HMDB0038332; HMDB0041405; HMDB38332; HMDB41405	C14H20O7	-H(-)	100
299.129	1	46063.5	0.954729	Myrigalone E	HMDB0030755; HMDB0030922; HMDB0037245; HMDB0037246; HMDB0038325; HMDB0126599; HMDB0126607; HMDB0130642; HMDB30755; HMDB30922; HMDB37245; HMDB37246; HMDB38325	C18H20O4	-H(-)	100
299.145	1	65040.8	0.940355	4-[(1E)-1,2-diphenylbut-1-en-1-yl]phenol	HMDB0142434	C22H20O	-H(-)	100
299.26	1	256941	0.980868	(R)-3-Hydroxy-Octadecanoic acid	CHEBI:136406; CHEBI:136638; CHEBI:19660; CHEBI:85208; HMDB0010737; HMDB0037396; HMDB0061661; HMDB0061662; HMDB0061706; HMDB0062549; HMDB0112180; HMDB0112181; HMDB0112182; HMDB0112183; HMDB0112193; HMDB10737; HMDB37396; HMDB61661; HMDB61662; HMDB61706; HMDB62549	C18H36O3	-H(-)	100
301.181	1	40933.8	0.970675	2-Hydroxyestradiol-3-methyl ether	C05140; C05284; C05290; C05295; C05296; C05302; CHEBI:136975; CHEBI:27576; CHEBI:27582; CHEBI:27768; CHEBI:27967; CHEBI:28955; CHEBI:75308; CHEBI:89268; HMDB0000380; HMDB0000405; HMDB0003955; HMDB0003959; HMDB0006771; HMDB0006773; HMDB0006774; HMDB0012782; HMDB0031038; HMDB0033125; HMDB0034028; HMDB0034167; HMDB0036696; HMDB00380; HMDB0039568; HMDB00405; HMDB0040927; HMDB0041204; HMDB03955; HMDB0…	C19H26O3	-H(-)	100
301.203	1	51422.6	0.966034	xi-7-Hydroxyhexadecanedioic acid; Emedastine	C07785; CHEBI:4779; HMDB0015216; HMDB0037830; HMDB0037831; HMDB15216; HMDB37830; HMDB37831	C16H30O5; C17H26N4O	-H(-); -H(-)	100
301.217	1	102329	0.973591	Eicosapentaenoic acid	C02075; C06428; C07198; C09118; C12077; CHEBI:27436; CHEBI:28364; CHEBI:545914; CHEBI:6039; HMDB0001999; HMDB0003598; HMDB0015655; HMDB0035692; HMDB0036703; HMDB0036709; HMDB0036775; HMDB0036805; HMDB0036811; HMDB0036826; HMDB0038172; HMDB0038687; HMDB0039486; HMDB0041928; HMDB01999; HMDB03598; HMDB15655; HMDB35692; HMDB36703; HMDB36709; HMDB36775; HMDB36805; HMDB36811; HMDB36826; HMDB38172; HMDB…	C20H30O2	-H(-)	100
301.255	1	11462.7	0.913983	Cardanolmonoene	HMDB0030482; HMDB30482	C21H34O	-H(-)	100
302.026	1	23096.4	0.93608	hydrogen trioxo[3-(1λ⁴-chromen-1-ylium-2-yl)phenoxy]-λ⁶-sulfanuide	HMDB0133419	C15H11O5S	-H(-)	100
302.044	1	22047.2	0.885337	2-(3,4-dihydroxyphenyl)-3,5,6,7-tetrahydroxy-1λ⁴-chromen-1-ylium	HMDB0130398; HMDB0130399; HMDB0130400; HMDB0130401	C15H11O7	-H(-)	100
303.07	1	43432.9	0.955197	[4-(2-phenylcyclobutyl)phenyl]oxidanesulfonic acid	HMDB0134573; HMDB0135564; HMDB0135568; HMDB0135570; HMDB0135572	C16H16O4S	-H(-)	100
303.124	1	68892.8	0.961009	p-HPEA-EDA	C09394; HMDB0029305; HMDB0035790; HMDB0037494; HMDB0130120; HMDB0132904; HMDB0133969; HMDB0134718; HMDB0134721; HMDB0134723; HMDB0134725; HMDB0134727; HMDB0134729; HMDB0134731; HMDB0134733; HMDB0134735; HMDB29305; HMDB35790; HMDB37494	C17H20O5	-H(-)	100
303.196	1	484687	0.978919	3a,16b-Dihydroxyandrostenone	C05139; C05291; C05294; C14497; C14552; C18045; C18075; CHEBI:27771; CHEBI:34135; CHEBI:34477; CHEBI:712193; CHEBI:712194; CHEBI:798; CHEBI:81481; HMDB0000309; HMDB0000322; HMDB0000324; HMDB0000352; HMDB0000388; HMDB0003956; HMDB0004611; HMDB0004624; HMDB0006031; HMDB0006259; HMDB0006769; HMDB0012533; HMDB0012654; HMDB00309; HMDB0031464; HMDB00322; HMDB00324; HMDB00352; HMDB00388; HMDB0039589; HM…	C19H28O3	-H(-)	100
304.135	1	25764.8	0.984109	Benzosimuline	HMDB0031930; HMDB31930	C20H19NO2	-H(-)	100
304.876	1	29849.3	0.564843	Di-2-propenyl heptasulfide	HMDB0039458; HMDB39458	C6H10S7	-H(-)	100
305.031	1	28656.9	0.963234	2-(3,4-Dihydroxybenzoyloxy)-4,6-dihydroxybenzoate	C04524; CHEBI:16068; HMDB0059651; HMDB59651	C14H10O8	-H(-)	100
305.05	1	37279.9	0.922879	(3-oxo-1,3-diphenylpropoxy)sulfonic acid	HMDB0135218; HMDB0135220; HMDB0135222; HMDB0135224; HMDB0135226; HMDB0135546; HMDB0135548; HMDB0135550	C15H14O5S	-H(-)	100
305.082	1	38173.3	0.954636	gamma-Glutamyl-S-(1-propenyl)cysteine sulfoxide; 2,3-Dihydro-2,3-dihydroxy-...	HMDB0031870; HMDB0032848; HMDB0037111; HMDB0060575; HMDB31870; HMDB32848; HMDB37111; HMDB60575	C11H18N2O6S; C19H14O4	-H(-); -H(-)	100
305.211	1	134497	0.928893	5-Androstene-3b,16b,17a-triol	C07346; C14606; CHEBI:34350; CHEBI:7820; HMDB0000523; HMDB0000540; HMDB0000550; HMDB0002984; HMDB0013156; HMDB0013199; HMDB0014759; HMDB0040640; HMDB00523; HMDB00540; HMDB00550; HMDB02984; HMDB13156; HMDB13199; HMDB14759; HMDB40640	C19H30O3	-H(-)	100
305.248	1	787631	0.961502	8,11,14-Eicosatrienoic acid	C03242; C16522; CHEBI:53460; CHEBI:53486; CHEBI:72865; HMDB0002925; HMDB0006735; HMDB0010378; HMDB0031058; HMDB0036835; HMDB0060039; HMDB02925; HMDB06735; HMDB10378; HMDB31058; HMDB36835; HMDB60039	C20H34O2	-H(-)	100
307.135	1	41114.1	0.94249	3-(5-hydroxy-2,2-dimethyl-2H-chromen-6-yl)-1-phenylpropan-1-one	HMDB0125856	C20H20O3	-H(-)	100
307.182	1	29584.6	0.916249	Indecainide	CHEBI:775193; HMDB0014338; HMDB14338	C20H24N2O	-H(-)	100
307.228	1	35968	0.87366	Obtusilactone A	HMDB0030960; HMDB0031091; HMDB0031379; HMDB0061646; HMDB0094643; HMDB0112070; HMDB0112090; HMDB0112096; HMDB0112100; HMDB30960; HMDB31091; HMDB31379; HMDB61646; HMDB94643	C19H32O3	-H(-)	100
307.264	1	140119	0.926458	Eicosadienoic acid	C09183; C16525; CHEBI:73731; CHEBI:78706; CHEBI:9053; HMDB0005060; HMDB0036827; HMDB0062432; HMDB05060; HMDB36827; HMDB62432	C20H36O2	-H(-)	100
308.125	1	23826.1	0.967774	Glutaminyltyrosine	HMDB0028809; HMDB0029103; HMDB0029119; HMDB28809; HMDB29103; HMDB29119	C14H19N3O5	-H(-)	100
308.295	1	12354.8	0.931622	N-Hexadecanoylpyrrolidine	HMDB0032740; HMDB32740	C20H39NO	-H(-)	100
308.979	1	20004.4	0.942364	Ribose 1,5-bisphosphate	C01151; CHEBI:68819; HMDB0011688; HMDB11688	C5H12O11P2	-H(-)	100
309.041	1	40585.3	0.885214	De-O-methylsterigmatocystin	C03683; CHEBI:18236; HMDB0033657; HMDB0035230; HMDB33657; HMDB35230	C17H10O6	-H(-)	100
309.076	1	50741.8	0.959925	6,11-Dihydroxy-2,2-dimethylpyrano[3,2-c]xanthen-7(2H)-one	HMDB0040357; HMDB40357	C18H14O5	-H(-)	100
309.157	1	55673.1	0.985602	Sinapine	C00933; CHEBI:16353; HMDB0029379; HMDB29379	C16H24NO5	-H(-)	100
309.171	1	108697	0.974467	3-Hydroxy-6,8-dimethoxy-7(11)-eremophilen-12,8-olide	HMDB0040756; HMDB0040980; HMDB40756; HMDB40980	C17H26O5	-H(-)	100
309.28	1	189416	0.938978	C20:1	C03425; C16526; CHEBI:32419; CHEBI:32425; HMDB0002231; HMDB0034296; HMDB0034451; HMDB0035159; HMDB0035572; HMDB0035573; HMDB0035574; HMDB0037127; HMDB0062436; HMDB02231; HMDB34296; HMDB34451; HMDB35159; HMDB35572; HMDB35573; HMDB35574; HMDB37127; HMDB62436	C20H38O2	-H(-)	100
311.114	1	63820.8	0.971322	Nivalenol	C06080; CHEBI:7599; HMDB0004304; HMDB0031724; HMDB0034861; HMDB0135312; HMDB04304; HMDB31724; HMDB34861	C15H20O7	-H(-)	100
312.077	1	11206.3	0.888546	(S)-5''-Deoxy-5''-(methylsulfinyl)adenosine	HMDB0033662; HMDB33662	C11H15N5O4S	-H(-)	100
313.192	1	65112.1	0.949376	Rhazidigenine Nb-oxide	HMDB0030263; HMDB30263	C19H26N2O2	-H(-)	100
313.217	1	33131.3	0.966852	Progesterone	C00410; C06972; CHEBI:17026; CHEBI:52680; CHEBI:63837; CHEBI:66964; HMDB0001830; HMDB0013121; HMDB0014613; HMDB0031924; HMDB0038533; HMDB0041865; HMDB0062521; HMDB01830; HMDB13121; HMDB14613; HMDB31924; HMDB38533; HMDB41865; HMDB62521	C21H30O2	-H(-)	100
313.239	1	59977.4	0.969104	Octadecanedioic acid	C14828; C14829; CHEBI:133086; CHEBI:72663; CHEBI:72665; HMDB0000782; HMDB0004704; HMDB0004705; HMDB0031679; HMDB0041220; HMDB00782; HMDB04704; HMDB04705; HMDB31679; HMDB41220	C18H34O4	-H(-)	100
313.275	1	43575	0.95413	3-hydroxypristanic acid	HMDB0061651; HMDB61651	C19H38O3	-H(-)	100
314.208	1	26579	0.947107	Val-Val-Val	HMDB0094676; HMDB94676	C15H29N3O4	-H(-)	100
315.144	1	44762.5	0.960358	10-Hydroxy-8-nor-2-fenchanone glucoside	HMDB0033643; HMDB0035136; HMDB33643; HMDB35136	C15H24O7	-H(-)	100
315.254	1	32039.9	0.926949	MG(0:0/15:0/0:0)	C15988; CHEBI:49254; HMDB0011532; HMDB0011563; HMDB0031008; HMDB0059633; HMDB0072849; HMDB0072862; HMDB0072865; HMDB0072878; HMDB11532; HMDB11563; HMDB31008; HMDB59633; HMDB72849; HMDB72862; HMDB72865; HMDB72878	C18H36O4	-H(-)	100
316.167	1	17993	0.93963	Isoleucyl-Tryptophan	HMDB0028918; HMDB0028940; HMDB0029086; HMDB0029087; HMDB28918; HMDB28940; HMDB29086; HMDB29087	C17H23N3O3	-H(-)	100
316.212	1	8663.65	0.855343	3-hydroxynonanoyl carnitine	HMDB0061635; HMDB61635	C16H31NO5	-H(-)	100
319.028	1	10919.9	0.82715	{2-hydroxy-5-[(2E)-3-phenylprop-2-enoyl]phenyl}oxidanesulfonic acid	HMDB0135412	C15H12O6S	-H(-)	100
319.097	1	31706.4	0.955096	2,3-Dihydro-2,3-dihydroxy-4-(4-methoxyphenyl)-1H-phenalen-1-one	HMDB0041463; HMDB0126080; HMDB41463	C20H16O4	-H(-)	100
319.227	1	36114	0.940083	5,6-Epoxy-8,11,14-eicosatrienoic acid	C04742; C04805; C14748; C14749; C14768; C14769; C14771; C14776; C14778; C14780; CHEBI:132275; CHEBI:15558; CHEBI:28209; CHEBI:34126; CHEBI:34157; CHEBI:34162; CHEBI:34185; CHEBI:34306; CHEBI:34450; CHEBI:34486; CHEBI:34490; CHEBI:63579; CHEBI:63989; CHEBI:63995; CHEBI:72643; CHEBI:72785; CHEBI:91132; HMDB0002110; HMDB0002190; HMDB0002218; HMDB0002232; HMDB0002283; HMDB0003876; HMDB0003978; HMDB00…	C20H32O3	-H(-)	100
320.063	1	14983.8	0.888163	Beta-Citryl-L-glutamic acid	HMDB0013220; HMDB13220	C11H15NO10	-H(-)	100
320.092	1	41497.5	0.962412	L-L-Homoglutathione; Cepharadione B	CHEBI:503150; HMDB0029395; HMDB0030391; HMDB29395; HMDB30391	C11H19N3O6S; C19H15NO4	-H(-); -H(-)	100
320.259	1	26938.7	0.967573	Alpha-Linolenoyl ethanolamide	C13828; CHEBI:613508; HMDB0013624; HMDB13624	C20H35NO2	-H(-)	100
321.061	1	18117.7	0.841866	2-(3,4,5-trihydroxyphenyl)-3,4-dihydro-2H-1-benzopyran-3,4,5,7-tetrol	HMDB0136090	C15H14O8	-H(-)	100
321.17	1	73138.7	0.970968	Zeranol	C14752; HMDB0032702; HMDB32702	C18H26O5	-H(-)	100
321.207	1	69138.2	0.966281	(S)-[8]-Gingerol	C17495; HMDB0033615; HMDB33615	C19H30O4	-H(-)	100
321.243	1	136215	0.976845	15(S)-Hydroxyeicosatrienoic acid	CHEBI:88348; CHEBI:90995; HMDB0005045; HMDB0036802; HMDB0060052; HMDB0061645; HMDB0061647; HMDB0062290; HMDB0062747; HMDB0112091; HMDB0112104; HMDB05045; HMDB36802; HMDB60052; HMDB61645; HMDB61647; HMDB62290; HMDB62747	C20H34O3	-H(-)	100
322.045	1	25936.9	0.954289	CMP	C00055; C03104; CHEBI:17361; HMDB0000095; HMDB00095; HMDB0011692; HMDB11692	C9H14N3O8P	-H(-)	100
323.021	1	125053	0.715814	Dorzolamide	C06969; CHEBI:4702; HMDB0015007; HMDB15007	C10H16N2O4S3	-H(-)	100
323.028	1	216839	0.956098	UMP	C00105; C01168; C01368; C03031; CHEBI:16695; CHEBI:18116; CHEBI:28070; CHEBI:28895; HMDB0000288; HMDB0001271; HMDB0011641; HMDB00288; HMDB0060282; HMDB01271; HMDB11641; HMDB60282	C9H13N2O9P	-H(-)	100
323.077	1	25345.3	0.937705	Mahaleboside	HMDB0032984; HMDB0125167; HMDB0128099; HMDB0134044; HMDB0135287; HMDB0135290; HMDB32984	C15H16O8	-H(-)	100
323.259	1	190395	0.978679	(Z)-15-Oxo-11-eicosenoic acid	HMDB0029797; HMDB0034957; HMDB0034958; HMDB29797; HMDB34957; HMDB34958	C20H36O3	-H(-)	100
324.093	1	24718.5	0.927357	N-Glycolylneuraminic acid	C03410; CHEBI:62084; HMDB0000833; HMDB0062502; HMDB00833; HMDB62502	C11H19NO10	-H(-)	100
324.29	1	48511.9	0.96974	N-Oleoylethanolamine	CHEBI:71466; HMDB0002088; HMDB02088	C20H39NO2	-H(-)	100
325.108	1	46957.7	0.953265	1,5-Dihydroxy-3-methoxy-2-prenylxanthone	CHEBI:545146; CHEBI:69558; CHEBI:790787; HMDB0030605; HMDB0030606; HMDB0034015; HMDB0034279; HMDB0040313; HMDB0040315; HMDB0040930; HMDB0041299; HMDB0141058; HMDB0141068; HMDB30605; HMDB30606; HMDB34015; HMDB34279; HMDB40313; HMDB40315; HMDB40930; HMDB41299	C19H18O5	-H(-)	100
327.072	1	53211.9	0.955828	6-[3-(carboxymethyl)phenoxy]-3,4,5-trihydroxyoxane-2-carboxylic acid	HMDB0125161; HMDB0125162; HMDB0126553; HMDB0127992; HMDB0128008; HMDB0128009; HMDB0131191; HMDB0132498; HMDB0132499	C14H16O9	-H(-)	100
327.217	1	399507	0.973716	Corchorifatty acid F	CHEBI:91218; HMDB0035919; HMDB0038483; HMDB0040611; HMDB35919; HMDB38483; HMDB40611	C18H32O5	-H(-)	100
329.07	1	46687.1	0.915421	2-hydroxy-3-[3-(3-methylbut-2-en-1-yl)-4-(sulfooxy)phenyl]propanoic acid	HMDB0133208; HMDB0133209; HMDB0134760	C14H18O7S	-H(-)	100
329.139	1	39097.1	0.975496	Gibberellin A105	HMDB0031076; HMDB0031095; HMDB0033538; HMDB0034989; HMDB0035879; HMDB0038015; HMDB0039240; HMDB0041350; HMDB0130293; HMDB0130294; HMDB0130295; HMDB0130296; HMDB31076; HMDB31095; HMDB33538; HMDB34989; HMDB35879; HMDB38015; HMDB39240; HMDB41350	C19H22O5	-H(-)	100
329.233	1	133862	0.947176	9,12,13-TriHOME	C14833; C14835; CHEBI:34506; HMDB0004708; HMDB0004710; HMDB0030936; HMDB0038555; HMDB04708; HMDB04710; HMDB30936; HMDB38555	C18H34O5	-H(-)	100
329.248	1	251760	0.963148	C22:5	C16184; C16513; CHEBI:53488; CHEBI:546104; CHEBI:65136; CHEBI:84883; HMDB0001976; HMDB0006528; HMDB0032257; HMDB0035024; HMDB0035581; HMDB0038909; HMDB0039133; HMDB0039530; HMDB0060113; HMDB01976; HMDB06528; HMDB32257; HMDB35024; HMDB35581; HMDB38909; HMDB39133; HMDB39530; HMDB60113	C22H34O2	-H(-)	100
330.055	1	38456.5	0.977733	Piroxicam	C01608; CHEBI:8249; HMDB0014694; HMDB14694	C15H13N3O4S	-H(-)	100
330.203	1	29635.4	0.941547	Marimastat	CHEBI:50662; HMDB0014924; HMDB14924	C15H29N3O5	-H(-)	100
331.25	1	149977	0.899936	9,10,13-Trihydroxystearic acid	C19621; HMDB0030935; HMDB0034295; HMDB30935; HMDB34295	C18H36O5	-H(-)	100
331.264	1	387958	0.9432	C22:4	C16527; CHEBI:53487; CHEBI:77225; CHEBI:84873; HMDB0002226; HMDB0035676; HMDB0035677; HMDB0038910; HMDB0062580; HMDB0062725; HMDB02226; HMDB35676; HMDB35677; HMDB38910; HMDB62580; HMDB62725	C22H36O2	-H(-)	100
332.975	1	10466	0.92248	Menadiol disulfate	HMDB0032723; HMDB32723	C11H10O8S2	-H(-)	100
333.029	1	24166	0.896388	5-(3'',4'',5''-Trihydroxyphenyl)-gamma-valerolactone-O-methyl-O-sulphate	CHEBI:89551; HMDB0060029; HMDB0128699; HMDB0128707; HMDB0128717; HMDB60029	C12H14O9S	-H(-)	100
333.06	1	90364.7	0.958107	1-(sn-Glycero-3-phospho)-1D-myo-inositol	C01225; CHEBI:18321; HMDB0011649; HMDB11649	C9H19O11P	-H(-)	100
333.094	1	133321	0.950571	(S)-a-Amino-2,5-dihydro-5-oxo-4-isoxazolepropanoic acid N2-glucoside	HMDB0029404; HMDB29404	C12H18N2O9	-H(-)	100
333.17	1	49802.5	0.959546	3-(2-Methylpropanoyloxy)-8-(2-methylbutanoyloxy)-9,10-epoxy-p-mentha-1,3,5-...	HMDB0032699; HMDB0032700; HMDB0134962; HMDB0134963; HMDB0134964; HMDB0134965; HMDB0134966; HMDB0134967; HMDB0134968; HMDB0134969; HMDB0134970; HMDB0134971; HMDB0134972; HMDB32699; HMDB32700	C19H26O5	-H(-)	100
333.206	1	72442.3	0.964196	15-Keto-13,14-dihydroprostaglandin A2	C05949; C05953; C05954; C05955; C05957; C05958; C11876; CHEBI:27485; CHEBI:27555; CHEBI:27814; CHEBI:27820; CHEBI:28099; CHEBI:28130; CHEBI:88493; CHEBI:89315; CHEBI:89568; HMDB0001244; HMDB0002710; HMDB0002752; HMDB0004234; HMDB0004236; HMDB0004238; HMDB0005073; HMDB0005078; HMDB0005086; HMDB0012824; HMDB0012825; HMDB0012850; HMDB0035286; HMDB0035878; HMDB0036760; HMDB0036763; HMDB0036828; HMDB0…	C20H30O4	-H(-)	100
335.056	1	25519.9	0.936561	Dicumarol	C00796; CHEBI:4513; HMDB0014411; HMDB0034039; HMDB0034049; HMDB0034129; HMDB14411; HMDB34039; HMDB34049; HMDB34129	C19H12O6	-H(-)	100
335.066	1	31293.1	0.959367	S-Nitrosoglutathione	CHEBI:50091; HMDB0004645; HMDB04645	C10H16N4O7S	-H(-)	100
335.077	1	38213.5	0.919227	3-Caffeoyl-1,5-quinolactone	C10434; HMDB0029287; HMDB0029288; HMDB0030654; HMDB0033563; HMDB0033997; HMDB0033999; HMDB0125035; HMDB0125036; HMDB0125038; HMDB0125039; HMDB0125050; HMDB0125051; HMDB0125053; HMDB0125054; HMDB0125065; HMDB0125066; HMDB0125068; HMDB0125069; HMDB0125078; HMDB0125080; HMDB0125083; HMDB0126514; HMDB29287; HMDB29288; HMDB30654; HMDB33563; HMDB33997; HMDB33999	C16H16O8	-H(-)	100
335.259	1	24395.3	0.900514	Pregnanetriol	HMDB0006070; HMDB0031005; HMDB0038105; HMDB0112067; HMDB0112072; HMDB0112076; HMDB0112079; HMDB0112101; HMDB06070; HMDB31005; HMDB38105	C21H36O3	-H(-)	100
335.295	1	14532.3	0.974646	Docosadienoate (22:2n6)	C16533; CHEBI:75117; HMDB0061714; HMDB0062219; HMDB61714; HMDB62219	C22H40O2	-H(-)	100
336.167	1	13367	0.901728	Kyotorphin	C02993; CHEBI:17537; HMDB0005768; HMDB0028721; HMDB0029099; HMDB05768; HMDB28721; HMDB29099	C15H23N5O4	-H(-)	100
337.019	1	9627.13	0.932649	4,4'',5,5'',6,6''-hexahydroxy-[1,1''-biphenyl]-2,2''-dicarboxylic acid	HMDB0126632; HMDB0128309; HMDB0128310; HMDB0128311	C14H10O10	-H(-)	100
337.071	1	20236.7	0.945005	O-Methylsterigmatocystin	C03686; CHEBI:18171; HMDB0030589; HMDB0030619; HMDB30589; HMDB30619	C19H14O6	-H(-)	100
337.165	1	55041.6	0.959196	Omega-Carboxy-trinor-leukotriene B4	HMDB0013032; HMDB0062301; HMDB0136047; HMDB0136048; HMDB13032; HMDB62301	C18H26O6	-H(-)	100
337.311	1	39882.2	0.851116	Erucic acid	C08316; CHEBI:28792; CHEBI:32428; CHEBI:82946; HMDB0002068; HMDB0002884; HMDB0031013; HMDB0032470; HMDB0035566; HMDB0035567; HMDB0035568; HMDB0035569; HMDB0062659; HMDB02068; HMDB02884; HMDB31013; HMDB32470; HMDB35566; HMDB35567; HMDB35568; HMDB35569; HMDB62659	C22H42O2	-H(-)	100
338.27	1	33272	0.971335	Oleoyl glycine	CHEBI:73723; HMDB0013631; HMDB13631	C20H37NO3	-H(-)	100
339.109	1	49449.5	0.968124	Linocinnamarin	CHEBI:89553; HMDB0030678; HMDB0035441; HMDB0060021; HMDB0133636; HMDB0133639; HMDB0133641; HMDB0133643; HMDB0133645; HMDB0133647; HMDB0133650; HMDB0133653; HMDB0133657; HMDB0133675; HMDB0133732; HMDB0133733; HMDB0133736; HMDB0133739; HMDB0133742; HMDB0133767; HMDB0133769; HMDB0133771; HMDB0133773; HMDB0135244; HMDB0135652; HMDB30678; HMDB35441; HMDB60021	C16H20O8	-H(-)	100
339.183	1	93598	0.990272	Pentamidine; Methantheline	C07420; C07818; C07849; CHEBI:45081; CHEBI:569580; CHEBI:775215; HMDB0014876; HMDB0015075; HMDB0015591; HMDB14876; HMDB15075; HMDB15591	C19H24N4O2; C21H26NO3	-H(-); -H(-)	100
339.207	1	137215	0.974469	14,19-Dihydroaspidospermatine	HMDB0030359; HMDB30359	C21H28N2O2	-H(-)	100
340.06	1	10381.5	0.886621	6,11-dihydroxy-3-methyl-7-(3,4,5-trihydroxyphenyl)-2λ⁴,8-dioxatricyclo[7.3....	HMDB0124734	C18H13O7	-H(-)	100
340.286	1	46521.9	0.980694	Stearoylglycine	CHEBI:479320; HMDB0013308; HMDB0062338; HMDB13308; HMDB62338	C20H39NO3	-H(-)	100
341.088	1	29330.3	0.953768	Glucocaffeic acid	C10433; CHEBI:89555; HMDB0034313; HMDB0036937; HMDB0060024; HMDB0124982; HMDB0124983; HMDB0125114; HMDB0125169; HMDB0125170; HMDB0127999; HMDB0128000; HMDB0128038; HMDB0128039; HMDB0128049; HMDB0128050; HMDB0130014; HMDB0130015; HMDB0134062; HMDB0134063; HMDB0134066; HMDB0134067; HMDB0134070; HMDB0134072; HMDB0134073; HMDB0134077; HMDB0134081; HMDB0134082; HMDB34313; HMDB36937; HMDB60024	C15H18O9	-H(-)	100
341.108	1	57426	0.961009	Disaccharide	C00089; C00208; C00243; C00760; C00897; C01083; C01235; C01518; C01970; C03323; C04147; C05400; C06422; C07064; C19632; C19636; CHEBI:16551; CHEBI:16751; CHEBI:17505; CHEBI:17992; CHEBI:18167; CHEBI:27554; CHEBI:28085; CHEBI:32528; CHEBI:33020; CHEBI:36217; CHEBI:36218; CHEBI:36219; CHEBI:47937; CHEBI:4808; CHEBI:6359; CHEBI:7570; HMDB0000048; HMDB0000055; HMDB0000163; HMDB0000186; HMDB0000258; H…	C12H22O11	-H(-)	100
342.146	1	17348.3	0.883347	N1-(2,4-Dimethoxybenzyl)-n2-(2-(pyridin-2-yl) ethyl)oxalamide	HMDB0032224; HMDB32224	C18H21N3O4	-H(-)	100
342.187	1	19914.7	0.91984	N-Didesmethyl-tamoxifen	C16548; HMDB0061086; HMDB0142443; HMDB61086	C24H25NO	-H(-)	100
343.124	1	34850	0.934755	Maltitol	C05399; CHEBI:27527; CHEBI:68428; HMDB0002928; HMDB0006791; HMDB0029911; HMDB0040937; HMDB02928; HMDB06791; HMDB29911; HMDB40937	C12H24O11	-H(-)	100
343.139	1	54213.7	0.963948	(-)-erythro-Anethole glycol 1-glucoside	HMDB0033066; HMDB0033067; HMDB0041509; HMDB33066; HMDB33067; HMDB41509	C16H24O8	-H(-)	100
343.321	1	3966.23	0.950638	MG(18:0e/0:0/0:0)	CHEBI:74001; HMDB0011143; HMDB11143	C21H44O3	-H(-)	100
344.259	1	23334.3	0.971928	Eicosapentaenoyl Ethanolamide	CHEBI:71467; HMDB0013649; HMDB13649	C22H35NO2	-H(-)	100
345.118	1	31886.6	0.966151	Di-O-methylcrenatin	C09771; HMDB0032742; HMDB0035057; HMDB0036562; HMDB0040601; HMDB0040602; HMDB0041189; HMDB32742; HMDB35057; HMDB36562; HMDB40601; HMDB40602; HMDB41189	C15H22O9	-H(-)	100
345.209	1	59703	0.952416	(+)-Calycanthine	C10573; CHEBI:3333; CHEBI:38955; HMDB0029561; HMDB0030280; HMDB29561; HMDB30280	C22H26N4	-H(-)	100
345.243	1	82008.6	0.968711	Methyl-[10]-shogaol	C10794; HMDB0031465; HMDB0033897; HMDB0034944; HMDB0036722; HMDB0041001; HMDB0041302; HMDB31465; HMDB33897; HMDB34944; HMDB36722; HMDB41001; HMDB41302	C22H34O3	-H(-)	100
346.056	1	1.12712e+06	0.965788	AMP	C00020; C00362; C00946; C01367; C19970; CHEBI:16027; CHEBI:16192; CHEBI:28223; CHEBI:28931; CHEBI:63211; HMDB0000045; HMDB0001044; HMDB0003540; HMDB00045; HMDB0006550; HMDB0011617; HMDB0059594; HMDB01044; HMDB03540; HMDB06550; HMDB11617; HMDB59594	C10H14N5O7P	-H(-)	100
346.275	1	23424.7	0.979164	Anandamide	C11695; CHEBI:2700; CHEBI:418207; HMDB0004080; HMDB0013655; HMDB04080; HMDB13655	C22H37NO2	-H(-)	100
347.04	1	172057	0.964905	IMP; 2-(2,5-dihydroxy-4-methoxyphenyl)-3,5,6,7-tetrahydroxy-4H-chromen-4-one	C00130; CHEBI:17202; HMDB0000175; HMDB0011681; HMDB00175; HMDB0129456; HMDB0131883; HMDB0131884; HMDB0131885; HMDB11681	C10H13N4O8P; C16H12O9	-H(-); -H(-)	100
347.224	1	33226.9	0.938777	3b,15b,17a-Trihydroxy-pregnenone	C05475; C05478; C05487; CHEBI:27832; HMDB0000353; HMDB0000382; HMDB0006755; HMDB0006757; HMDB0006762; HMDB0012848; HMDB0029475; HMDB00353; HMDB00382; HMDB0040641; HMDB0040954; HMDB0137416; HMDB06755; HMDB06757; HMDB06762; HMDB12848; HMDB29475; HMDB40641; HMDB40954	C21H32O4	-H(-)	100
347.26	1	41020.5	0.913395	2-Hydroxy-6-pentadecylbenzoic acid	C10759; HMDB0029683; HMDB0035477; HMDB0036801; HMDB0112069; HMDB0112073; HMDB29683; HMDB35477; HMDB36801	C22H36O3	-H(-)	100
348.193	1	18538.8	0.921517	Coutaric acid	C01327; HMDB0029225; HMDB29225	C18H27N3O4	-H(-)	100
348.29	1	8214.01	0.962189	Dihomo-gamma-Linolenoyl ethanolamide	C13828; CHEBI:34488; HMDB0013625; HMDB13625	C22H39NO2	-H(-)	100
349.165	1	46628.7	0.958806	Calonectrin	HMDB0034915; HMDB0036689; HMDB34915; HMDB36689	C19H26O6	-H(-)	100
350.146	1	16173.5	0.912332	9-(beta-D-Ribofuranosyl)zeatin	HMDB0030388; HMDB30388	C15H21N5O5	-H(-)	100
351.057	1	20109.6	0.935955	a-L-threo-4-Hex-4-enopyranuronosyl-D-galacturonic acid	HMDB0039720; HMDB39720	C12H16O12	-H(-)	100
351.123	1	29208.2	0.960296	Xanthohumol C	CHEBI:562842; CHEBI:567477; HMDB0030234; HMDB0030487; HMDB0031993; HMDB0034837; HMDB0035129; HMDB0038480; HMDB0038481; HMDB0038903; HMDB0041113; HMDB0041172; HMDB0125837; HMDB0125838; HMDB0125840; HMDB0125841; HMDB0125843; HMDB0125844; HMDB30234; HMDB30487; HMDB31993; HMDB34837; HMDB35129; HMDB38480; HMDB38481; HMDB38903; HMDB41113; HMDB41172	C21H20O5	-H(-)	100
351.144	1	37934.6	0.953247	Coriandrone D	HMDB0029972; HMDB29972	C18H24O7	-H(-)	100
351.18	1	51921.2	0.951768	[4]-Gingerdiol 3,5-diacetate	HMDB0039132; HMDB39132	C19H28O6	-H(-)	100
351.217	1	37049.3	0.945653	Prostaglandin E2	C00427; C00584; C00696; C01312; C02198; C04654; C04671; C04853; C05960; C06314; C06315; C06476; C13807; C13808; CHEBI:15548; CHEBI:15550; CHEBI:15551; CHEBI:15552; CHEBI:15554; CHEBI:15555; CHEBI:15627; CHEBI:15646; CHEBI:28442; CHEBI:34820; CHEBI:34821; CHEBI:36075; CHEBI:57401; CHEBI:63993; CHEBI:6498; CHEBI:6499; CHEBI:89581; CHEBI:90833; HMDB0001220; HMDB0001320; HMDB0001335; HMDB0001381; HMD…	C20H32O5	-H(-)	100
351.326	1	6867.88	0.954017	C23:1	HMDB0035564; HMDB0035565; HMDB35564; HMDB35565	C23H44O2	-H(-)	100
353.125	1	31577.4	0.959163	Methyl helianthenoate F glucoside	HMDB0040797; HMDB0040898; HMDB0126175; HMDB0133001; HMDB0133204; HMDB0133205; HMDB0133698; HMDB0133699; HMDB0133701; HMDB0133703; HMDB0133705; HMDB0133707; HMDB40797; HMDB40898	C17H22O8	-H(-)	100
353.16	1	51399.6	0.958614	Propofol glucuronide	HMDB0060933; HMDB60933	C18H26O7	-H(-)	100
353.27	1	26218.5	0.951978	MG(0:0/18:2(9Z,12Z)/0:0)	CHEBI:75457; CHEBI:75561; HMDB0011538; HMDB0011568; HMDB11538; HMDB11568	C21H38O4	-H(-)	100
354.301	1	21297.1	0.956496	Pristanoylglycine	HMDB0013303; HMDB13303	C21H41NO3	-H(-)	100
355.067	1	18426.5	0.928902	Caffeic acid 3-O-glucuronide	HMDB0041705; HMDB0041707; HMDB0041709; HMDB0124957; HMDB0124958; HMDB0124959; HMDB0125407; HMDB0125408; HMDB0125827; HMDB0125828; HMDB0126407; HMDB0126408; HMDB0126409; HMDB0127959; HMDB0127960; HMDB0127961; HMDB0128006; HMDB0128007; HMDB0134084; HMDB0134085; HMDB0134089; HMDB0134090; HMDB0134093; HMDB0134094; HMDB0134095; HMDB0135269; HMDB0135270; HMDB0135271; HMDB0135463; HMDB0135464; HMDB41705…	C15H16O10	-H(-)	100
355.155	1	34707	0.976686	Fragransol C	C09308; C10460; CHEBI:5352; CHEBI:66332; HMDB0030333; HMDB0030666; HMDB0030798; HMDB0033879; HMDB0033880; HMDB0035403; HMDB0035440; HMDB0041401; HMDB0124800; HMDB0124822; HMDB0124826; HMDB0124829; HMDB0124835; HMDB0124837; HMDB0124838; HMDB0124922; HMDB0124924; HMDB0124927; HMDB0124928; HMDB0124929; HMDB0125807; HMDB0130876; HMDB0133468; HMDB0133485; HMDB0133495; HMDB0133516; HMDB0133539; HMDB013…	C21H24O5	-H(-)	100
355.286	1	38902.4	0.938556	MG(0:0/18:1(11Z)/0:0)	CHEBI:73990; CHEBI:75342; CHEBI:75757; HMDB0011536; HMDB0011537; HMDB0011566; HMDB0011567; HMDB0033372; HMDB0034031; HMDB0094684; HMDB11536; HMDB11537; HMDB11566; HMDB11567; HMDB33372; HMDB34031; HMDB94684	C21H40O4	-H(-)	100
356.256	1	24143.3	0.962869	Leu-Leu-Leu	HMDB0094648; HMDB94648	C18H35N3O4	-H(-)	100
357.119	1	33279.5	0.962233	Phlorisobutyrophenone 2-glucoside	HMDB0029651; HMDB29651	C16H22O9	-H(-)	100
357.264	1	28210.7	0.943202	13,14-Dihydro PGF-1a	CHEBI:155467; HMDB0005076; HMDB05076	C20H38O5	-H(-)	100
357.28	1	27526.9	0.985116	C24:5	CHEBI:77360; CHEBI:77527; HMDB0006322; HMDB0006323; HMDB0012841; HMDB0013637; HMDB0035583; HMDB06322; HMDB06323; HMDB12841; HMDB13637; HMDB35583	C24H38O2	-H(-)	100
357.3	1	11630.1	0.945171	MG(18:0/0:0/0:0)	CHEBI:75456; CHEBI:75550; HMDB0011131; HMDB0011535; HMDB0031075; HMDB0072842; HMDB0072877; HMDB11131; HMDB11535; HMDB31075; HMDB72842; HMDB72877	C21H42O4	-H(-)	100
359.125	1	83317.8	0.951892	Dityrosine	C07713; CHEBI:7582; HMDB0006045; HMDB0015187; HMDB06045; HMDB15187	C18H20N2O6	-H(-)	100
359.224	1	54361.5	0.971247	Calycanthidine	C09097; CHEBI:38970; HMDB0030281; HMDB30281	C23H28N4	-H(-)	100
359.296	1	22732.5	0.984846	C24:4	CHEBI:77526; HMDB0006246; HMDB0035679; HMDB0035680; HMDB06246; HMDB35679; HMDB35680	C24H40O2	-H(-)	100
360.102	1	16226.4	0.94105	5-Hydroxyomeprazole	CHEBI:388428; CHEBI:63840; HMDB0014010; HMDB0014012; HMDB0014013; HMDB0061091; HMDB14010; HMDB14012; HMDB14013; HMDB61091	C17H19N3O4S	-H(-)	100
360.255	1	14511.7	0.973363	N-Arachidonoyl glycine	CHEBI:58961; CHEBI:59002; HMDB0005096; HMDB0062617; HMDB05096; HMDB62617	C22H35NO3	-H(-)	100
361.239	1	39623.9	0.953107	19,20-DiHDPA	CHEBI:72657; HMDB0010214; HMDB0031137; HMDB0033398; HMDB0033677; HMDB0036315; HMDB0036704; HMDB0039226; HMDB0041495; HMDB10214; HMDB31137; HMDB33398; HMDB33677; HMDB36315; HMDB36704; HMDB39226; HMDB41495	C22H34O4	-H(-)	100
362.051	1	78958.4	0.942542	GMP	C00144; C18239; CHEBI:17345; CHEBI:60210; HMDB0001397; HMDB0011670; HMDB0059639; HMDB01397; HMDB11670; HMDB59639	C10H14N5O8P	-H(-)	100
362.245	1	18609.8	0.957681	Talinolol	HMDB0042020; HMDB42020	C20H33N3O3	-H(-)	100
362.27	1	21827.5	0.969078	Leukotriene B4 dimethylamide	HMDB0005085; HMDB0013630; HMDB0013652; HMDB0013659; HMDB05085; HMDB13630; HMDB13652; HMDB13659	C22H37NO3	-H(-)	100
363.053	1	20522.1	0.941591	(4-{[2-methoxy-4-(prop-2-en-1-yl)phenoxy]carbonyl}phenyl)oxidanesulfonic acid	HMDB0135252	C17H16O7S	-H(-)	100
363.145	1	36024	0.961144	Gibberellin A55	HMDB0033420; HMDB0035038; HMDB0035052; HMDB0036890; HMDB0036898; HMDB0039623; HMDB0040324; HMDB0040651; HMDB33420; HMDB35038; HMDB35052; HMDB36890; HMDB36898; HMDB39623; HMDB40324; HMDB40651	C19H24O7	-H(-)	100
363.181	1	52334.1	0.961185	12-Oxo-20-carboxy-leukotriene B4	C17642; CHEBI:88747; HMDB0012550; HMDB0030899; HMDB0035168; HMDB0036665; HMDB0036666; HMDB0036944; HMDB0038746; HMDB0040757; HMDB0040758; HMDB0041226; HMDB0041279; HMDB0041348; HMDB0041496; HMDB0059992; HMDB12550; HMDB30899; HMDB35168; HMDB36665; HMDB36666; HMDB36944; HMDB38746; HMDB40757; HMDB40758; HMDB41226; HMDB41279; HMDB41348; HMDB41496; HMDB59992	C20H28O6	-H(-)	100
363.254	1	37188.7	0.951638	6-O-Acetylaustroinulin	HMDB0036803; HMDB0036804; HMDB36803; HMDB36804	C22H36O4	-H(-)	100
364.097	1	13406.3	0.911841	Amoxicillin	C06827; CHEBI:2676; HMDB0015193; HMDB0030500; HMDB15193; HMDB30500	C16H19N3O5S	-H(-)	100
364.286	1	20554.8	0.971799	N-Linoleoyl GABA	HMDB0062334; HMDB62334	C22H39NO3	-H(-)	100
365.05	1	11430.8	0.922033	Phosphoribosyl formamidocarboxamide; 3,4,5-trihydroxy-6-(1-oxo-1H-isochrome...	C04734; CHEBI:18381; CHEBI:58467; HMDB0001439; HMDB0062708; HMDB0128629; HMDB0128630; HMDB0128631; HMDB0128632; HMDB01439; HMDB62708	C10H15N4O9P; C16H14O10	-H(-); -H(-)	100
365.138	1	39558	0.958659	Curcumin II	HMDB0039610; HMDB0125864; HMDB39610	C22H22O5	-H(-)	100
365.16	1	48374.9	0.95675	Diacetoxyscirpenol	C09662; HMDB0035104; HMDB0038282; HMDB0041364; HMDB35104; HMDB38282; HMDB41364	C19H26O7	-H(-)	100
365.342	1	23866.3	0.758479	C24:1	C08323; CHEBI:44247; HMDB0002368; HMDB0029799; HMDB0035559; HMDB0035560; HMDB0035561; HMDB0035562; HMDB0035563; HMDB02368; HMDB29799; HMDB35559; HMDB35560; HMDB35561; HMDB35562; HMDB35563	C24H46O2	-H(-)	100
366.301	1	14429.6	0.952918	N-Oleoyl GABA	HMDB0062335; HMDB62335	C22H41NO3	-H(-)	100
367.139	1	37102	0.961246	4-Hydroxy-3-prenylbenzoic acid glucoside	HMDB0039891; HMDB0040895; HMDB0132962; HMDB0132997; HMDB39891; HMDB40895	C18H24O8	-H(-)	100
367.264	1	38971.6	0.958614	(R)-3,4-Dihydro-2-(4,8,12-trimethyl-3,7,11-tridecatrienyl)-2H-1-benzopyran-...	HMDB0036013; HMDB0036054; HMDB0039761; HMDB36013; HMDB36054; HMDB39761	C25H36O2	-H(-)	100
367.285	1	42207.8	0.941827	Octadecyl fumarate	HMDB0038073; HMDB38073	C22H40O4	-H(-)	100
368.317	1	25175.6	0.949521	N-Stearoyl GABA	HMDB0062341; HMDB62341	C22H43NO3	-H(-)	100
369.061	1	17351	0.940852	Suillusin	HMDB0037371; HMDB0128900; HMDB0128901; HMDB0128902; HMDB37371	C19H14O8	-H(-)	100
369.064	1	18037.3	0.908195	{[1-(3-methoxyphenyl)-3-(2,4,6-trihydroxyphenyl)propan-2-yl]oxy}sulfonic acid	HMDB0127782	C16H18O8S	-H(-)	100
369.097	1	21741.2	0.957892	8''-Episesaminone	HMDB0031941; HMDB0034119; HMDB0035527; HMDB0036555; HMDB0038398; HMDB0038900; HMDB0038932; HMDB0039731; HMDB0039732; HMDB0132502; HMDB0132503; HMDB0137144; HMDB31941; HMDB34119; HMDB35527; HMDB36555; HMDB38398; HMDB38900; HMDB38932; HMDB39731; HMDB39732	C20H18O7	-H(-)	100
369.146	1	30202	0.976244	Thioridazine	CHEBI:9566; HMDB0014817; HMDB14817	C21H26N2S2	-H(-)	100
369.155	1	38484.6	0.953161	3,4,5-trihydroxy-6-{[1-(4-methoxyphenyl)pentan-3-yl]oxy}oxane-2-carboxylic ...	HMDB0133009	C18H26O8	-H(-)	100
370.093	1	11185.8	0.77747	Nedocromil	C07255; CHEBI:7492; HMDB0014854; HMDB14854	C19H17NO7	-H(-)	100
370.296	1	23002.7	0.963543	Tetradecanoylcarnitine	CHEBI:84634; HMDB0005066; HMDB05066	C21H41NO4	-H(-)	100
371.207	1	30481.2	0.937025	Blumenol C glucoside	HMDB0040668; HMDB0040701; HMDB40668; HMDB40701	C19H32O7	-H(-)	100
371.279	1	25244.5	0.958737	DG(8:0/10:0/0:0)	HMDB0092901; HMDB0092902; HMDB0092959; HMDB0092960; HMDB92901; HMDB92902; HMDB92959; HMDB92960	C21H40O5	-H(-)	100
372.327	1	3095.39	0.948779	Pipereicosalidine	HMDB0039738; HMDB39738	C25H43NO	-H(-)	100
373.093	1	15113.8	0.849559	Pebrellin	CHEBI:222101; CHEBI:69355; HMDB0029546; HMDB0030611; HMDB0030660; HMDB0033254; HMDB0033276; HMDB0033306; HMDB0033841; HMDB0035446; HMDB0041667; HMDB0124967; HMDB0137979; HMDB0137980; HMDB0137981; HMDB0137982; HMDB0137983; HMDB29546; HMDB30611; HMDB30660; HMDB33254; HMDB33276; HMDB33306; HMDB33841; HMDB35446; HMDB41667	C19H18O8	-H(-)	100
373.115	1	22247.4	0.955621	Geniposidic acid	C11673; HMDB0034942; HMDB34942	C16H22O10	-H(-)	100
375.093	1	16859.9	0.951794	Furaneol 4-(6-malonylglucoside)	HMDB0029778; HMDB29778	C15H20O11	-H(-)	100
375.145	1	33505.2	0.972043	Carissanol	HMDB0030081; HMDB0032105; HMDB0032731; HMDB0033906; HMDB0035108; HMDB0036780; HMDB0039032; HMDB0039575; HMDB30081; HMDB32105; HMDB32731; HMDB33906; HMDB35108; HMDB36780; HMDB39032; HMDB39575	C20H24O7	-H(-)	100
377.139	1	35422.3	0.962294	Demethylcalabaxanthone	CHEBI:657230; HMDB0030656; HMDB0040350; HMDB30656; HMDB40350	C23H22O5	-H(-)	100
377.16	1	38588.5	0.953936	Carinol	C09517; CHEBI:24236; HMDB0030657; HMDB0034474; HMDB0035053; HMDB0036694; HMDB0036897; HMDB0036900; HMDB0036945; HMDB0041002; HMDB0041231; HMDB0041349; HMDB30657; HMDB34474; HMDB35053; HMDB36694; HMDB36897; HMDB36900; HMDB36945; HMDB41002; HMDB41231; HMDB41349	C20H26O7	-H(-)	100
377.27	1	60557.3	0.969002	2-Arachidonylglycerol	C13856; CHEBI:34071; CHEBI:52392; CHEBI:66735; HMDB0004666; HMDB0011548; HMDB0011549; HMDB0011578; HMDB0011579; HMDB0035273; HMDB0036356; HMDB0036568; HMDB04666; HMDB11548; HMDB11549; HMDB11578; HMDB11579; HMDB35273; HMDB36356; HMDB36568	C23H38O4	-H(-)	100
377.306	1	122526	0.95314	3,​4-​Dimethyl-​5-​pentyl-2-​furantridecanoic acid	HMDB0061649; HMDB0112080; HMDB61649	C24H42O3	-H(-)	100
378.242	1	20283.3	0.932092	Sphingosine 1-phosphate	C06124; CHEBI:37550; HMDB0000277; HMDB00277; HMDB0059630; HMDB0062531; HMDB59630; HMDB62531	C18H38NO5P	-H(-)	100
379.155	1	38012.5	0.955353	Garcinone A	CHEBI:542667; HMDB0029509; HMDB0030701; HMDB0038552; HMDB0040351; HMDB0041292; HMDB29509; HMDB30701; HMDB38552; HMDB40351; HMDB41292	C23H24O5	-H(-)	100
379.176	1	53164.7	0.960156	Pteroside B	HMDB0030760; HMDB0035166; HMDB0035840; HMDB0041228; HMDB0126521; HMDB30760; HMDB35166; HMDB35840; HMDB41228	C20H28O7	-H(-)	100
379.212	1	37086.9	0.95214	[6]-Gingerdiol 3,5-diacetate	HMDB0040568; HMDB40568	C21H32O6	-H(-)	100
379.248	1	20644.3	0.948146	Bisnorcholic acid	HMDB0002082; HMDB02082	C22H36O5	-H(-)	100
379.996	1	6703.33	0.768564	N-Acetylgalactosamine 4,6-disulfate	HMDB0000843; HMDB00843	C8H15NO12S2	-H(-)	100
382.173	1	17961.8	0.963691	Dihydrozeatin-7-N-dihydrozeatin	HMDB0012211; HMDB0012213; HMDB0012214; HMDB12211; HMDB12213; HMDB12214	C16H25N5O6	-H(-)	100
382.239	1	15724.9	0.930771	(E,E,E)-Sylvatine	HMDB0030186; HMDB30186	C24H33NO3	-H(-)	100
383.115	1	42919.7	0.967544	S-Adenosylhomocysteine	C00021; CHEBI:16680; HMDB0000939; HMDB00939	C14H20N6O5S	-H(-)	100
383.208	1	49684	0.967753	20-Trihydroxy-leukotriene-B4	HMDB0012643; HMDB0036010; HMDB12643; HMDB36010	C20H32O7	-H(-)	100
384.12	1	15437.1	0.951571	Nilvadipine	CHEBI:618263; HMDB0015657; HMDB15657	C19H19N3O6	-H(-)	100
384.275	1	17247.2	0.954623	3-Hydroxy-cis-5-tetradecenoylcarnitine	HMDB0013330; HMDB13330	C21H39NO5	-H(-)	100
384.311	1	12301.4	0.941701	Pentadecanoylcarnitine	CHEBI:131886; HMDB0062517; HMDB62517	C22H43NO4	-H(-)	100
385.115	1	59098.3	0.968888	1-O-Sinapoylglucose	HMDB0041175; HMDB0125821; HMDB0125822; HMDB0127754; HMDB0127755; HMDB0127757; HMDB0127758; HMDB0127759; HMDB0135700; HMDB0135706; HMDB0135707; HMDB0135710; HMDB0135713; HMDB41175	C17H22O10	-H(-)	100
385.166	1	364155	0.980917	Porson	HMDB0030810; HMDB0035404; HMDB0035405; HMDB30810; HMDB35404; HMDB35405	C22H26O6	-H(-)	100
386.016	1	25060.9	0.94622	dCDP	C00705; CHEBI:28846; HMDB0001245; HMDB01245	C9H15N3O10P2	-H(-)	100
386.124	1	22657.8	0.954615	Dihydroxycitracridone I	HMDB0031401; HMDB31401	C20H21NO7	-H(-)	100
387.093	1	15302.8	0.937088	3,4,5-trihydroxy-6-[2-hydroxy-4-(2-hydroxy-3-methoxy-3-oxopropyl)phenoxy]ox...	HMDB0124952; HMDB0124953; HMDB0127786; HMDB0127787; HMDB0127841; HMDB0127842; HMDB0128002; HMDB0128003; HMDB0128004; HMDB0128040; HMDB0128041; HMDB0128042; HMDB0128051; HMDB0128052; HMDB0128053; HMDB0133891; HMDB0133892; HMDB0133899; HMDB0133900; HMDB0133901	C16H20O11	-H(-)	100
389.269	1	24519.3	0.947746	12-Ketodeoxycholic acid	CHEBI:803536; CHEBI:88097; CHEBI:88104; HMDB0000328; HMDB0000460; HMDB0000467; HMDB0000503; HMDB0012866; HMDB00328; HMDB0041454; HMDB00460; HMDB00467; HMDB00503; HMDB0062742; HMDB0062796; HMDB12866; HMDB41454; HMDB62742; HMDB62796	C24H38O4	-H(-)	100
390.171	1	18065.3	0.946758	Flavoxate	C07809; CHEBI:5088; HMDB0015279; HMDB15279	C24H25NO4	-H(-)	100
391.202	1	37981.4	0.987384	Indacaterol	CHEBI:66901; CHEBI:68575; HMDB0015608; HMDB0015705; HMDB15608; HMDB15705	C24H28N2O3	-H(-)	100
391.228	1	43797.3	0.968113	Methyl (9Z)-6''-oxo-6,5''-diapo-6-carotenoate	HMDB0031977; HMDB31977	C26H32O3	-H(-)	100
391.285	1	103019	0.945735	3b,12a-Dihydroxy-5a-cholanoic acid	C02528; C04483; C07880; C15515; C17646; C17660; C17661; C17662; CHEBI:16755; CHEBI:28834; CHEBI:43419; CHEBI:52030; CHEBI:542045; CHEBI:81256; CHEBI:88098; CHEBI:88102; CHEBI:9907; HMDB0000348; HMDB0000361; HMDB0000384; HMDB0000411; HMDB0000438; HMDB0000478; HMDB0000514; HMDB0000518; HMDB0000626; HMDB0000664; HMDB0000686; HMDB0000733; HMDB0000811; HMDB0000946; HMDB0002451; HMDB0002488; HMDB000253…	C24H40O4	-H(-)	100
393.046	1	9439.2	0.931216	3,4,5-trihydroxy-6-({8-hydroxy-2-oxo-2H-furo[2,3-h]chromen-4-yl}oxy)oxane-2...	HMDB0135850; HMDB0135851	C17H14O11	-H(-)	100
393.098	1	16774	0.945666	1-Hydroxypyrene glucuronide	HMDB0059759; HMDB59759	C22H18O7	-H(-)	100
393.135	1	25097.4	0.954911	Garcinone B	C07593; CHEBI:28201; CHEBI:657231; HMDB0029510; HMDB0034436; HMDB29510; HMDB34436	C23H22O6	-H(-)	100
393.155	1	31748.4	0.951461	Gibberellin A39	HMDB0035045; HMDB0035046; HMDB35045; HMDB35046	C20H26O8	-H(-)	100
393.229	1	38142.3	0.947819	(3b,6b,8b,12a)-8,12-Epoxy-7(11)-eremophilene-6-angeloyloxy-8,12-dimethoxy-3-ol	HMDB0031964; HMDB0040569; HMDB31964; HMDB40569	C22H34O6	-H(-)	100
395.114	1	23447.5	0.956829	6,8-Di-O-methylaverufin	HMDB0035465; HMDB0040674; HMDB35465; HMDB40674	C22H20O7	-H(-)	100
395.171	1	44825.8	0.952029	4,5-Dihydroniveusin A	HMDB0032844; HMDB0036608; HMDB0038717; HMDB0126523; HMDB0126524; HMDB0126527; HMDB0126530; HMDB0126533; HMDB0126534; HMDB0126537; HMDB0126541; HMDB0126542; HMDB32844; HMDB36608; HMDB38717	C20H28O8	-H(-)	100
395.192	1	30008.7	0.966171	1-Hexanol arabinosylglucoside	HMDB0031689; HMDB31689	C17H32O10	-H(-)	100
395.331	1	13891.8	0.972362	Ergosterol	C01694; C05441; C15778; C15780; C15816; CHEBI:16933; CHEBI:28934; CHEBI:505093; CHEBI:52972; CHEBI:80095; HMDB0000878; HMDB0000900; HMDB0000981; HMDB0006838; HMDB0006848; HMDB0006923; HMDB0032083; HMDB0060142; HMDB0060404; HMDB00878; HMDB00900; HMDB00981; HMDB06838; HMDB06848; HMDB06923; HMDB32083; HMDB60142; HMDB60404	C28H44O	-H(-)	100
396.313	1	14525.3	0.955581	trans-Hexadec-2-enoyl carnitine	CHEBI:86031; HMDB0006317; HMDB0013207; HMDB06317; HMDB13207	C23H43NO4	-H(-)	100
396.348	1	14155.2	0.957062	Behenoylglycine	CHEBI:87764; HMDB0013219; HMDB13219	C24H47NO3	-H(-)	100
397.061	1	12065.9	0.931982	Sulfasalazine	C07316; CHEBI:9334; HMDB0014933; HMDB14933	C18H14N4O5S	-H(-)	100
397.15	1	37966.1	0.963974	Methyl 3,4-dihydroxy-5-prenylbenzoate 3-glucoside	HMDB0040121; HMDB0040896; HMDB0132960; HMDB0132964; HMDB0132966; HMDB0132967; HMDB40121; HMDB40896	C19H26O9	-H(-)	100
398.101	1	61039.1	0.941248	2-{2-[(6-carboxy-3,4,5-trihydroxyoxan-2-yl)oxy]phenyl}-1λ⁴-chromen-1-ylium	HMDB0133415; HMDB0133416; HMDB0133417; HMDB0133418; HMDB0133420; HMDB0133422; HMDB0133423	C21H19O8	-H(-)	100
398.327	1	12672.3	0.930664	L-Palmitoylcarnitine	C02990; CHEBI:17490; HMDB0000222; HMDB0000846; HMDB00222; HMDB00846	C23H45NO4	-H(-)	100
399.002	1	9180.32	0.911152	[2,6-dihydroxy-4-(3,5,7-trihydroxy-4-oxo-3,4-dihydro-2H-1-benzopyran-2-yl)p...	HMDB0125257; HMDB0125258; HMDB0125267; HMDB0125312; HMDB0129462; HMDB0129463; HMDB0129470	C15H12O11S	-H(-)	100
399.131	1	24589.4	0.955862	3,4,5-trihydroxy-6-[(4-hydroxy-7-methoxy-2,2-dimethyl-3,4-dihydro-2H-1-benz...	HMDB0125816; HMDB0127783; HMDB0127784; HMDB0127790; HMDB0127791	C18H24O10	-H(-)	100
399.29	1	22527	0.940051	Testosterone enanthate	C08157; CHEBI:9464; HMDB0005814; HMDB05814	C26H40O3	-H(-)	100
401.07	1	13352.6	0.931186	{4-[3-(5-hydroxy-2,2-dimethyl-2H-chromen-6-yl)prop-2-enoyl]phenyl}oxidanesu...	HMDB0125870	C20H18O7S	-H(-)	100
401.088	1	19146.8	0.933709	5-Hydroxy-3,3'',7,8-tetramethoxy-4'',5''-methylenedioxyflavone	HMDB0041257; HMDB0127225; HMDB0127230; HMDB0127233; HMDB41257	C20H18O9	-H(-)	100
401.24	1	31239.9	0.964532	Merodesmosine	HMDB0030407; HMDB30407	C18H34N4O6	-H(-)	100
401.269	1	19255	0.934789	7b-Hydroxy-3-oxo-5b-cholanoic acid	HMDB0000541; HMDB0011557; HMDB0011587; HMDB00541; HMDB11557; HMDB11587	C25H38O4	-H(-)	100
402.301	1	8834.22	0.962437	N-Palmitoyl phenylalanine	HMDB0062339; HMDB62339	C25H41NO3	-H(-)	100
402.994	1	15646.3	0.934492	UDP	C00015; CHEBI:17659; HMDB0000295; HMDB00295	C9H14N2O12P2	-H(-)	100
403.099	1	16135.6	0.964199	Glyceryl lactopalmitate	HMDB0032299; HMDB32299	C20H16N6O2S	-H(-)	100
407.099	1	35345.4	0.985471	3,4,5-trihydroxy-6-{[2-oxo-6-(3-oxobutyl)-2H-chromen-7-yl]oxy}oxane-2-carbo...	HMDB0128977; HMDB0130050; HMDB0130052; HMDB0130053; HMDB0130054; HMDB0130055; HMDB0130056; HMDB0130057; HMDB0130091; HMDB0130092; HMDB0135799; HMDB0135802; HMDB0135803; HMDB0135804	C19H20O10	-H(-)	100
407.281	1	664936	0.96162	Cholate	C00695; C17644; C17726; C17727; CHEBI:16359; CHEBI:36240; CHEBI:803879; CHEBI:81298; CHEBI:88105; CHEBI:89219; HMDB0000312; HMDB0000320; HMDB0000326; HMDB0000330; HMDB0000364; HMDB0000371; HMDB0000376; HMDB0000390; HMDB0000395; HMDB0000404; HMDB0000414; HMDB0000415; HMDB0000419; HMDB0000427; HMDB0000432; HMDB0000505; HMDB0000506; HMDB0000527; HMDB0000619; HMDB0000760; HMDB0000865; HMDB0000917; HM…	C24H40O5	-H(-)	100
409.15	1	32953.7	0.956463	Butyl 3-O-caffeoylquinate	HMDB0034588; HMDB34588	C20H26O9	-H(-)	100
410.182	1	18334.8	0.923069	O-Desmethylvenlafaxine glucuronide	HMDB0061172; HMDB61172	C20H29NO8	-H(-)	100
410.291	1	19835.8	0.954926	3-Hydroxyhexadecadienoylcarnitine	HMDB0013335; HMDB13335	C23H41NO5	-H(-)	100
411.145	1	26468.2	0.944194	Garcimangosone C	HMDB0036984; HMDB36984	C23H24O7	-H(-)	100
411.347	1	33973.9	0.961823	MG(0:0/22:1(13Z)/0:0)	HMDB0011552; HMDB0011582; HMDB11552; HMDB11582	C25H48O4	-H(-)	100
412.306	1	14976.6	0.960092	3-Hydroxy-9-hexadecenoylcarnitine	HMDB0013333; HMDB13333	C23H43NO5	-H(-)	100
412.322	1	10806.6	0.937869	5alpha-Tomatidan-3-one	C10822; CHEBI:565242; HMDB0031913; HMDB0035282; HMDB31913; HMDB35282	C27H43NO2	-H(-)	100
412.343	1	13287.8	0.957376	Heptadecanoyl carnitine	HMDB0006210; HMDB06210	C24H47NO4	-H(-)	100
413.146	1	48020.5	0.966098	Ptelatoside A	HMDB0032600; HMDB32600	C19H26O10	-H(-)	100
413.16	1	52121.1	0.976791	Garcinone C	HMDB0029511; HMDB0030827; HMDB0041256; HMDB0132659; HMDB0132660; HMDB29511; HMDB30827; HMDB41256	C23H26O7	-H(-)	100
413.197	1	147489	0.971559	Eplerenone	C12512; CHEBI:31547; HMDB0014838; HMDB0030404; HMDB0037039; HMDB0039380; HMDB0041407; HMDB14838; HMDB30404; HMDB37039; HMDB39380; HMDB41407	C24H30O6	-H(-)	100
413.307	1	17167.9	0.890717	Smilagenone	HMDB0036941; HMDB0041583; HMDB36941; HMDB41583	C27H42O3	-H(-)	100
414.097	1	32805.4	0.949136	Cephalosporin C	C00916; CHEBI:15776; HMDB0060450; HMDB60450	C16H21N3O8S	-H(-)	100
416.219	1	17974	0.962697	Cilazapril	CHEBI:553655; HMDB0015433; HMDB15433	C22H31N3O5	-H(-)	100
417.118	1	18634.1	0.940641	Liquiritin	C16978; C16989; CHEBI:221147; CHEBI:477735; CHEBI:479532; HMDB0029520; HMDB0030160; HMDB0030161; HMDB0032785; HMDB0035219; HMDB0037317; HMDB0037318; HMDB0037486; HMDB0037490; HMDB0037581; HMDB0039902; HMDB0040620; HMDB0041098; HMDB0041359; HMDB0041731; HMDB0041732; HMDB0061142; HMDB0124768; HMDB0135366; HMDB0135367; HMDB0135414; HMDB0135415; HMDB0135449; HMDB0135450; HMDB0135456; HMDB0135457; HMD…	C21H22O9	-H(-)	100
418.296	1	11107.3	0.968089	Stearidonyl carnitine	HMDB0006463; HMDB0062340; HMDB06463; HMDB62340	C25H41NO4	-H(-)	100
419.045	1	7941.7	0.889096	[1-(2H-1,3-benzodioxol-5-yl)-3-(4-methoxy-1-benzofuran-5-yl)-3-oxopropoxy]s...	HMDB0129394; HMDB0129396	C19H16O9S	-H(-)	100
419.104	1	13911.5	0.909937	Bismurrayaquinone A	HMDB0040774; HMDB40774	C26H16N2O4	-H(-)	100
419.256	1	32325.3	0.976795	CPA(18:0/0:0)	HMDB0007004; HMDB07004	C21H41O6P	-H(-)	100
420.131	1	11492.5	0.884391	5-O-p-Coumaroylnigrumin	HMDB0038730; HMDB38730	C20H23NO9	-H(-)	100
420.312	1	8930.87	0.966898	Gamma-linolenyl carnitine	HMDB0006318; HMDB0006319; HMDB06318; HMDB06319	C25H43NO4	-H(-)	100
423.108	1	72455.9	0.948773	2-{9-hydroxy-2-oxo-2H,8H,9H-furo[2,3-h]chromen-8-yl}propan-2-yl (2E)-3-(3,4...	HMDB0128945; HMDB0128946; HMDB0128948	C23H20O8	-H(-)	100
423.14	1	246760	0.94765	6-Hydroxymelatonin glucuronide	HMDB0060786; HMDB60786	C19H24N2O9	-H(-)	100
423.253	1	28860.2	0.978512	1-heptadecanoyl-glycero-3-phosphate	CHEBI:74840; HMDB0062318; HMDB62318	C20H41O7P	-H(-)	100
423.275	1	27569.6	0.955106	1b-Hydroxycholic acid	HMDB0000307; HMDB0000311; HMDB0000316; HMDB0000340; HMDB0000342; HMDB0000367; HMDB0000377; HMDB0000399; HMDB0000433; HMDB0000437; HMDB0013158; HMDB0013192; HMDB00307; HMDB00311; HMDB00316; HMDB00340; HMDB00342; HMDB00367; HMDB00377; HMDB00399; HMDB00433; HMDB00437; HMDB13158; HMDB13192	C24H40O6	-H(-)	100
423.42	1	13790.7	0.807154	C28:0	CHEBI:31001; HMDB0002348; HMDB0033784; HMDB0040885; HMDB02348; HMDB33784; HMDB40885	C28H56O2	-H(-)	100
425.018	1	10117.5	0.915675	{5-hydroxy-11-methoxy-16,18-dioxo-6,8,19-trioxapentacyclo[10.7.0.0²,⁹.0³,⁷....	HMDB0126048; HMDB0126050	C17H14O11S	-H(-)	100
425.081	1	29490.6	0.938791	Cysteineglutathione disulfide	HMDB0000656; HMDB00656	C13H22N4O8S2	-H(-)	100
425.307	1	22665.2	0.936741	13''-Hydroxy-gamma-tocotrienol	HMDB0012562; HMDB0036304; HMDB12562; HMDB36304	C28H42O3	-H(-)	100
426.022	1	127950	0.839136	ADP	C00008; C00054; C00361; CHEBI:16761; CHEBI:17985; CHEBI:28862; HMDB0000061; HMDB0000960; HMDB0001341; HMDB0001468; HMDB00061; HMDB00960; HMDB01341; HMDB01468	C10H15N5O10P2	-H(-)	100
427.183	1	40419.6	0.968848	Pyridinoline	CHEBI:88539; HMDB0000851; HMDB00851	C18H28N4O8	-H(-)	100
427.307	1	17108	0.935381	Sorbitan oleate	HMDB0029886; HMDB0032298; HMDB29886; HMDB32298	C24H44O6	-H(-)	100
427.342	1	9598.95	0.924706	3-(Acetyloxy)-2-hydroxypropyl icosanoate	HMDB0059928; HMDB0092913; HMDB0092914; HMDB0092915; HMDB0092916; HMDB0092963; HMDB0092964; HMDB0092965; HMDB0092966; HMDB0093023; HMDB0093024; HMDB0093025; HMDB0093026; HMDB0093319; HMDB0093320; HMDB0093321; HMDB0093322; HMDB59928; HMDB92913; HMDB92914; HMDB92915; HMDB92916; HMDB92963; HMDB92964; HMDB92965; HMDB92966; HMDB93023; HMDB93024; HMDB93025; HMDB93026; HMDB93319; HMDB93320; HMDB93321; HM…	C25H48O5	-H(-)	100
427.358	1	7677.14	0.791232	Cholesteryl acetate	C02530; CHEBI:87046; CHEBI:87289; HMDB0003822; HMDB0012168; HMDB0012170; HMDB0034422; HMDB0036018; HMDB0039498; HMDB0039822; HMDB0041112; HMDB0059643; HMDB0062388; HMDB0062390; HMDB03822; HMDB12168; HMDB12170; HMDB34422; HMDB36018; HMDB39498; HMDB39822; HMDB41112; HMDB59643; HMDB62388; HMDB62390	C29H48O2	-H(-)	100
429.177	1	40561.2	0.961365	Phenethyl rutinoside	HMDB0032622; HMDB32622	C20H30O10	-H(-)	100
429.374	1	13560.2	0.916026	alpha-Tocopherol	C02477; CHEBI:18145; CHEBI:87045; HMDB0001893; HMDB0012171; HMDB0030022; HMDB0059642; HMDB0062391; HMDB01893; HMDB12171; HMDB30022; HMDB59642; HMDB62391	C29H50O2	-H(-)	100
436.01	1	8032.27	0.925672	{4-hydroxy-7-[(sulfooxy)methyl]-3-(3,4,5-trihydroxyphenyl)-2,8-dioxatricycl...	HMDB0124761	C18H13O11S	-H(-)	100
436.042	1	8001.62	0.221112	Glucoraphanin	HMDB0038404; HMDB38404	C12H23NO10S3	-H(-)	100
436.214	1	32251.3	0.946809	Lagerstroemine	HMDB0030229; HMDB30229	C26H31NO5	-H(-)	100
436.284	1	45033.4	0.957569	PE(P-16:0e/0:0)	HMDB0011152; HMDB11152	C21H44NO6P	-H(-)	100
437.181	1	34539.2	0.946874	8-Propanoylneosolaniol	HMDB0038562; HMDB38562	C22H30O9	-H(-)	100
439.07	1	14961.2	0.956707	(2-hydroxy-2-{9-[(3-methylbut-2-enoyl)oxy]-2-oxo-2H,8H,9H-furo[2,3-h]chrome...	HMDB0128927; HMDB0128935; HMDB0128936; HMDB0129114	C19H20O10S	-H(-)	100
439.198	1	36621.2	0.949234	3''-Hydroxy-HT2 toxin	HMDB0036162; HMDB36162	C22H32O9	-H(-)	100
439.379	1	29653.4	0.956561	MG(0:0/24:1(15Z)/0:0)	HMDB0011559; HMDB0011589; HMDB11559; HMDB11589	C27H52O4	-H(-)	100
440.338	1	8988.5	0.959595	2-Octenoylcarnitine	HMDB0013324; HMDB0013326; HMDB0013327; HMDB0013339; HMDB0013340; HMDB13324; HMDB13326; HMDB13327; HMDB13339; HMDB13340	C25H47NO5	-H(-)	100
441.176	1	33065.8	0.951203	Lusitanicoside	C10474; HMDB0034120; HMDB34120	C21H30O10	-H(-)	100
441.358	1	7388.35	0.917151	DG(8:0/15:0/0:0)	HMDB0092917; HMDB0092918; HMDB0092919; HMDB0092920; HMDB0092921; HMDB0092922; HMDB0092967; HMDB0092968; HMDB0092969; HMDB0092970; HMDB0092971; HMDB0092972; HMDB0093145; HMDB0093146; HMDB0093147; HMDB0093148; HMDB0093149; HMDB0093150; HMDB0093427; HMDB0093428; HMDB0093429; HMDB0093430; HMDB0093431; HMDB0093432; HMDB92917; HMDB92918; HMDB92919; HMDB92920; HMDB92921; HMDB92922; HMDB92967; HMDB92968;…	C26H50O5	-H(-)	100
443.352	1	6100.41	0.877615	3-beta-Hydroxy-4-beta-methyl-5-alpha-cholest-7-ene-4-alpha-carboxylate	C04840; CHEBI:18134; CHEBI:87277; HMDB0011662; HMDB0012165; HMDB0033633; HMDB0035804; HMDB0062384; HMDB11662; HMDB12165; HMDB33633; HMDB35804; HMDB62384	C29H48O3	-H(-)	100
445.053	1	26393.4	0.945403	CDP-ethanolamine	C00570; CHEBI:16732; HMDB0001564; HMDB01564	C11H20N4O11P2	-H(-)	100
445.134	1	25725.2	0.962544	Lucuminic acid	HMDB0035007; HMDB35007	C19H26O12	-H(-)	100
447.347	1	13564.1	0.90319	6-Deoxodolichosterone	C15793; HMDB0034332; HMDB0034423; HMDB34332; HMDB34423	C28H48O4	-H(-)	100
448.165	1	20967.6	0.941636	Glisoxepide	HMDB0015406; HMDB15406	C20H27N5O5S	-H(-)	100
448.306	1	8953.73	0.955241	Deoxycholic acid glycine conjugate	C05462; C05464; C05466; CHEBI:27471; CHEBI:89929; HMDB0000631; HMDB0000637; HMDB0000708; HMDB0004012; HMDB0004013; HMDB0006898; HMDB00631; HMDB00637; HMDB00708; HMDB04012; HMDB04013; HMDB06898	C26H43NO5	-H(-)	100
449.327	1	20354.6	0.931152	Coprocholic acid	CHEBI:18402; CHEBI:63849; CHEBI:85674; HMDB0000601; HMDB0003873; HMDB00601; HMDB0060137; HMDB0062206; HMDB0062207; HMDB03873; HMDB60137; HMDB62206; HMDB62207	C27H46O5	-H(-)	100
449.363	1	12814	0.907959	6-Deoxocastasterone	C15802; CHEBI:20712; HMDB0033984; HMDB33984	C28H50O4	-H(-)	100
450.266	1	28888.1	0.954878	Cytochalasin Opho	HMDB0035366; HMDB35366	C28H37NO4	-H(-)	100
451.282	1	28229.9	0.9688	1-nonadecanoyl-glycero-3-phosphate	HMDB0062322; HMDB0114746; HMDB0114766; HMDB62322	C22H45O7P	-H(-)	100
452.278	1	111974	0.954499	LysoPE(0:0/16:0)	CHEBI:73004; HMDB0011473; HMDB0011503; HMDB11473; HMDB11503	C21H44NO7P	-H(-)	100
455.352	1	11672.5	0.953079	Oleanolic acid	C08619; C08623; C08988; C17148; C17420; CHEBI:3087; CHEBI:37659; CHEBI:499685; CHEBI:68103; CHEBI:95136; CHEBI:9908; HMDB0002364; HMDB0002388; HMDB0002395; HMDB0030094; HMDB0031882; HMDB0032256; HMDB0033020; HMDB0034652; HMDB0034654; HMDB0034655; HMDB0034961; HMDB0034962; HMDB0034964; HMDB0035119; HMDB0035263; HMDB0035315; HMDB0035353; HMDB0035511; HMDB0035775; HMDB0036675; HMDB0036757; HMDB00369…	C30H48O3	-H(-)	100
457.017	1	6640.71	0.929159	C.I. Acid Red 13	HMDB0033392; HMDB0036795; HMDB33392; HMDB36795	C20H14N2O7S2	-H(-)	100
457.172	1	27079.6	0.954969	Gein	C17058; HMDB0029909; HMDB0037108; HMDB0037603; HMDB0039852; HMDB29909; HMDB37108; HMDB37603; HMDB39852	C21H30O11	-H(-)	100
457.235	1	47999.9	0.948327	1-Lyso-2-arachidonoyl-phosphatidate	CHEBI:73792; CHEBI:78209; HMDB0012496; HMDB0062312; HMDB0114742; HMDB12496; HMDB62312	C23H39O7P	-H(-)	100
457.295	1	36161.6	0.932524	Pubesenolide	HMDB0033728; HMDB33728	C28H42O5	-H(-)	100
458.13	1	9097.18	0.946624	1-(2-Hydroxyphenylamino)-1-deoxy-beta-D-gentiobioside 1,2-carbamate	HMDB0037551; HMDB37551	C19H25NO12	-H(-)	100
459.327	1	132150	0.981653	all-trans-Carophyll yellow	HMDB0032879; HMDB32879	C32H44O2	-H(-)	100
461.291	1	38565.6	0.945338	Lucidenic acid M	HMDB0035973; HMDB35973	C27H42O6	-H(-)	100
462.068	1	7709.48	0.84754	Adenylsuccinic acid	C03794; CHEBI:15919; HMDB0000536; HMDB0001332; HMDB0011633; HMDB00536; HMDB0059653; HMDB01332; HMDB11633; HMDB59653	C14H18N5O11P	-H(-)	100
463.161	1	26105.3	0.953804	PSF-A	HMDB0034608; HMDB34608	C23H28O10	-H(-)	100
463.197	1	36864.2	0.949892	Estriol-16-Glucuronide	C03033; C05504; C11346; CHEBI:766; HMDB0006766; HMDB0010333; HMDB0010335; HMDB0010353; HMDB0010354; HMDB06766; HMDB10333; HMDB10335; HMDB10353; HMDB10354	C24H32O9	-H(-)	100
465.141	1	40619.3	0.979613	Agnuside	HMDB0036561; HMDB0126687; HMDB0126714; HMDB0127780; HMDB0127781; HMDB0132675; HMDB36561	C22H26O11	-H(-)	100
465.305	1	551427	0.973124	Cholesterol sulfate	C18043; CHEBI:41321; HMDB0000653; HMDB00653	C27H46O4S	-H(-)	100
466.308	1	164730	0.95723	Tiropramide; Cholesterol sulfate	C18043; CHEBI:41321; HMDB0000653; HMDB0042042; HMDB00653; HMDB42042	C27H46O4S; C28H41N3O3	-H(-) [+1]; -H(-)	100
468.134	1	12731.4	0.905709	3-(3,4-dimethoxyphenyl)-N-[2-(3,4-dimethoxyphenyl)ethyl]-3-(sulfooxy)propan...	HMDB0135504; HMDB0135506; HMDB0135508	C21H27NO9S	-H(-)	100
470.327	1	9626.58	0.93549	Cervonyl carnitine	HMDB0006510; HMDB06510	C29H45NO4	-H(-)	100
473.166	1	52294.1	0.96671	6-Feruloylglucose 2,3,4-trihydroxy-3-methylbutylglycoside	HMDB0036214; HMDB36214	C21H30O12	-H(-)	100
473.234	1	104630	0.966915	Rubraflavone B	HMDB0030629; HMDB30629	C30H34O5	-H(-)	100
473.364	1	30187.5	0.775939	Soyasapogenol A	C17419; HMDB0034505; HMDB0034528; HMDB0034644; HMDB0034683; HMDB0035326; HMDB0039692; HMDB34505; HMDB34528; HMDB34644; HMDB34683; HMDB35326; HMDB39692	C30H50O4	-H(-)	100
474.286	1	149658	0.978232	Hydrocortamate	CHEBI:50851; HMDB0014907; HMDB14907	C27H41NO6	-H(-)	100
475.354	1	11044.5	0.901514	Dehydrocarpaine I	HMDB0030271; HMDB30271	C28H48N2O4	-H(-)	100
475.379	1	12274.1	0.87601	Panaxatriol	HMDB0038244; HMDB38244	C30H52O4	-H(-)	100
476.279	1	111806	0.960922	LysoPE(0:0/18:2(9Z,12Z))	CHEBI:76090; CHEBI:83058; HMDB0011477; HMDB0011507; HMDB11477; HMDB11507	C23H44NO7P	-H(-)	100
477.212	1	37910.8	0.951441	2-Methoxy-estradiol-17b 3-glucuronide	C11131; CHEBI:36491; HMDB0006765; HMDB0010315; HMDB06765; HMDB10315	C25H34O9	-H(-)	100
477.321	1	22540.3	0.961832	Dolicholide	HMDB0034086; HMDB0038495; HMDB34086; HMDB38495	C28H46O6	-H(-)	100
479.193	1	32973.8	0.962263	1-alpha-Acevaltrate	C16752; HMDB0033653; HMDB0034494; HMDB33653; HMDB34494	C24H32O10	-H(-)	100
480.31	1	601636	0.963398	LysoPC(15:0)	C04230; CHEBI:133144; CHEBI:580912; CHEBI:75036; HMDB0010381; HMDB0011129; HMDB0011130; HMDB10381; HMDB11129; HMDB11130	C23H48NO7P	-H(-)	100
481.114	1	15006.1	0.969476	Silibinin	C07610; C08717; C16808; CHEBI:925392; HMDB0030583; HMDB0033322; HMDB0033323; HMDB0033953; HMDB30583; HMDB33322; HMDB33323; HMDB33953	C25H22O10	-H(-)	100
482.229	1	20134.1	0.974936	Caffeoylferuloylspermidine	HMDB0033470; HMDB0038843; HMDB33470; HMDB38843	C26H33N3O6	-H(-)	100
483.223	1	39111.3	0.94377	Plantaricin BN	HMDB0038238; HMDB38238	C24H36O10	-H(-)	100
485.087	1	14203.5	0.889757	Garciduol C	HMDB0030279; HMDB0041380; HMDB30279; HMDB41380	C27H18O9	-H(-)	100
485.146	1	15622.3	0.940668	6-{5-[(E)-2-(3,4-dihydroxyphenyl)ethenyl]-3-hydroxy-2-[(1E)-3-methylbuta-1,...	HMDB0129086; HMDB0129087; HMDB0129088; HMDB0134168; HMDB0134169; HMDB0134170	C25H26O10	-H(-)	100
487.101	1	14089.1	0.924365	CDP-choline	C00307; CHEBI:16436; HMDB0001413; HMDB01413	C14H26N4O11P2	-H(-)	100
489.177	1	26747.1	0.950991	3,4,5-trihydroxy-6-({2-[6-(2-methylbut-3-en-2-yl)-7-oxo-2H,3H,7H-furo[3,2-g...	HMDB0130297	C25H30O10	-H(-)	100
491.193	1	29196.6	0.959176	Isolariciresinol 9''-O-alpha-L-arabinofuranoside	HMDB0032906; HMDB32906	C25H32O10	-H(-)	100
493.354	1	13397.5	0.914741	28-Homobrassinolide	HMDB0030423; HMDB30423	C29H50O6	-H(-)	100
493.498	1	4654.34	0.937738	18-Hydroxy-16-tritriacontanone	HMDB0039537; HMDB39537	C33H66O2	-H(-)	100
495.06	1	8825.56	0.947218	{[6-(5,7-dihydroxy-4-oxo-2-phenyl-4H-chromen-6-yl)-3,4,5-trihydroxyoxan-2-y...	HMDB0127123; HMDB0127124; HMDB0127125; HMDB0127126; HMDB0127172; HMDB0127173; HMDB0127174; HMDB0127175; HMDB0127236; HMDB0127237; HMDB0127238; HMDB0127277; HMDB0127278; HMDB0127279; HMDB0127297; HMDB0127298; HMDB0127299; HMDB0127300	C21H20O12S	-H(-)	100
495.304	1	34024.3	0.952016	Postin	HMDB0005772; HMDB05772	C22H40N8O5	-H(-)	100
499.299	1	77483.1	0.884008	Tuftsin	CHEBI:88947; HMDB0005770; HMDB0005776; HMDB05770; HMDB05776	C21H40N8O6	-H(-)	100
500.279	1	219624	0.963883	LysoPE(0:0/20:4(5Z,8Z,11Z,14Z))	CHEBI:64395; CHEBI:72741; CHEBI:72742; CHEBI:72746; HMDB0011487; HMDB0011488; HMDB0011517; HMDB0011518; HMDB11487; HMDB11488; HMDB11517; HMDB11518	C25H44NO7P	-H(-)	100
504.31	1	215358	0.957142	LysoPE(0:0/20:2(11Z,14Z))	HMDB0011483; HMDB0011513; HMDB11483; HMDB11513	C25H48NO7P	-H(-)	100
505.172	1	20693.1	0.948083	Diosbulbinoside D	HMDB0030084; HMDB0130307; HMDB0130308; HMDB0130310; HMDB0130311; HMDB0130313; HMDB0130314; HMDB0130316; HMDB30084	C25H30O11	-H(-)	100
505.223	1	34304.3	0.964298	2-(2,4-dihydroxyphenyl)-3-(3,7-dimethylocta-2,6-dien-1-yl)-5,7-dihydroxy-6-...	HMDB0129711; HMDB0129712; HMDB0129713; HMDB0129714; HMDB0129715; HMDB0129716; HMDB0129717; HMDB0129718; HMDB0129719; HMDB0129720	C30H34O7	-H(-)	100
505.275	1	46708.6	0.95584	Ixabepilone	HMDB0015593; HMDB15593	C27H42N2O5S	-H(-)	100
505.988	1	22986.4	0.621039	ATP	C00002; C00286; C19969; CHEBI:15422; CHEBI:16497; CHEBI:63208; HMDB0000538; HMDB0001440; HMDB00538; HMDB0059593; HMDB01440; HMDB59593	C10H16N5O13P3	-H(-)	100
506.325	1	231355	0.958757	LysoPE(0:0/20:1(11Z))	HMDB0011482; HMDB0011512; HMDB11482; HMDB11512	C25H50NO7P	-H(-)	100
507.074	1	13691.7	0.910749	1,4-Dimethoxyglucobrassicin	HMDB0036986; HMDB36986	C18H24N2O11S2	-H(-)	100
508.167	1	13868.6	0.936007	Dide-O-methyl-4-O-alpha-D-glucopyranosylsimmondsin	HMDB0038329; HMDB38329	C20H31NO14	-H(-)	100
508.341	1	234505	0.95837	LysoPE(0:0/20:0)	C04230; CHEBI:74340; HMDB0011481; HMDB0011511; HMDB0012108; HMDB11481; HMDB11511; HMDB12108	C25H52NO7P	-H(-)	100
509.457	1	7644.83	0.873579	Gallamine Triethiodide; Propylene glycol mono- and diesters of fats and fat...	HMDB0014626; HMDB0032494; HMDB0112110; HMDB0112114; HMDB0112115; HMDB0112123; HMDB0112124; HMDB0112125; HMDB0112126; HMDB0112127; HMDB0112178; HMDB14626; HMDB32494	C30H60N3O3; C32H62O4	-H(-); -H(-)	100
515.178	1	107613	0.962261	Cyclocalopin D	HMDB0039813; HMDB39813	C23H32O13	-H(-)	100
516.129	1	23352	0.95585	2-amino-4-[(2-{[1-carboxy-2-hydroxy-2-(4-hydroxy-3-methoxyphenyl)ethyl]sulf...	HMDB0127975; HMDB0127976	C20H27N3O11S	-H(-)	100
519.203	1	25700.8	0.936418	Divanillyltetrahydrofuran ferulate	HMDB0032730; HMDB32730	C30H32O8	-H(-)	100
520.342	1	16693.6	0.884152	LysoPC(18:1(9Z))	C04230; CHEBI:28610; CHEBI:76071; CHEBI:86255; HMDB0002815; HMDB0010385; HMDB0062651; HMDB02815; HMDB10385; HMDB62651	C26H52NO7P	-H(-)	100
521.254	1	29371.9	0.923463	2-(2,4-dihydroxy-5-methoxyphenyl)-3-(3,7-dimethylocta-2,6-dien-1-yl)-5,7-di...	HMDB0129835	C31H38O7	-H(-)	100
521.334	1	19510.5	0.940001	Polysorbate 20	C11624; HMDB0037182; HMDB37182	C26H50O10	-H(-)	100
521.401	1	9547.58	0.936625	Panaxydol linoleate	HMDB0041205; HMDB41205	C35H54O3	-H(-)	100
521.495	1	3636.79	0.891076	Tetrahydro-6-(2-hydroxy-16,19-dimethylhexacosyl)-4-methyl-2H-pyran-2-one	HMDB0031034; HMDB31034	C34H66O3	-H(-)	100
522.284	1	50518.1	0.960401	1-Oleoylglycerophosphoserine	HMDB0061694; HMDB61694	C24H46NO9P	-H(-)	100
524.096	1	8252.87	0.957968	Cefotiam	CHEBI:355510; HMDB0014374; HMDB14374	C18H23N9O4S3	-H(-)	100
524.279	1	114942	0.964749	LysoPE(0:0/22:6(4Z,7Z,10Z,13Z,16Z,19Z))	CHEBI:72747; CHEBI:72749; HMDB0011496; HMDB0011526; HMDB11496; HMDB11526	C27H44NO7P	-H(-)	100
524.299	1	57308.5	0.961798	1-Stearoylglycerophosphoserine	HMDB0061698; HMDB61698	C24H48NO9P	-H(-)	100
526.201	1	16042.1	0.942398	Gliquidone	CHEBI:441224; HMDB0015381; HMDB15381	C27H33N3O6S	-H(-)	100
528.057	1	7886.71	0.94492	[5-(5,7-dihydroxy-3-{[3,4,5-trihydroxy-6-(hydroxymethyl)oxan-2-yl]oxy}-5H-c...	HMDB0127934	C21H21O14S	-H(-)	100
528.309	1	134530	0.960342	LysoPE(0:0/22:4(7Z,10Z,13Z,16Z))	HMDB0011493; HMDB0011523; HMDB11493; HMDB11523	C27H48NO7P	-H(-)	100
529.171	1	16615.4	0.891298	3,4,5-trihydroxy-6-({4-hydroxy-7-methoxy-2,2-dimethyl-6-[(2E)-3-phenylprop-...	HMDB0125832; HMDB0125887; HMDB0125888; HMDB0125891; HMDB0125892; HMDB0125897; HMDB0125900; HMDB0125903; HMDB0125904; HMDB0125908; HMDB0133807; HMDB0133808; HMDB0133811; HMDB0133813; HMDB0133814; HMDB0133815; HMDB0133816; HMDB0133817; HMDB0133818; HMDB0133819; HMDB0133820; HMDB0133821; HMDB0135860; HMDB0135861; HMDB0135862; HMDB0135863; HMDB0135866; HMDB0135868; HMDB0135869; HMDB0135870; HMDB01358…	C27H30O11	-H(-)	100
534.49	1	6567.77	0.933847	N-[(4E,8E)-1,3-dihydroxyoctadeca-4,8-dien-2-yl]hexadecanamide	HMDB0035480; HMDB35480	C34H65NO3	-H(-)	100
535.341	1	99759.1	0.917945	PA(8:0/16:0)	HMDB0115487; HMDB0115613; HMDB0115689; HMDB0115781	C27H53O8P	-H(-)	100
535.474	1	15428.9	0.911749	FAHFA(16:1(9Z)/9-O-18:0)	HMDB0112108; HMDB0112117; HMDB0112122; HMDB0112134; HMDB0112135; HMDB0112136; HMDB0112137; HMDB0112138; HMDB0112139; HMDB0112162; HMDB0112163; HMDB0112164; HMDB0112165; HMDB0112166; HMDB0112167; HMDB0112168; HMDB0112172; HMDB0112175	C34H64O4	-H(-)	100
536.504	1	11858.4	0.944806	C16 Cer	C00195; CHEBI:72959; HMDB0000790; HMDB0004949; HMDB00790; HMDB04949	C34H67NO3	-H(-)	100
537.034	1	6748.39	0.931751	{4-[5,7-dihydroxy-3-(3,4,5-trihydroxybenzoyloxy)-3,4-dihydro-2H-1-benzopyra...	HMDB0141556; HMDB0141557	C22H18O14S	-H(-)	100
537.489	1	12787.6	0.922001	FAHFA(16:0/9-O-18:0)	HMDB0112106; HMDB0112107; HMDB0112111; HMDB0112113; HMDB0112116; HMDB0112118; HMDB0112119; HMDB0112121; HMDB0112146; HMDB0112147; HMDB0112148; HMDB0112149; HMDB0112150; HMDB0112151; HMDB0112152; HMDB0112153; HMDB0112176; HMDB0112179	C34H66O4	-H(-)	100
539.105	1	10144.6	0.923567	6-{5-[2,3-dioxo-3-(2,4,6-trihydroxy-3-methoxyphenyl)propyl]-2-hydroxy-3-met...	HMDB0128842; HMDB0128843; HMDB0128844; HMDB0128845; HMDB0128846; HMDB0128853; HMDB0128854; HMDB0128855; HMDB0128856; HMDB0128857; HMDB0128858	C23H24O15	-H(-)	100
539.25	1	31417.4	0.93843	Tetrahydroaldosterone-3-glucuronide	CHEBI:88728; HMDB0010357; HMDB10357	C27H40O11	-H(-)	100
545.457	1	13422.6	0.601919	Diepomuricanin A	HMDB0040921; HMDB40921	C35H62O4	-H(-)	100
549.356	1	15283.8	0.892787	PA(8:0/17:0)	HMDB0115488; HMDB0115607; HMDB0115614; HMDB0115682; HMDB0115690; HMDB0115703; HMDB0115776; HMDB0115782; HMDB0115799	C28H55O8P	-H(-)	100
549.489	1	4634.95	0.93649	Artemoin A	HMDB0033604; HMDB0033605; HMDB0033606; HMDB0033607; HMDB33604; HMDB33605; HMDB33606; HMDB33607	C35H66O4	-H(-)	100
551.013	1	7653.43	0.93264	Myricatin	HMDB0029513; HMDB29513	C22H16O15S	-H(-)	100
551.36	1	12369.6	0.925629	Cyclopassifloic acid E	HMDB0036298; HMDB36298	C31H52O8	-H(-)	100
552.309	1	40498	0.951603	LysoPE(0:0/24:6(6Z,9Z,12Z,15Z,18Z,21Z))	HMDB0011499; HMDB0011529; HMDB11499; HMDB11529	C29H48NO7P	-H(-)	100
553.338	1	17393.2	0.912302	Notoginsenoside R10	HMDB0039051; HMDB39051	C30H50O9	-H(-)	100
553.483	1	5229.04	0.933321	DG(15:0/16:0/0:0)	HMDB0007069; HMDB0007097; HMDB0055982; HMDB0093005; HMDB0093006; HMDB0093007; HMDB0093008; HMDB0093009; HMDB0093010; HMDB0093095; HMDB0093096; HMDB0093097; HMDB0093098; HMDB0093099; HMDB0093100; HMDB0093101; HMDB0093102; HMDB0093241; HMDB0093242; HMDB0093243; HMDB0093244; HMDB0093245; HMDB0093246; HMDB0093247; HMDB0093248; HMDB0093249; HMDB0093250; HMDB0093251; HMDB0093252; HMDB0093369; HMDB00933…	C34H66O5	-H(-)	100
557.025	1	9720.69	0.951893	6-({5,7-dihydroxy-2-[4-hydroxy-3-(sulfooxy)phenyl]-4-oxo-4H-chromen-3-yl}ox...	HMDB0128154	C21H18O16S	-H(-)	100
558.065	1	115879	0.896744	ADP-ribose	C00301; CHEBI:16960; HMDB0001178; HMDB0012276; HMDB01178; HMDB12276	C15H23N5O14P2	-H(-)	100
561.452	1	17492.4	0.82649	DG(14:0/18:3(6Z,9Z,12Z)/0:0)	CHEBI:88782; CHEBI:88807; CHEBI:88808; CHEBI:89149; CHEBI:89189; CHEBI:89214; HMDB0007017; HMDB0007018; HMDB0007045; HMDB0007241; HMDB0007269; HMDB0007298; HMDB0035898; HMDB0055968; HMDB0055975; HMDB07017; HMDB07018; HMDB07045; HMDB07241; HMDB07269; HMDB07298; HMDB35898; HMDB55968; HMDB55975	C35H62O5	-H(-)	100
563.068	1	13639.1	0.964199	dTDP-hexose	C00842; C02097; CHEBI:14086; CHEBI:35248; CHEBI:57477; HMDB0001328; HMDB0006876; HMDB0062805; HMDB01328; HMDB06876; HMDB62805	C16H26N2O16P2	-H(-)	100
563.104	1	9113.73	0.94886	Isorhamnetin 3-(6''''-malonylglucoside)	HMDB0038820; HMDB38820	C25H24O15	-H(-)	100
563.505	1	18618.7	0.909203	FAHFA(18:1(9Z)/12-O-18:0)	HMDB0112105; HMDB0112109; HMDB0112140; HMDB0112141; HMDB0112142; HMDB0112143; HMDB0112144; HMDB0112145; HMDB0112173	C36H68O4	-H(-)	100
565.048	1	100590	0.880854	UDP-hexose	C00029; C00052; CHEBI:58439; CHEBI:67119; HMDB0000286; HMDB0000302; HMDB00286; HMDB00302; HMDB0060079; HMDB0062573; HMDB60079; HMDB62573	C15H24N2O17P2	-H(-)	100
567.464	1	10569.5	0.956967	TG(10:0/13:0/8:0)	HMDB0071165; HMDB0071222; HMDB0071443; HMDB0071663; HMDB0071676; HMDB0071685; HMDB0071738; HMDB0071968; HMDB0072206; HMDB0072245; HMDB0072333; HMDB0072338; HMDB0072529; HMDB0072531; HMDB0072546; HMDB0096562; HMDB0096563; HMDB0096564; HMDB0096649; HMDB0096650; HMDB0096651; HMDB0100884; HMDB0100885; HMDB0100886; HMDB71165; HMDB71222; HMDB71443; HMDB71663; HMDB71676; HMDB71685; HMDB71738; HMDB71968;…	C34H64O6	-H(-)	100
568.988	1	7031.07	0.923586	3-{3-[3,5-dihydroxy-4-(sulfooxy)benzoyloxy]-4,5-dihydroxybenzoyloxy}-2,4,5-...	HMDB0128343; HMDB0128344; HMDB0128356; HMDB0128357; HMDB0128370; HMDB0128371	C21H14O17S	-H(-)	100
571.289	1	41787.4	0.948708	1-Palmitoylglycerophosphoinositol	CHEBI:73218; HMDB0061695; HMDB0062714; HMDB61695; HMDB62714	C25H49O12P	-H(-)	100
573.155	1	12507.2	0.943792	Viniferal	HMDB0029790; HMDB29790	C35H26O8	-H(-)	100
573.359	1	13887	0.891903	3-Benzoyloxy-6-oxo-12-ursen-28-oic acid	HMDB0032840; HMDB0032894; HMDB32840; HMDB32894	C37H50O5	-H(-)	100
573.417	1	12004.3	0.956482	Isofucosterol glucoside	CHEBI:68383; HMDB0029768; HMDB0033775; HMDB0034204; HMDB0034354; HMDB0034419; HMDB29768; HMDB33775; HMDB34204; HMDB34354; HMDB34419	C35H58O6	-H(-)	100
575.41	1	10220.9	0.928249	3-Hexaprenyl-4-hydroxy-5-methoxybenzoic acid	C05313; C05805; CHEBI:16835; HMDB0000977; HMDB0006820; HMDB0036285; HMDB00977; HMDB06820; HMDB36285	C38H56O4	-H(-)	100
575.469	1	15477	0.917067	DG(15:0/18:3(6Z,9Z,12Z)/0:0)	HMDB0007075; HMDB0007076; HMDB0007271; HMDB0007300; HMDB0055996; HMDB0056003; HMDB0056142; HMDB07075; HMDB07076; HMDB07271; HMDB07300; HMDB55996; HMDB56003; HMDB56142	C36H64O5	-H(-)	100
577.447	1	14338	0.941045	Squamocin K	HMDB0029957; HMDB0029960; HMDB0031887; HMDB0032754; HMDB0038037; HMDB29957; HMDB29960; HMDB31887; HMDB32754; HMDB38037	C35H62O6	-H(-)	100
579.027	1	10985.1	0.860013	Uridine diphosphate glucuronic acid	C00167; C00617; C02330; CHEBI:16085; CHEBI:17200; CHEBI:88243; HMDB0000935; HMDB0001384; HMDB0012302; HMDB0012304; HMDB00935; HMDB01384; HMDB12302; HMDB12304	C15H22N2O18P2	-H(-)	100
581.515	1	6831.98	0.944947	DG(15:0/18:0/0:0)	HMDB0007071; HMDB0007155; HMDB0055983; HMDB0092957; HMDB0092958; HMDB0093111; HMDB0093112; HMDB0093113; HMDB0093114; HMDB0093115; HMDB0093116; HMDB0093117; HMDB0093118; HMDB0093119; HMDB0093120; HMDB0093121; HMDB0093122; HMDB0093265; HMDB0093266; HMDB0093267; HMDB0093268; HMDB0093269; HMDB0093270; HMDB0093271; HMDB0093272; HMDB0093273; HMDB0093274; HMDB0093275; HMDB0093276; HMDB0093387; HMDB00933…	C36H70O5	-H(-)	100
583.422	1	11451.8	0.922125	Antibiotic X 14889A	HMDB0033336; HMDB33336	C33H60O8	-H(-)	100
584.273	1	27619.7	0.951455	Tigecycline	C12012; CHEBI:149836; HMDB0014700; HMDB14700	C29H39N5O8	-H(-)	100
585.489	1	17443.7	0.968178	Erythrinasinate A	HMDB0038713; HMDB38713	C38H66O4	-H(-)	100
588.076	1	11070.7	0.915665	GDP-L-fucose	C00325; C00498; C03117; C06192; CHEBI:13332; CHEBI:15751; CHEBI:17009; CHEBI:17661; CHEBI:28845; CHEBI:57498; HMDB0001095; HMDB0001499; HMDB0006369; HMDB0006557; HMDB0012186; HMDB0062554; HMDB0062621; HMDB01095; HMDB01499; HMDB06369; HMDB06557; HMDB12186; HMDB62554; HMDB62621	C16H25N5O15P2	-H(-)	100
590.218	1	17499.9	0.924858	2-Hydroxyestrone-1-S-glutathione	HMDB0012623; HMDB0012624; HMDB0012780; HMDB12623; HMDB12624; HMDB12780	C28H37N3O9S	-H(-)	100
593.131	1	9022.58	0.930799	Epicatechin-(4beta->8)-gallocatechin	CHEBI:75666; HMDB0036303; HMDB0037345; HMDB0037348; HMDB0037651; HMDB0037653; HMDB0038766; HMDB0040473; HMDB0040477; HMDB0040689; HMDB0127484; HMDB36303; HMDB37345; HMDB37348; HMDB37651; HMDB37653; HMDB38766; HMDB40473; HMDB40477; HMDB40689	C30H26O13	-H(-)	100
593.515	1	5842.25	0.949241	DG(14:0/20:1(11Z)/0:0)	C00165; C13861; CHEBI:75447; CHEBI:75466; CHEBI:75868; CHEBI:84418; CHEBI:86346; CHEBI:88454; CHEBI:88527; CHEBI:88787; CHEBI:88797; CHEBI:88944; CHEBI:89027; HMDB0007021; HMDB0007049; HMDB0007101; HMDB0007102; HMDB0007129; HMDB0007157; HMDB0007185; HMDB0007214; HMDB0007357; HMDB0007385; HMDB0055963; HMDB0056016; HMDB0056017; HMDB0056041; HMDB0056065; HMDB07021; HMDB07049; HMDB07101; HMDB07102; H…	C37H70O5	-H(-)	100
595.495	1	11067	0.954359	Glycerol triundecanoate	HMDB0031089; HMDB0071223; HMDB0071277; HMDB0071326; HMDB0071400; HMDB0071439; HMDB0071456; HMDB0071508; HMDB0071616; HMDB0071821; HMDB0071842; HMDB0071845; HMDB0071858; HMDB0071864; HMDB0071893; HMDB0071925; HMDB0071928; HMDB0071972; HMDB0072006; HMDB0072048; HMDB0072121; HMDB0072166; HMDB0072345; HMDB0072420; HMDB0072489; HMDB0072569; HMDB0072572; HMDB0072650; HMDB0072686; HMDB0072725; HMDB00728…	C36H68O6	-H(-)	100
597.305	1	45481.1	0.952035	1-Oleoylglycerophosphoinositol	CHEBI:82753; HMDB0061693; HMDB61693	C27H51O12P	-H(-)	100
599.32	1	69266.5	0.960695	1-Stearoylglycerophosphoinositol	CHEBI:83054; HMDB0061696; HMDB0061704; HMDB0062777; HMDB0240261; HMDB61696; HMDB61704; HMDB62777	C27H53O12P	-H(-)	100
601.426	1	9966.86	0.939814	Karpoxanthin	HMDB0034977; HMDB0034978; HMDB0035891; HMDB34977; HMDB34978; HMDB35891	C40H58O4	-H(-)	100
601.483	1	10153.8	0.961465	DG(15:0/20:4(5Z,8Z,11Z,14Z)/0:0)	HMDB0007083; HMDB0007084; HMDB0007503; HMDB0007532; HMDB0055999; HMDB0056005; HMDB07083; HMDB07084; HMDB07503; HMDB07532; HMDB55999; HMDB56005	C38H66O5	-H(-)	100
603.404	1	11062.6	0.951902	PA(15:0/14:1(9Z))	HMDB0114813	C32H61O8P	-H(-)	100
603.5	1	11599.8	0.957425	DG(15:0/20:3(5Z,8Z,11Z)/0:0)	HMDB0007081; HMDB0007082; HMDB0007445; HMDB0007474; HMDB0055992; HMDB0055998; HMDB0056163; HMDB07081; HMDB07082; HMDB07445; HMDB07474; HMDB55992; HMDB55998; HMDB56163	C38H68O5	-H(-)	100
605.516	1	10247.1	0.949545	DG(15:0/20:2(11Z,14Z)/0:0)	HMDB0007080; HMDB0007416; HMDB0055997; HMDB0056022; HMDB07080; HMDB07416; HMDB55997; HMDB56022	C38H70O5	-H(-)	100
606.074	1	124633	0.878386	UDP-acetyl-hexosamine	C00043; C00203; C01170; CHEBI:16264; CHEBI:16287; CHEBI:57705; CHEBI:67168; HMDB0000290; HMDB0000304; HMDB0013112; HMDB00290; HMDB00304; HMDB0060522; HMDB0062760; HMDB13112; HMDB60522; HMDB62760	C17H27N3O17P2	-H(-)	100
607.11	1	10926.2	0.928091	Prodelphinidin A1	HMDB0036336; HMDB36336	C30H24O14	-H(-)	100
607.385	1	13795.6	0.967715	Torvoside G	HMDB0030337; HMDB30337	C34H56O9	-H(-)	100
607.494	1	9426.82	0.955015	Muricatenol	HMDB0035900; HMDB35900	C37H68O6	-H(-)	100
608.289	1	17546.5	0.935203	Tubocurarine	C07547; CHEBI:9774; HMDB0015330; HMDB15330	C37H41N2O6	-H(-)	100
611.145	1	55719.6	0.87494	Oxidized glutathione	C00127; CHEBI:17858; HMDB0003337; HMDB03337	C20H32N6O12S2	-H(-)	100
613.193	1	12397.1	0.935751	3,4,5-trihydroxy-6-{3-hydroxy-4-[5-hydroxy-3-(3-hydroxy-3-methylbutyl)-8,8-...	HMDB0129415; HMDB0129416; HMDB0129417; HMDB0132767; HMDB0132768; HMDB0132770; HMDB0132771; HMDB0132772; HMDB0132774; HMDB0132775; HMDB0132776; HMDB0132777; HMDB0132778; HMDB0132779; HMDB0132780; HMDB0132782; HMDB0132783; HMDB0132784; HMDB0132786; HMDB0132787; HMDB0132788; HMDB0132789; HMDB0132791; HMDB0132792; HMDB0132793; HMDB0132811; HMDB0132812; HMDB0132813; HMDB0132815; HMDB0132816; HMDB01328…	C31H34O13	-H(-)	100
617.384	1	12626.5	0.943035	3-O-cis-Coumaroylmaslinic acid	HMDB0034539; HMDB0036299; HMDB0040495; HMDB34539; HMDB36299; HMDB40495	C39H54O6	-H(-)	100
617.516	1	6382.97	0.953499	DG(14:1(9Z)/22:2(13Z,16Z)/0:0)	CHEBI:75450; CHEBI:75471; CHEBI:84402; CHEBI:88372; CHEBI:88472; CHEBI:88496; CHEBI:88511; CHEBI:88523; CHEBI:88718; CHEBI:89032; CHEBI:89047; CHEBI:89165; CHEBI:89207; CHEBI:89261; CHEBI:89796; CHEBI:89821; HMDB0007059; HMDB0007110; HMDB0007111; HMDB0007138; HMDB0007162; HMDB0007163; HMDB0007190; HMDB0007219; HMDB0007246; HMDB0007247; HMDB0007274; HMDB0007303; HMDB0007418; HMDB0007446; HMDB00074…	C39H70O5	-H(-)	100
618.487	1	9666.09	0.957128	C16DH CerP	HMDB0010698; HMDB10698	C34H70NO6P	-H(-)	100
623.24	1	16617.4	0.948934	Grossamide	HMDB0040370; HMDB40370	C36H36N2O8	-H(-)	100
625.485	1	10012.6	0.961303	DG(15:0/22:6(4Z,7Z,10Z,13Z,16Z,19Z)/0:0)	HMDB0007092; HMDB0007764; HMDB0056008; HMDB0056291; HMDB07092; HMDB07764; HMDB56008; HMDB56291	C40H66O5	-H(-)	100
627.498	1	22477.3	0.955025	DG(15:0/22:5(4Z,7Z,10Z,13Z,16Z)/0:0)	HMDB0007090; HMDB0007091; HMDB0007706; HMDB0007735; HMDB0056002; HMDB0056007; HMDB0056283; HMDB0056290; HMDB07090; HMDB07091; HMDB07706; HMDB07735; HMDB56002; HMDB56007; HMDB56283; HMDB56290	C40H68O5	-H(-)	100
628.364	1	14459.6	0.957012	Janthitrem G	HMDB0030531; HMDB30531	C39H51NO6	-H(-)	100
629.093	1	7442.2	0.908203	Prebetanin	C08567; HMDB0029411; HMDB29411	C24H26N2O16S	-H(-)	100
629.135	1	11782.3	0.887917	CMP-N-glycoloylneuraminate	C03691; CHEBI:18098; CHEBI:58376; HMDB0012206; HMDB0062569; HMDB12206; HMDB62569	C20H31N4O17P	-H(-)	100
631.313	1	20319	0.937429	Coagulin R 3-glucoside	HMDB0033207; HMDB33207	C34H48O11	-H(-)	100
632.174	1	10356.9	0.776022	Pyranocyanin A	HMDB0035420; HMDB35420	C30H33O15	-H(-)	100
635.416	1	12629.7	0.851545	Fasciculic acid B	HMDB0036438; HMDB0039446; HMDB0039943; HMDB36438; HMDB39446; HMDB39943	C36H60O9	-H(-)	100
640.333	1	19713.4	0.929466	(3a,5b,7a,12a)-24-[(carboxymethyl)amino]-1,12-dihydroxy-24-oxocholan-3-yl-b...	CHEBI:89282; HMDB0002472; HMDB02472	C32H51NO12	-H(-)	100
645.45	1	9668.06	0.926767	Glycerol 1-(9Z-octadecenoate) 2-tetradecanoate 3-phosphate	HMDB0031131; HMDB0114855; HMDB0114874; HMDB0114896; HMDB0114921; HMDB31131	C35H67O8P	-H(-)	100
646.613	1	6595.76	0.938743	C24:1 Cer	C00195; CHEBI:74450; HMDB0004953; HMDB04953	C42H81NO3	-H(-)	100
647.229	1	14499.5	0.933758	Chalcomoracin	HMDB0030069; HMDB30069	C39H36O9	-H(-)	100
649.53	1	5729.6	0.958949	SM(d18:0/12:0)	C00550; HMDB0012084; HMDB12084	C35H75N2O6P	-H(-)	100
653.426	1	13124.6	0.96536	Momorcharaside B	HMDB0032941; HMDB0039646; HMDB0041375; HMDB32941; HMDB39646; HMDB41375	C36H62O10	-H(-)	100
657.416	1	12734.1	0.950371	Fucoxanthin	C08596; CHEBI:5186; HMDB0002741; HMDB02741	C42H58O6	-H(-)	100
662.102	1	77650.3	0.904431	NAD (ox)	HMDB0039421; HMDB39421	C21H27N7O14P2	-H(-)	100
664.093	1	20287.8	0.913804	Nicotinic acid adenine dinucleotide	C00857; CHEBI:18304; HMDB0001179; HMDB01179	C21H27N6O15P2	-H(-)	100
664.117	1	41690.7	0.891648	NADH (red)	C00004; CHEBI:16908; HMDB0001487; HMDB01487	C21H29N7O14P2	-H(-)	100
665.215	1	21953.4	0.922929	Glycogen	C00182; C00464; C01613; C02052; C08248; CHEBI:17164; CHEBI:28087; CHEBI:28808; CHEBI:61988; HMDB0000757; HMDB0001296; HMDB0003553; HMDB0029931; HMDB0035323; HMDB0038490; HMDB0038870; HMDB0038871; HMDB0039173; HMDB0039174; HMDB0039176; HMDB0040182; HMDB00757; HMDB01296; HMDB03553; HMDB29931; HMDB35323; HMDB38490; HMDB38870; HMDB38871; HMDB39173; HMDB39174; HMDB39176; HMDB40182	C24H42O21	-H(-)	100
679.392	1	12644.9	0.948355	Gingerglycolipid C	HMDB0041095; HMDB41095	C33H60O14	-H(-)	100
680.431	1	7549.91	0.948023	7-Epizucchini factor A	HMDB0036405; HMDB36405	C44H59NO5	-H(-)	100
682.445	1	7527.84	0.930708	PE(14:0/18:4(6Z,9Z,12Z,15Z))	C00350; HMDB0008832; HMDB0008863; HMDB0008864; HMDB0009119; HMDB0009152; HMDB0009184; HMDB08832; HMDB08863; HMDB08864; HMDB09119; HMDB09152; HMDB09184	C37H66NO8P	-H(-)	100
687.404	1	30061.9	0.940753	PA(18:4(6Z,9Z,12Z,15Z)/18:4(6Z,9Z,12Z,15Z))	HMDB0115038	C39H61O8P	-H(-)	100
698.514	1	9642.61	0.950402	PE(16:1(9Z)/P-18:1(11Z))	C00350; CHEBI:84532; HMDB0008984; HMDB0008985; HMDB0009114; HMDB0011343; HMDB0011405; HMDB0011438; HMDB08984; HMDB08985; HMDB09114; HMDB11343; HMDB11405; HMDB11438	C39H74NO7P	-H(-)	100
699.497	1	34291.4	0.941474	PA(18:0/18:2(9Z,12Z))	C00416; CHEBI:1221357; CHEBI:75357; CHEBI:77248; CHEBI:83775; CHEBI:89527; CHEBI:89528; HMDB0000636; HMDB0007861; HMDB0007862; HMDB0007863; HMDB0007864; HMDB0007865; HMDB0031129; HMDB00636; HMDB0114804; HMDB0114951; HMDB0115095; HMDB0115271; HMDB0115296; HMDB0115510; HMDB0115535; HMDB0116699; HMDB07861; HMDB07862; HMDB07863; HMDB07864; HMDB07865; HMDB31129	C39H73O8P	-H(-)	100
700.528	1	10417.2	0.947646	PE(16:0/P-18:1(11Z))	C00350; CHEBI:84533; CHEBI:85019; HMDB0008951; HMDB0008952; HMDB0008983; HMDB0009048; HMDB0009081; HMDB0011341; HMDB0011342; HMDB0011372; HMDB0011404; HMDB0011437; HMDB08951; HMDB08952; HMDB08983; HMDB09048; HMDB09081; HMDB11341; HMDB11342; HMDB11372; HMDB11404; HMDB11437	C39H76NO7P	-H(-)	100
701.512	1	17783.9	0.963089	PA(14:0/22:1(13Z))	HMDB0114789; HMDB0114901; HMDB0114926; HMDB0115065; HMDB0115094; HMDB0115241; HMDB0115270	C39H75O8P	-H(-)	100
707.146	1	6678.91	0.936987	6-{1-carboxy-2-oxo-2-[(3,4,5-trihydroxy-6-{[5-hydroxy-3-(4-methoxyphenyl)-4...	HMDB0129967	C31H32O19	-H(-)	100
710.477	1	7900.94	0.933574	PE(14:0/20:4(5Z,8Z,11Z,14Z))	C00350; HMDB0008838; HMDB0008839; HMDB0008869; HMDB0008870; HMDB0008931; HMDB0008962; HMDB0008963; HMDB0009122; HMDB0009155; HMDB0009187; HMDB0009317; HMDB0009350; HMDB0009382; HMDB0009415; HMDB0113023; HMDB0113252; HMDB0113882; HMDB0113901; HMDB0113902; HMDB0114095; HMDB0114124; HMDB0114152; HMDB08838; HMDB08839; HMDB08869; HMDB08870; HMDB08931; HMDB08962; HMDB08963; HMDB09122; HMDB09155; HMDB09…	C39H70NO8P	-H(-)	100
712.492	1	12713.8	0.936629	PE(14:0/20:3(5Z,8Z,11Z))	C00350; HMDB0008836; HMDB0008837; HMDB0008868; HMDB0008929; HMDB0008930; HMDB0008961; HMDB0009089; HMDB0009121; HMDB0009154; HMDB0009284; HMDB0009316; HMDB0009349; HMDB0113021; HMDB0113022; HMDB0113195; HMDB0113223; HMDB0113880; HMDB0113881; HMDB0113900; HMDB0114066; HMDB0114094; HMDB0114123; HMDB08836; HMDB08837; HMDB08868; HMDB08929; HMDB08930; HMDB08961; HMDB09089; HMDB09121; HMDB09154; HMDB09…	C39H72NO8P	-H(-)	100
713.515	1	9470.81	0.961461	DG(22:5(4Z,7Z,10Z,13Z,16Z)/22:6(4Z,7Z,10Z,13Z,16Z,19Z)/0:0)	HMDB0007730; HMDB0007759; HMDB0007786; HMDB0007787; HMDB0056365; HMDB0056385; HMDB07730; HMDB07759; HMDB07786; HMDB07787; HMDB56365; HMDB56385	C47H70O5	-H(-)	100
714.508	1	39357.8	0.940598	PE(14:0/20:2(11Z,14Z))	CHEBI:73008; CHEBI:78810; HMDB0005322; HMDB0008835; HMDB0008867; HMDB0008928; HMDB0008959; HMDB0008960; HMDB0009023; HMDB0009056; HMDB0009088; HMDB0009251; HMDB0009283; HMDB0113020; HMDB0113166; HMDB0113847; HMDB0113848; HMDB0113849; HMDB0113879; HMDB0114012; HMDB0114039; HMDB0114065; HMDB05322; HMDB08835; HMDB08867; HMDB08928; HMDB08959; HMDB08960; HMDB09023; HMDB09056; HMDB09088; HMDB09251; HMD…	C39H74NO8P	-H(-)	100
714.544	1	11803.8	0.95836	PC(14:0/P-18:1(11Z))	C00157; CHEBI:86425; CHEBI:88931; CHEBI:89508; CHEBI:89586; CHEBI:89587; CHEBI:89652; CHEBI:89957; CHEBI:89966; HMDB0007897; HMDB0007898; HMDB0007929; HMDB0008027; HMDB0011207; HMDB0011237; HMDB0011269; HMDB0011302; HMDB0013411; HMDB07897; HMDB07898; HMDB07929; HMDB08027; HMDB11207; HMDB11237; HMDB11269; HMDB11302; HMDB13411	C40H78NO7P	-H(-)	100
716.523	1	35703.1	0.933911	PC(15:0/16:1(9Z))	C00157; CHEBI:73007; CHEBI:78813; CHEBI:84833; HMDB0005320; HMDB0005344; HMDB0007936; HMDB0008000; HMDB0008834; HMDB0008866; HMDB0008926; HMDB0008927; HMDB0008958; HMDB0008990; HMDB0009022; HMDB0009055; HMDB0009218; HMDB0009250; HMDB0112953; HMDB0112954; HMDB0113112; HMDB0113139; HMDB0113850; HMDB0113851; HMDB0113852; HMDB0113853; HMDB0113965; HMDB0113986; HMDB0114011; HMDB0114038; HMDB05320; HMD…	C39H76NO8P	-H(-)	100
717.35	1	16914.1	0.947298	Elaterinide	HMDB0035893; HMDB35893	C38H54O13	-H(-)	100
719.465	1	14987	0.946085	PA(16:0/22:6(4Z,7Z,10Z,13Z,16Z,19Z))	HMDB0114849; HMDB0114868; HMDB0114869; HMDB0114911; HMDB0114936; HMDB0114961; HMDB0114962; HMDB0114987; HMDB0115014; HMDB0115127; HMDB0115128; HMDB0115152; HMDB0115179; HMDB0115203; HMDB0115204; HMDB0115353; HMDB0115379; HMDB0115404; HMDB0115523; HMDB0115525; HMDB0115526; HMDB0115542; HMDB0115569; HMDB0115570	C41H69O8P	-H(-)	100
720.482	1	8851.68	0.952322	PS(15:0/16:0)	HMDB0112281; HMDB0112342	C37H72NO10P	-H(-)	100
721.48	1	26072	0.92837	PA(16:0/22:5(4Z,7Z,10Z,13Z,16Z))	HMDB0114847; HMDB0114848; HMDB0114867; HMDB0114886; HMDB0114909; HMDB0114910; HMDB0114934; HMDB0114935; HMDB0114960; HMDB0115040; HMDB0115102; HMDB0115126; HMDB0115150; HMDB0115151; HMDB0115177; HMDB0115178; HMDB0115327; HMDB0115352; HMDB0115378; HMDB0115495; HMDB0115521; HMDB0115522; HMDB0115524; HMDB0115540; HMDB0115541; HMDB0116704	C41H71O8P	-H(-)	100
722.513	1	34839.8	0.946518	PE(18:3(6Z,9Z,12Z)/P-18:1(11Z))	C00350; CHEBI:84527; HMDB0009149; HMDB0009150; HMDB0009182; HMDB0009183; HMDB0009214; HMDB0009411; HMDB0009444; HMDB0011352; HMDB0011353; HMDB0011379; HMDB0011410; HMDB0011411; HMDB0011443; HMDB0011444; HMDB09149; HMDB09150; HMDB09182; HMDB09183; HMDB09214; HMDB09411; HMDB09444; HMDB11352; HMDB11353; HMDB11379; HMDB11410; HMDB11411; HMDB11443; HMDB11444	C41H74NO7P	-H(-)	100
725.512	1	34281.3	0.943249	PA(16:1(9Z)/22:2(13Z,16Z))	HMDB0114866; HMDB0114883; HMDB0114959; HMDB0114985; HMDB0115012; HMDB0115071; HMDB0115072; HMDB0115099; HMDB0115123; HMDB0115300; HMDB0115515; HMDB0115516; HMDB0115518; HMDB0115538; HMDB0115539; HMDB0115566	C41H75O8P	-H(-)	100
726.544	1	12213.4	0.812778	PE(18:1(11Z)/P-18:1(11Z))	CHEBI:85020; CHEBI:90483; HMDB0009050; HMDB0009051; HMDB0009083; HMDB0009084; HMDB0009115; HMDB0009312; HMDB0011349; HMDB0011376; HMDB0011407; HMDB0011408; HMDB0011440; HMDB0011441; HMDB09050; HMDB09051; HMDB09083; HMDB09084; HMDB09115; HMDB09312; HMDB11349; HMDB11376; HMDB11407; HMDB11408; HMDB11440; HMDB11441	C41H78NO7P	-H(-)	100
727.528	1	28625.7	0.957471	PA(14:1(9Z)/24:1(15Z))	HMDB0114811; HMDB0114845; HMDB0114865; HMDB0114907; HMDB0114932; HMDB0114958; HMDB0115070; HMDB0115097; HMDB0115098; HMDB0115274; HMDB0115299; HMDB0115456; HMDB0115514; HMDB0115537	C41H77O8P	-H(-)	100
736.528	1	44145.7	0.880669	PC(18:4(6Z,9Z,12Z,15Z)/P-16:0)	CHEBI:89428; CHEBI:89980; HMDB0008258; HMDB0011214; HMDB08258; HMDB11214	C42H76NO7P	-H(-)	100
738.508	1	157976	0.955137	PC(15:0/18:4(6Z,9Z,12Z,15Z))	C00157; C00350; CHEBI:73009; CHEBI:84846; HMDB0005323; HMDB0005350; HMDB0007943; HMDB0008231; HMDB0008844; HMDB0008937; HMDB0008938; HMDB0008968; HMDB0008997; HMDB0009028; HMDB0009029; HMDB0009061; HMDB0009062; HMDB0009093; HMDB0009124; HMDB0009125; HMDB0009157; HMDB0009158; HMDB0009189; HMDB0009320; HMDB0009353; HMDB0009385; HMDB0009418; HMDB0009580; HMDB0113028; HMDB0113029; HMDB0113424; HMDB01…	C41H74NO8P	-H(-)	100
742.539	1	253151	0.950558	PC(15:0/18:2(9Z,12Z))	C00157; C00350; CHEBI:74986; HMDB0005332; HMDB0005343; HMDB0005347; HMDB0007940; HMDB0008132; HMDB0008843; HMDB0008875; HMDB0008934; HMDB0008966; HMDB0008994; HMDB0009025; HMDB0009026; HMDB0009058; HMDB0009059; HMDB0009090; HMDB0009254; HMDB0009286; HMDB0009515; HMDB0009547; HMDB0113025; HMDB0113339; HMDB0113856; HMDB0113857; HMDB0113858; HMDB0113884; HMDB0113943; HMDB0114015; HMDB0114042; HMDB01…	C41H78NO8P	-H(-)	100
745.502	1	45127.5	0.953796	PG(16:0/18:2(9Z,12Z))	CHEBI:73238; CHEBI:89092; CHEBI:89093; CHEBI:89271; CHEBI:89351; CHEBI:89398; HMDB0010575; HMDB0010588; HMDB0010589; HMDB0010616; HMDB0010631; HMDB0010645; HMDB10575; HMDB10588; HMDB10589; HMDB10616; HMDB10631; HMDB10645	C40H75O10P	-H(-)	100
746.513	1	37111	0.936299	PE(O-16:1(1Z)/22:6(4Z,7Z,10Z,13Z,16Z,19Z))	C00350; CHEBI:90479; HMDB0005780; HMDB0009479; HMDB0009480; HMDB0009708; HMDB0011361; HMDB0011420; HMDB0011453; HMDB05780; HMDB09479; HMDB09480; HMDB09708; HMDB11361; HMDB11420; HMDB11453	C43H74NO7P	-H(-)	100
753.225	1	7200.1	0.939916	1,2-Disinapoylgentiobiose	HMDB0030335; HMDB0039175; HMDB0040804; HMDB0040838; HMDB30335; HMDB39175; HMDB40804; HMDB40838	C34H42O19	-H(-)	100
756.555	1	15307.8	0.934263	PC(14:0/20:2(11Z,14Z))	C00157; CHEBI:73002; CHEBI:84810; CHEBI:84811; CHEBI:85679; CHEBI:86099; CHEBI:86100; CHEBI:88919; CHEBI:89095; CHEBI:89403; CHEBI:89518; CHEBI:89678; HMDB0007880; HMDB0007912; HMDB0007973; HMDB0008004; HMDB0008005; HMDB0008068; HMDB0008101; HMDB0008133; HMDB0008296; HMDB0008328; HMDB0008909; HMDB0009549; HMDB0010565; HMDB0112966; HMDB0112967; HMDB0112968; HMDB0112969; HMDB0112992; HMDB0113010; H…	C42H80NO8P	-H(-)	100
760.492	1	29511.5	0.913658	PE(16:1(9Z)/22:6(4Z,7Z,10Z,13Z,16Z,19Z))	HMDB0008979; HMDB0009104; HMDB0009135; HMDB0009136; HMDB0009168; HMDB0009169; HMDB0009199; HMDB0009200; HMDB0009327; HMDB0009360; HMDB0009391; HMDB0009392; HMDB0009424; HMDB0009425; HMDB0009456; HMDB0009683; HMDB0113915; HMDB0114105; HMDB0114134; HMDB0114161; HMDB0114162; HMDB0114577; HMDB08979; HMDB09104; HMDB09135; HMDB09136; HMDB09168; HMDB09169; HMDB09199; HMDB09200; HMDB09327; HMDB09360; HMD…	C43H72NO8P	-H(-)	100
762.508	1	321214	0.949302	PE(16:0/22:6(4Z,7Z,10Z,13Z,16Z,19Z))	C00350; CHEBI:78261; HMDB0005324; HMDB0008946; HMDB0008977; HMDB0008978; HMDB0009038; HMDB0009071; HMDB0009102; HMDB0009103; HMDB0009133; HMDB0009134; HMDB0009166; HMDB0009167; HMDB0009198; HMDB0009294; HMDB0009325; HMDB0009326; HMDB0009358; HMDB0009359; HMDB0009390; HMDB0009423; HMDB0009454; HMDB0009455; HMDB0009617; HMDB0009650; HMDB0009682; HMDB0113036; HMDB0113675; HMDB0113896; HMDB0113913; H…	C43H74NO8P	-H(-)	100
764.523	1	310212	0.949622	PC(15:0/20:5(5Z,8Z,11Z,14Z,17Z))	C00350; CHEBI:74975; HMDB0007951; HMDB0008494; HMDB0008944; HMDB0008945; HMDB0008976; HMDB0009005; HMDB0009036; HMDB0009037; HMDB0009069; HMDB0009070; HMDB0009100; HMDB0009101; HMDB0009132; HMDB0009165; HMDB0009197; HMDB0009261; HMDB0009292; HMDB0009293; HMDB0009324; HMDB0009357; HMDB0009388; HMDB0009389; HMDB0009421; HMDB0009422; HMDB0009453; HMDB0009584; HMDB0009616; HMDB0009649; HMDB0112978; H…	C43H76NO8P	-H(-)	100
769.198	1	7592.84	0.965251	Isoscoparin 2''''-(6-(E)-p-coumaroylglucoside)	HMDB0037423; HMDB0038042; HMDB0038252; HMDB37423; HMDB38042; HMDB38252	C37H38O18	-H(-)	100
771.519	1	72688	0.959065	PG(16:0/20:3(5Z,8Z,11Z))	CHEBI:89226; CHEBI:89227; CHEBI:89264; CHEBI:89265; CHEBI:89329; CHEBI:89346; CHEBI:89348; CHEBI:89349; CHEBI:89386; CHEBI:89404; HMDB0010578; HMDB0010579; HMDB0010606; HMDB0010607; HMDB0010620; HMDB0010635; HMDB0010648; HMDB0010649; HMDB0010662; HMDB0010677; HMDB10578; HMDB10579; HMDB10606; HMDB10607; HMDB10620; HMDB10635; HMDB10648; HMDB10649; HMDB10662; HMDB10677	C42H77O10P	-H(-)	100
773.533	1	67078.5	0.952833	PG(18:0/18:2(9Z,12Z))	CHEBI:75385; CHEBI:89266; CHEBI:89273; CHEBI:89275; CHEBI:89353; CHEBI:89410; HMDB0010605; HMDB0010618; HMDB0010619; HMDB0010633; HMDB0010634; HMDB0010647; HMDB10605; HMDB10618; HMDB10619; HMDB10633; HMDB10634; HMDB10647	C42H79O10P	-H(-)	100
776.561	1	261934	0.938559	PE(22:4(7Z,10Z,13Z,16Z)/P-18:1(11Z))	CHEBI:90485; HMDB0009611; HMDB0009612; HMDB0009643; HMDB0009676; HMDB0011392; HMDB0011393; HMDB0011424; HMDB0011457; HMDB09611; HMDB09612; HMDB09643; HMDB09676; HMDB11392; HMDB11393; HMDB11424; HMDB11457	C45H80NO7P	-H(-)	100
777.387	1	16467.2	0.959987	Vinorelbine	CHEBI:480999; HMDB0014505; HMDB14505	C45H54N4O8	-H(-)	100
778.575	1	154253	0.930858	PE(22:4(7Z,10Z,13Z,16Z)/P-18:0)	HMDB0009610; HMDB0011391; HMDB09610; HMDB11391	C45H82NO7P	-H(-)	100
781.219	1	6925.08	0.94296	Kaempferol 3-(2''''-rhamnosyl-6''''-acetylgalactoside) 7-rhamnoside	HMDB0040541; HMDB40541	C35H42O20	-H(-)	100
784.15	1	17027.3	0.88274	FAD (ox)	C00016; CHEBI:16238; HMDB0001248; HMDB01248	C27H33N9O15P2	-H(-)	100
786.509	1	23210.4	0.934967	PE(18:2(9Z,12Z)/22:6(4Z,7Z,10Z,13Z,16Z,19Z))	C00350; HMDB0005351; HMDB0009111; HMDB0009142; HMDB0009143; HMDB0009175; HMDB0009176; HMDB0009207; HMDB0009335; HMDB0009368; HMDB0009399; HMDB0009400; HMDB0009432; HMDB0009433; HMDB0009463; HMDB0009464; HMDB0009591; HMDB0009622; HMDB0009623; HMDB0009655; HMDB0009656; HMDB0009687; HMDB0114113; HMDB0114142; HMDB0114169; HMDB0114170; HMDB0114335; HMDB0114363; HMDB0114390; HMDB0114391; HMDB05351; HMD…	C45H74NO8P	-H(-)	100
788.524	1	141163	0.940829	PE(18:1(11Z)/22:6(4Z,7Z,10Z,13Z,16Z,19Z))	C00350; HMDB0009045; HMDB0009078; HMDB0009109; HMDB0009110; HMDB0009141; HMDB0009174; HMDB0009302; HMDB0009333; HMDB0009334; HMDB0009366; HMDB0009367; HMDB0009397; HMDB0009398; HMDB0009430; HMDB0009431; HMDB0009462; HMDB0009589; HMDB0009590; HMDB0009621; HMDB0009654; HMDB0009685; HMDB0009686; HMDB0113982; HMDB0114084; HMDB0114111; HMDB0114112; HMDB0114140; HMDB0114141; HMDB0114167; HMDB0114168; H…	C45H76NO8P	-H(-)	100
790.538	1	179742	0.960039	PC(15:0/22:6(4Z,7Z,10Z,13Z,16Z,19Z))	C00157; C00350; CHEBI:78266; HMDB0005334; HMDB0007958; HMDB0008724; HMDB0009012; HMDB0009043; HMDB0009044; HMDB0009076; HMDB0009077; HMDB0009108; HMDB0009206; HMDB0009269; HMDB0009300; HMDB0009301; HMDB0009331; HMDB0009332; HMDB0009364; HMDB0009365; HMDB0009396; HMDB0009429; HMDB0009461; HMDB0009558; HMDB0009588; HMDB0009619; HMDB0009620; HMDB0009652; HMDB0009653; HMDB0009684; HMDB0113959; HMDB01…	C45H78NO8P	-H(-)	100
791.314	1	20282.3	0.942956	Bn-NCC-2	HMDB0038230; HMDB38230	C40H48N4O13	-H(-)	100
800.201	1	10850.3	0.937023	Delphinidin 3-lathyroside 5-(6-acetylglucoside)	HMDB0037091; HMDB37091	C34H41O22	-H(-)	100
801.468	1	28285.8	0.946783	PGP(16:0/16:0)	HMDB0013472; HMDB0116525; HMDB0116544; HMDB0116561; HMDB13472	C38H76O13P2	-H(-)	100
806.571	1	30090.4	0.936805	PC(16:0/22:5(4Z,7Z,10Z,13Z,16Z))	C00157; CHEBI:74671; CHEBI:84795; CHEBI:84796; CHEBI:88433; CHEBI:88844; CHEBI:88851; CHEBI:88876; CHEBI:88877; CHEBI:88913; CHEBI:88914; CHEBI:88924; CHEBI:89084; CHEBI:89085; CHEBI:89103; CHEBI:89113; CHEBI:89291; CHEBI:89424; CHEBI:89453; CHEBI:89564; CHEBI:89580; CHEBI:89600; CHEBI:89617; CHEBI:89659; CHEBI:89696; CHEBI:89697; HMDB0007989; HMDB0007990; HMDB0008021; HMDB0008050; HMDB0008081; H…	C46H82NO8P	-H(-)	100
807.453	1	13302.7	0.946772	Calenduloside G methyl ester	HMDB0041018; HMDB41018	C43H68O14	-H(-)	100
808.119	1	10597.8	0.794247	Acetyl-CoA	C00024; CHEBI:15351; HMDB0001206; HMDB01206	C23H38N7O17P3S	-H(-)	100
809.522	1	14473.1	0.934342	PC(DiMe(9,3)/DiMe(9,3))	HMDB0061420; HMDB61420	C44H77NO10P	-H(-)	100
810.529	1	48996.1	0.949148	PS(18:0/20:4(8Z,11Z,14Z,17Z))	C02737; CHEBI:79113; CHEBI:88519; CHEBI:88535; CHEBI:90024; CHEBI:90041; HMDB0010165; HMDB0012383; HMDB0012393; HMDB0012423; HMDB0012433; HMDB0112352; HMDB0112395; HMDB0112396; HMDB0112414; HMDB0112431; HMDB0112455; HMDB0112472; HMDB0112497; HMDB0112522; HMDB0112549; HMDB0112550; HMDB0112575; HMDB0112599; HMDB0112600; HMDB0112622; HMDB0112659; HMDB0112791; HMDB10165; HMDB12383; HMDB12393; HMDB124…	C44H78NO10P	-H(-)	100
812.654	1	6689.67	0.84117	PE(24:0/P-18:1(11Z))	C00350; HMDB0009743; HMDB0009744; HMDB0009775; HMDB0011396; HMDB0011428; HMDB0011461; HMDB09743; HMDB09744; HMDB09775; HMDB11396; HMDB11428; HMDB11461	C47H92NO7P	-H(-)	100
815.487	1	18788.1	0.964808	PG(18:3(6Z,9Z,12Z)/22:6(4Z,7Z,10Z,13Z,16Z,19Z))	CHEBI:89314; CHEBI:89343; HMDB0010674; HMDB0010689; HMDB10674; HMDB10689	C46H73O10P	-H(-)	100
822.464	1	60546.8	0.934243	Solacauline	HMDB0029373; HMDB29373	C43H69NO14	-H(-)	100
825.566	1	148034	0.909481	PG(18:0/22:4(7Z,10Z,13Z,16Z))	CHEBI:89278; HMDB0010611; HMDB10611	C46H83O10P	-H(-)	100
826.459	1	31881.2	0.907471	Josamycin	C12662; CHEBI:31739; HMDB0015418; HMDB15418	C42H69NO15	-H(-)	100
833.519	1	29046.2	0.951973	PI(16:0/18:2(9Z,12Z))	C00626; CHEBI:88558; CHEBI:88561; CHEBI:88562; CHEBI:88563; CHEBI:88605; CHEBI:88626; CHEBI:88640; HMDB0009784; HMDB0009800; HMDB0009801; HMDB0009803; HMDB0009807; HMDB0009823; HMDB0009835; HMDB0009846; HMDB0062653; HMDB09784; HMDB09800; HMDB09801; HMDB09803; HMDB09807; HMDB09823; HMDB09835; HMDB09846; HMDB62653	C43H79O13P	-H(-)	100
833.606	1	12037.4	0.929095	PA(22:4(7Z,10Z,13Z,16Z)/24:1(15Z))	HMDB0115348; HMDB0115374; HMDB0115399; HMDB0115450; HMDB0115451; HMDB0115476	C49H87O8P	-H(-)	100
834.578	1	20641.6	0.94326	3-O-Sulfogalactosylceramide (d18:1/20:0)	C06125; HMDB0012315; HMDB12315	C44H85NO11S	-H(-)	100
840.49	1	50216.7	0.91076	Azaspiracid	HMDB0033805; HMDB33805	C47H71NO12	-H(-)	100
857.519	1	77497.7	0.959136	PI(16:0/20:4(5Z,8Z,11Z,14Z))	C00626; CHEBI:88415; CHEBI:88596; CHEBI:88599; CHEBI:88613; CHEBI:88645; CHEBI:88647; CHEBI:88671; CHEBI:88673; CHEBI:88676; CHEBI:89112; CHEBI:89121; HMDB0009789; HMDB0009790; HMDB0009827; HMDB0009828; HMDB0009839; HMDB0009840; HMDB0009850; HMDB0009859; HMDB0009860; HMDB0009863; HMDB0009864; HMDB0009893; HMDB0009899; HMDB0062771; HMDB09789; HMDB09790; HMDB09827; HMDB09828; HMDB09839; HMDB09840; …	C45H79O13P	-H(-)	100
883.534	1	81022.8	0.965974	PI(16:0/22:5(4Z,7Z,10Z,13Z,16Z))	C00626; CHEBI:88418; CHEBI:88424; CHEBI:88559; CHEBI:88624; CHEBI:88630; CHEBI:88642; CHEBI:88658; CHEBI:88660; CHEBI:89117; CHEBI:89126; CHEBI:89128; CHEBI:89134; CHEBI:89252; CHEBI:89299; CHEBI:89305; HMDB0009795; HMDB0009796; HMDB0009804; HMDB0009832; HMDB0009833; HMDB0009844; HMDB0009845; HMDB0009854; HMDB0009855; HMDB0009883; HMDB0009890; HMDB0009895; HMDB0009896; HMDB0009901; HMDB0009902; H…	C47H81O13P	-H(-)	100
885.55	1	341758	0.958357	PI(16:0/22:4(10Z,13Z,16Z,19Z))	C00626; CHEBI:88417; CHEBI:88421; CHEBI:88572; CHEBI:88628; CHEBI:88629; CHEBI:88643; CHEBI:88644; CHEBI:88657; CHEBI:89110; CHEBI:89131; CHEBI:89135; CHEBI:89141; CHEBI:89142; CHEBI:89156; CHEBI:89298; CHEBI:89303; HMDB0009793; HMDB0009794; HMDB0009815; HMDB0009816; HMDB0009830; HMDB0009831; HMDB0009842; HMDB0009843; HMDB0009853; HMDB0009877; HMDB0009881; HMDB0009882; HMDB0009888; HMDB0009889; H…	C47H83O13P	-H(-)	100
903.464	1	17369.6	0.925101	CL(8:0/8:0/8:0/8:0)	HMDB0116797	C41H78O17P2	-H(-)	100
910.502	1	16300.2	0.914562	Kinetensin 1-7	HMDB0012984; HMDB12984	C41H65N15O9	-H(-)	100
919.506	1	16500.4	0.931101	Hebevinoside XIII	HMDB0034603; HMDB34603	C49H76O16	-H(-)	100
923.484	1	14564.7	0.913129	PGP(22:6(4Z,7Z,10Z,13Z,16Z,19Z)/20:3(5Z,8Z,11Z))	HMDB0116477; HMDB0116478; HMDB0116486; HMDB0116487; HMDB0116501; HMDB0116748	C48H78O13P2	-H(-)	100
925.444	1	12557.5	0.950813	Spinacoside C	HMDB0034870; HMDB34870	C46H70O19	-H(-)	100
928.543	1	51888.5	0.875196	(1R,16Z,24E,26E,28Z)-1,18-dihydroxy-12-[1-(4-hydroxy-3-methoxycyclohexyl)pr...	HMDB0127618; HMDB0127619; HMDB0127620; HMDB0127621; HMDB0127622; HMDB0127623; HMDB0127624; HMDB0127625; HMDB0127626; HMDB0127627; HMDB0127628; HMDB0127629; HMDB0127630; HMDB0127631; HMDB0127632; HMDB0127633; HMDB0127637; HMDB0127638; HMDB0127639; HMDB0127640; HMDB0127641; HMDB0127642; HMDB0127648	C51H79NO14	-H(-)	100
935.216	1	5405.06	0.855644	[3-(6-hydroxy-4-{5-[(E)-2-[6-hydroxy-3-(3-hydroxyphenyl)-2-(4-hydroxyphenyl...	HMDB0125742; HMDB0125743; HMDB0125750; HMDB0125751; HMDB0125758; HMDB0125759; HMDB0125765; HMDB0125771; HMDB0125777; HMDB0125783; HMDB0125789; HMDB0125795	C56H40O12S	-H(-)	100
987.969	1	4407.49	0.874725	TG(20:0/24:0/o-18:0)	HMDB0045658; HMDB0046233; HMDB0046405; HMDB0046981; HMDB0047124; HMDB45658; HMDB46233; HMDB46405; HMDB46981; HMDB47124	C65H128O5	-H(-)	100
994.974	1	4770.81	0.902106	Diadenosine hexaphosphate	C20190; CHEBI:63689; HMDB0001282; HMDB01282	C20H30N10O25P6	-H(-)	100
998.491	1	10222.5	0.894211	CDP-DG(16:1(9Z)/20:4(5Z,8Z,11Z,14Z))	HMDB0115953; HMDB0115970; HMDB0115971; HMDB0115977; HMDB0115978; HMDB0115988	C48H79N3O15P2	-H(-)	100

## Sheet: annotations
ionMz	ionActive	ionQualTIC	ionAverageInt	mz delta	formula	ion	score	label (bona fide)		HMDB ids	other ids
57.0349	TRUE	0.803439	19826.5	-0.000359671	C3H6O	-H(-)	100	Acetone		HMDB0001659; HMDB0003366; HMDB0031558; HMDB0031652; HMDB01659; HMDB03366; HMDB31558; HMDB31652	CHEBI:15347; CHEBI:16605; CHEBI:17153; CHEBI:38685
58.0301	TRUE	0.632322	2227.95	-0.000309097	C2H5NO	-H(-)	100	Acetamide		HMDB0001122; HMDB0003656; HMDB0031645; HMDB01122; HMDB03656; HMDB31645	CHEBI:27856; CHEBI:50718; CHEBI:7438
59.0139	TRUE	0.952333	136232	-8.17782e-05	C2H4O2	-H(-)	100	Acetatic acid		HMDB0000042; HMDB0002165; HMDB0003344; HMDB00042; HMDB02165; HMDB03344	CHEBI:15366; CHEBI:17071
61.9884	TRUE	0.0918152	49286.3	-1.16846e-05	HNO3	-H(-)	100	Peroxynitrite		HMDB0002179; HMDB02179	CHEBI:25941
65.0397	TRUE	0.660994	1681.01	7.35067e-07	C5H6	-H(-)	100	Cyclopentadiene		HMDB0061878; HMDB61878	; CHEBI:30664
67.0189	TRUE	0.780344	4631.9	8.13591e-05	C4H4O	-H(-)	100	Butynal		HMDB0006853; HMDB0006945; HMDB0013785; HMDB06853; HMDB06945; HMDB13785	CHEBI:28180; CHEBI:35559
67.0301	TRUE	0.556499	2018.38	4.06315e-05	C3H4N2	-H(-)	100	Imidazole		HMDB0001525; HMDB01525	CHEBI:16069
69.0346	TRUE	0.754556	10498.7	-3.61438e-05	C4H6O	-H(-)	100	Butynol		HMDB0034233; HMDB0061873; HMDB0061874; HMDB34233; HMDB61873; HMDB61874	; CHEBI:48058
70.0301	TRUE	0.638925	1987.61	-0.000239777	C3H5NO	-H(-)	100	Acrylamide		HMDB0004296; HMDB04296	CHEBI:28619
71.0138	TRUE	0.909303	90814.1	3.88019e-06	C3H4O2	-H(-)	100	Propenoic acid C3:1		HMDB0001167; HMDB0006112; HMDB0031647; HMDB01167; HMDB06112; HMDB31647	CHEBI:17158; CHEBI:18308; CHEBI:566274
71.0502	TRUE	0.685509	3228.23	4.64426e-05	C4H8O	-H(-)	100	Butanal		HMDB0000246; HMDB0000474; HMDB0003543; HMDB00246; HMDB0031243; HMDB0031324; HMDB0033858; HMDB0034431; HMDB00474; HMDB03543; HMDB31243; HMDB31324; HMDB33858; HMDB34431	; CHEBI:15743; CHEBI:26911; CHEBI:28398; CHEBI:48943
72.046	TRUE	0.536433	1099.01	-0.000483997	C3H7NO	-H(-)	100	Aminoacetone		HMDB0001106; HMDB0001888; HMDB0002134; HMDB0060177; HMDB01106; HMDB0142435; HMDB01888; HMDB02134; HMDB60177	; CHEBI:17741; CHEBI:17906; CHEBI:18090
72.9934	TRUE	0.785774	8027.22	-0.000298429	C2H2O3	-H(-)	100	Glyoxylic acid		HMDB0000119; HMDB00119	CHEBI:16891
73.0122	TRUE	0.512241	5785.1	-0.000479435	C3H6S	-H(-)	100	2-Propene-1-thiol		HMDB0031635; HMDB0040345; HMDB31635; HMDB40345
73.0295	TRUE	0.814944	40293.4	1.43031e-05	C3H6O2	-H(-)	100	C3:0 (Propionic acid)		HMDB0000237; HMDB0003052; HMDB0003453; HMDB0006458; HMDB0006949; HMDB0006961; HMDB00237; HMDB0031229; HMDB0031523; HMDB03052; HMDB03453; HMDB06458; HMDB06949; HMDB06961; HMDB31229; HMDB31523	; CHEBI:17167; CHEBI:17871; CHEBI:18041; CHEBI:27957; CHEBI:30768; CHEBI:52342; CHEBI:77700
74.0248	TRUE	0.80053	33786.5	-3.5624e-05	C2H5NO2	-H(-)	100	Glycine		HMDB0000123; HMDB00123; HMDB0014691; HMDB0031239; HMDB14691; HMDB31239	; CHEBI:15428; CHEBI:27777
74.9913	TRUE	0.634788	1987.18	-0.000329355	C2H4OS	-H(-)	100	Thioacetic acid		HMDB0031188; HMDB31188	CHEBI:16555
75.0091	TRUE	0.685565	6601.33	-0.000306923	C2H4O3	-H(-)	100	Glycolate		HMDB0000115; HMDB0003035; HMDB00115; HMDB0031608; HMDB03035; HMDB31608	; CHEBI:17497
75.0282	TRUE	0.597072	1312.87	-0.000834098	C3H8S	-H(-)	100	Ethyl methyl sulfide		HMDB0031238; HMDB0031634; HMDB0034238; HMDB31238; HMDB31634; HMDB34238	; CHEBI:8473; CHEBI:8474
77.0395	TRUE	0.734726	2283.66	0.000142133	C6H6	-H(-)	100	Benzene		HMDB0001505; HMDB01505	CHEBI:16716
80.9645	TRUE	0.316924	6414.49	0.000736999	H2O3S	-H(-)	100	Sulfite		HMDB0000240; HMDB0001033; HMDB0003008; HMDB00240; HMDB0034829; HMDB01033; HMDB03008; HMDB34829	CHEBI:48854
81.0348	TRUE	0.693894	5497.54	-0.000185798	C5H6O	-H(-)	100	2-Methylfuran		HMDB0013749; HMDB0031597; HMDB13749; HMDB31597	; CHEBI:969439
83.014	TRUE	0.781059	15009.7	-0.00013698	C4H4O2	-H(-)	100	Hydroxybutynal		HMDB0032330; HMDB0094691; HMDB32330; HMDB94691	; CHEBI:38118; CHEBI:38120
83.0504	TRUE	0.635638	9446.78	-0.00019094	C5H8O	-H(-)	100	Methyl propenyl ketone		HMDB0001184; HMDB0012157; HMDB0031407; HMDB0031512; HMDB0031530; HMDB0031601; HMDB0031606; HMDB0031607; HMDB0032458; HMDB0037788; HMDB0040584; HMDB01184; HMDB12157; HMDB31407; HMDB31512; HMDB31530; HMDB31601; HMDB31606; HMDB31607; HMDB32458; HMDB37788; HMDB40584	; CHEBI:15825; CHEBI:16486; CHEBI:51678; CHEBI:51679; CHEBI:87508; CHEBI:88419; CHEBI:89540
84.0458	TRUE	0.652084	2801.35	-0.000278512	C4H7NO	-H(-)	100	Acetone cyanohydrin		HMDB0002039; HMDB0060427; HMDB02039; HMDB60427	CHEBI:15348; CHEBI:36592
85.0297	TRUE	0.966982	73110.6	-0.000191596	C4H6O2	-H(-)	100	Succinic aldehyde		HMDB0000549; HMDB0002523; HMDB0003407; HMDB0010720; HMDB0031209; HMDB0033977; HMDB0034439; HMDB00549; HMDB02523; HMDB03407; HMDB10720; HMDB31209; HMDB33977; HMDB34439	; CHEBI:16583; CHEBI:36253; CHEBI:41131; CHEBI:42639; CHEBI:46916
86.0254	TRUE	0.702001	3659.84	-0.000623426	C3H5NO2	-H(-)	100	Dehydroalanine		HMDB0003609; HMDB0006356; HMDB0039426; HMDB03609; HMDB06356; HMDB39426	; CHEBI:17123
87.0089	TRUE	0.891882	46615.8	-0.000128154	C3H4O3	-H(-)	100	Pyruvate		HMDB0000243; HMDB0011111; HMDB0011666; HMDB00243; HMDB0040261; HMDB0062676; HMDB11111; HMDB11666; HMDB40261; HMDB62676	; CHEBI:17960; CHEBI:32816; CHEBI:86354
87.0452	TRUE	0.671341	5442.82	-8.94788e-05	C4H8O2	-H(-)	100	C4:0 (Butyric acid)		HMDB0000039; HMDB0001873; HMDB0003151; HMDB0003243; HMDB00039; HMDB0030062; HMDB0031217; HMDB0031507; HMDB0040253; HMDB0040579; HMDB01873; HMDB03151; HMDB03243; HMDB30062; HMDB31217; HMDB31507; HMDB40253; HMDB40579	; CHEBI:15688; CHEBI:16135; CHEBI:27750; CHEBI:30772
88.0407	TRUE	0.791914	42237.5	-0.000311583	C3H7NO2	-H(-)	100	Alanine		HMDB0000056; HMDB0000161; HMDB0000271; HMDB0001310; HMDB00056; HMDB00161; HMDB00271; HMDB0031219; HMDB0062251; HMDB01310; HMDB31219; HMDB62251	CHEBI:15570; CHEBI:15611; CHEBI:16449; CHEBI:16958; CHEBI:16977; CHEBI:17967
89.0248	TRUE	0.944051	174223	-0.000411702	C3H6O3	-H(-)	100	Lactate		HMDB0000171; HMDB0000190; HMDB0000700; HMDB0001051; HMDB0001311; HMDB0001882; HMDB0003328; HMDB00171; HMDB00190; HMDB0029580; HMDB0031232; HMDB0041929; HMDB0062492; HMDB00700; HMDB01051; HMDB01311; HMDB0144295; HMDB01882; HMDB03328; HMDB29580; HMDB31232; HMDB41929; HMDB62492	; CHEBI:132098; CHEBI:16016; CHEBI:33404; CHEBI:36596; CHEBI:42111; CHEBI:50849; CHEBI:5445
91.0226	TRUE	0.707017	6513.03	-0.000322507	C3H8OS	-H(-)	100	Cibulins		HMDB0030299; HMDB0032425; HMDB30299; HMDB32425	; CHEBI:63861; CHEBI:91018
91.0407	TRUE	0.721779	3537.56	-0.000670344	C3H8O3	-H(-)	100	Glycerol		HMDB0000131; HMDB00131	CHEBI:17754
91.0556	TRUE	0.759599	6000.65	-0.0003123	C7H8	-H(-)	100	Toluene		HMDB0034168; HMDB34168	CHEBI:17578
92.0509	TRUE	0.719767	3106.1	-0.000338533	C6H7N	-H(-)	100	Aniline		HMDB0003012; HMDB0061887; HMDB0061888; HMDB03012; HMDB61887; HMDB61888	; CHEBI:17296; CHEBI:39922; CHEBI:50415
93.035	TRUE	0.498965	313497	-0.000375504	C6H6O	-H(-)	100	Phenol		HMDB0000228; HMDB00228	CHEBI:15882
93.0452	TRUE	0.594936	66852.2	0.000619804	C5H6N2	-H(-)	100	Methylpyrazine		HMDB0033112; HMDB33112
93.0704	TRUE	0.821432	4209.43	0.000569215	C7H10	-H(-)	100	1-Methyl-1,3-cyclohexadiene		HMDB0031532; HMDB0032395; HMDB0061889; HMDB31532; HMDB32395; HMDB61889
94.03	TRUE	0.314141	23272.5	-0.00020678	C5H5NO	-H(-)	100	Hydroxypyridine		HMDB0013751; HMDB0036057; HMDB13751; HMDB36057	; CHEBI:16540; CHEBI:59978
94.9811	TRUE	0.385479	110623	-0.000266198	CH4O3S	-H(-)	100	Mesylate		HMDB0240280
95.0503	TRUE	0.849822	19690.6	-1.71218e-05	C6H8O	-H(-)	100	Cyclohexenone		HMDB0031545; HMDB0031546; HMDB0032965; HMDB0033182; HMDB0034729; HMDB0040587; HMDB0040588; HMDB31545; HMDB31546; HMDB32965; HMDB33182; HMDB34729; HMDB40587; HMDB40588
96.0456	TRUE	0.636437	3600.58	-0.000136371	C5H7NO	-H(-)	100	1-Cyano-2-hydroxy-3-butene		HMDB0031339; HMDB0032968; HMDB0032969; HMDB0032970; HMDB31339; HMDB32968; HMDB32969; HMDB32970	; CHEBI:1178473
96.9602	TRUE	0.952709	979138	-9.67222e-05	H2O4S	-H(-)	100	Sulfate		HMDB0001448; HMDB01448	CHEBI:26836
96.9705	TRUE	0.982935	497215	-0.000860914	H3O4P	-H(-)	100	Hydrogen phosphate		HMDB0000973; HMDB0001429; HMDB0002105; HMDB0002142; HMDB0005947; HMDB00973; HMDB01429; HMDB02105; HMDB02142; HMDB05947	CHEBI:26078
97.0297	TRUE	0.917283	61177.6	-0.000222489	C5H6O2	-H(-)	100	C5:2		HMDB0013742; HMDB0029609; HMDB0034245; HMDB0040145; HMDB13742; HMDB29609; HMDB34245; HMDB40145	; CHEBI:207496; CHEBI:36436
97.0408	TRUE	0.81467	13501.9	-0.000111378	C4H6N2O	-H(-)	100	4-Hydroxymethylpyrazole		HMDB0060768; HMDB60768
97.0659	TRUE	0.822545	18070.9	-1.63471e-05	C6H10O	-H(-)	100	Cyclohexanone		HMDB0003315; HMDB0030332; HMDB0031196; HMDB0031496; HMDB0031497; HMDB0031498; HMDB0031563; HMDB0031564; HMDB0033549; HMDB0033714; HMDB0035239; HMDB0040264; HMDB0040271; HMDB03315; HMDB30332; HMDB31196; HMDB31496; HMDB31497; HMDB31498; HMDB31563; HMDB31564; HMDB33549; HMDB33714; HMDB35239; HMDB40264; HMDB40271	; CHEBI:17854; CHEBI:19591; CHEBI:20030; CHEBI:23292
98.0074	TRUE	0.659969	11339.9	-0.000404587	C4H5NS	-H(-)	100	Allyl isothiocyanate		HMDB0005843; HMDB0029755; HMDB0033116; HMDB0033117; HMDB0038624; HMDB0061872; HMDB05843; HMDB29755; HMDB33116; HMDB33117; HMDB38624; HMDB61872	; CHEBI:35626; CHEBI:73224
98.0253	TRUE	0.331918	22488.5	-0.000587498	C4H5NO2	-H(-)	100	Succinimide		HMDB0030276; HMDB30276
98.0615	TRUE	0.646007	2856.09	-0.00040106	C5H9NO	-H(-)	100	2-Piperidinone		HMDB0011749; HMDB0034587; HMDB0040518; HMDB0060309; HMDB11749; HMDB34587; HMDB40518; HMDB60309	; CHEBI:60908; CHEBI:77761
99.0093	TRUE	0.84364	84295.7	-0.000538508	C4H4O3	-H(-)	100	Succinic anhydride		HMDB0032523; HMDB32523	CHEBI:36595
99.0453	TRUE	0.855368	26905.8	-0.000124035	C5H8O2	-H(-)	100	Valerolactone		HMDB0000509; HMDB0001470; HMDB0001862; HMDB0002167; HMDB0029599; HMDB0029608; HMDB0031178; HMDB0031598; HMDB0031602; HMDB0031648; HMDB0032351; HMDB0032385; HMDB0032459; HMDB0033840; HMDB0033978; HMDB0035143; HMDB00509; HMDB0129418; HMDB0130837; HMDB0132474; HMDB01470; HMDB0170858; HMDB01862; HMDB02167; HMDB29599; HMDB29608; HMDB31178; HMDB31598; HMDB31602; HMDB31648; HMDB32351; HMDB32385; HMDB324…	; CHEBI:14750; CHEBI:34840; CHEBI:35936; CHEBI:37127; CHEBI:38366; CHEBI:48569; CHEBI:52774; CHEBI:64276; CHEBI:84978; CHEBI:9592
99.0567	TRUE	0.780766	9000.2	-0.000276837	C4H8N2O	-H(-)	100	N-Nitroso-pyrrolidine		HMDB0031642; HMDB0033952; HMDB31642; HMDB33952	; CHEBI:5583
99.0819	TRUE	0.612574	4028.59	-0.000368425	C6H12O	-H(-)	100	Cyclohexanol		HMDB0000753; HMDB0001318; HMDB0002939; HMDB0005842; HMDB0005846; HMDB0005994; HMDB0030003; HMDB0030952; HMDB0031220; HMDB0031502; HMDB0031503; HMDB0031578; HMDB0061882; HMDB0062792; HMDB00753; HMDB01318; HMDB02939; HMDB05842; HMDB05846; HMDB05994; HMDB30003; HMDB30952; HMDB31220; HMDB31502; HMDB31503; HMDB31578; HMDB61882; HMDB62792	; CHEBI:121338; CHEBI:121474; CHEBI:142806; CHEBI:17998; CHEBI:28857; CHEBI:421633; CHEBI:84216; CHEBI:88375
100.023	TRUE	0.765894	4294.69	-0.000805416	C4H7NS	-H(-)	100	4,5-Dihydro-2-methylthiazole		HMDB0029555; HMDB29555
100.041	TRUE	0.614856	6644.58	-0.000486277	C4H7NO2	-H(-)	100	Homoserine lactone		HMDB0029387; HMDB0029615; HMDB0036458; HMDB29387; HMDB29615; HMDB36458	; CHEBI:17289; CHEBI:18053; CHEBI:38108
100.077	TRUE	0.559537	1686.55	-0.000290524	C5H11NO	-H(-)	100	Pentanamide		HMDB0012815; HMDB0062600; HMDB12815; HMDB62600	; CHEBI:84287
101.025	TRUE	0.859481	102578	-0.000308517	C4H6O3	-H(-)	100	Oxobutanoic acid		HMDB0000005; HMDB0000060; HMDB00005; HMDB0001172; HMDB0001259; HMDB0002217; HMDB0003381; HMDB00060; HMDB0006544; HMDB0031646; HMDB01172; HMDB01259; HMDB02217; HMDB03381; HMDB06544; HMDB31646	; CHEBI:15344; CHEBI:16256; CHEBI:16265; CHEBI:27821; CHEBI:30831; CHEBI:36610; CHEBI:553775
101.061	TRUE	0.645312	33957	-9.9503e-05	C5H10O2	-H(-)	100	Pentanoic acid		HMDB0000718; HMDB0000892; HMDB0002176; HMDB0030058; HMDB0031175; HMDB0031241; HMDB0031247; HMDB0031249; HMDB0031516; HMDB0032230; HMDB0033742; HMDB0033890; HMDB0034237; HMDB0039799; HMDB0040575; HMDB0041992; HMDB0059678; HMDB00718; HMDB00892; HMDB02176; HMDB30058; HMDB31175; HMDB31241; HMDB31247; HMDB31249; HMDB31516; HMDB32230; HMDB33742; HMDB33890; HMDB34237; HMDB39799; HMDB40575; HMDB41992; HM…	; CHEBI:1132558; CHEBI:167460; CHEBI:17418; CHEBI:28484; CHEBI:37070; CHEBI:38655; CHEBI:40116; CHEBI:45133; CHEBI:73689
102.056	TRUE	0.709129	101893	-0.000147447	C4H9NO2	-H(-)	100	Aminobutanoic acid (ABA)		HMDB0000092; HMDB0000112; HMDB0000452; HMDB0000485; HMDB0000581; HMDB0000650; HMDB0001906; HMDB0002166; HMDB0002299; HMDB0003911; HMDB0005815; HMDB00092; HMDB00112; HMDB0031329; HMDB0031654; HMDB0038394; HMDB0041945; HMDB00452; HMDB00485; HMDB00581; HMDB00650; HMDB0094692; HMDB0094693; HMDB01906; HMDB02166; HMDB02299; HMDB03911; HMDB05815; HMDB31329; HMDB31654; HMDB38394; HMDB41945; HMDB94692; HM…	; CHEBI:15620; CHEBI:16320; CHEBI:16865; CHEBI:17519; CHEBI:17724; CHEBI:27389; CHEBI:27971; CHEBI:28797; CHEBI:33094; CHEBI:35619; CHEBI:37081; CHEBI:87997
103.003	TRUE	0.667032	8169.08	0.000298542	C3H4O4	-H(-)	100	Hydroxypyruvate		HMDB0000691; HMDB0001352; HMDB0006781; HMDB0006938; HMDB00691; HMDB01352; HMDB06781; HMDB06938	CHEBI:16992; CHEBI:30794; CHEBI:30841
103.023	TRUE	0.614141	4448.45	-0.000346834	C4H8OS	-H(-)	100	S-Ethyl thioacetate		HMDB0031190; HMDB0031192; HMDB0031857; HMDB0031982; HMDB0040170; HMDB0041015; HMDB0112254; HMDB31190; HMDB31192; HMDB31857; HMDB31982; HMDB40170; HMDB41015	; CHEBI:49017
103.04	TRUE	0.884127	30300.7	-0.000359648	C4H8O3	-H(-)	100	Hydroxybutanoic acid		HMDB0000008; HMDB0000011; HMDB0000023; HMDB0000336; HMDB0000357; HMDB0000435; HMDB0000442; HMDB0000710; HMDB0000729; HMDB0000758; HMDB00008; HMDB00011; HMDB00023; HMDB0011597; HMDB0015507; HMDB0031212; HMDB00336; HMDB00357; HMDB00435; HMDB00442; HMDB0059748; HMDB0062640; HMDB00710; HMDB00729; HMDB00758; HMDB0126088; HMDB11597; HMDB15507; HMDB31212; HMDB59748; HMDB62640	; CHEBI:1148; CHEBI:11805; CHEBI:17066; CHEBI:17290; CHEBI:20067; CHEBI:30830; CHEBI:37373; CHEBI:50129; CHEBI:741468
103.06	TRUE	0.855569	9065.88	-0.000851964	C5H12S	-H(-)	100	1-Pentanethiol		HMDB0032457; HMDB0033902; HMDB0035418; HMDB0036180; HMDB0041010; HMDB32457; HMDB33902; HMDB35418; HMDB36180; HMDB41010
104.036	TRUE	0.686245	41367.9	-0.000257525	C3H7NO3	-H(-)	100	Serine		HMDB0000187; HMDB0000589; HMDB0003406; HMDB00187; HMDB00589; HMDB0062263; HMDB03406; HMDB62263	CHEBI:16523; CHEBI:17115; CHEBI:17822
105.002	TRUE	0.778238	2145.85	-0.000179787	C3H6O2S	-H(-)	100	Methylthioglycolic acid		HMDB0031520; HMDB0041604; HMDB31520; HMDB41604	; CHEBI:44111; CHEBI:47872
105.02	TRUE	0.496298	7350.45	-0.000320451	C3H6O4	-H(-)	100	D-Glyceric acid		HMDB0000139; HMDB0006372; HMDB00139; HMDB0031818; HMDB06372; HMDB31818	; CHEBI:32398; CHEBI:74324
105.035	TRUE	0.576603	4172.11	-0.00017064	C7H6O	-H(-)	100	Aromatic aldehyde		HMDB0006115; HMDB06115	CHEBI:17169
105.056	TRUE	0.648561	2519.47	-0.000230474	C4H10O3	-H(-)	100	Diethylene glycol		HMDB0034778; HMDB0061944; HMDB34778; HMDB61944
105.071	TRUE	0.799281	3474.13	1.22334e-05	C8H10	-H(-)	100	m-Xylene		HMDB0059810; HMDB0059851; HMDB0059905; HMDB0059924; HMDB59810; HMDB59851; HMDB59905; HMDB59924	CHEBI:16101; CHEBI:27417; CHEBI:28063; CHEBI:28488
106.066	TRUE	0.79774	1549.64	-9.705e-05	C7H9N	-H(-)	100	3-Ethylpyridine		HMDB0029734; HMDB0032244; HMDB0032972; HMDB0033871; HMDB0041965; HMDB29734; HMDB32244; HMDB32972; HMDB33871; HMDB41965	; CHEBI:127904; CHEBI:32548; CHEBI:40538; CHEBI:66892
107.05	TRUE	0.515783	109791	6.02195e-05	C7H8O	-H(-)	100	Benzyl alcohol		HMDB0001858; HMDB0002048; HMDB0002055; HMDB0003119; HMDB0013762; HMDB0033895; HMDB01858; HMDB02048; HMDB02055; HMDB03119; HMDB13762; HMDB33895	CHEBI:16579; CHEBI:17231; CHEBI:17847; CHEBI:17987; CHEBI:28054
107.062	TRUE	0.188968	19014.4	-0.00027231	C6H8N2	-H(-)	100	2-Ethylpyrazine		HMDB0031849; HMDB0032971; HMDB0035248; HMDB0035289; HMDB31849; HMDB32971; HMDB35248; HMDB35289	; CHEBI:73232
107.086	TRUE	0.794329	1965.8	0.000343925	C8H12	-H(-)	100	(Z)-1,3-Octadiene		HMDB0061897; HMDB61897	; CHEBI:88407
108.013	TRUE	0.538534	11617.4	-0.000480598	C2H7NO2S	-H(-)	100	Hypotaurine		HMDB0000965; HMDB00965	CHEBI:16668
108.046	TRUE	0.560719	21847	-2.72862e-05	C6H7NO	-H(-)	100	Aminophenol		HMDB0001169; HMDB0035882; HMDB0040582; HMDB01169; HMDB35882; HMDB40582	; CHEBI:17602; CHEBI:59981
109.03	TRUE	0.928709	47113.5	-0.000117393	C6H6O2	-H(-)	100	Catechol		HMDB0000957; HMDB0002434; HMDB0031180; HMDB0032037; HMDB0033002; HMDB0033127; HMDB00957; HMDB02434; HMDB31180; HMDB32037; HMDB33002; HMDB33127	; CHEBI:17594; CHEBI:18135; CHEBI:27810; CHEBI:59983
109.041	TRUE	0.850381	30078	-0.000287131	C5H6N2O	-H(-)	100	N-Acetylimidazole		HMDB0003905; HMDB0006237; HMDB0033156; HMDB0060741; HMDB03905; HMDB06237; HMDB33156; HMDB60741	; CHEBI:27398
109.066	TRUE	0.89931	40237.5	-9.17079e-05	C7H10O	-H(-)	100	2,3,5-Trimethylfuran		HMDB0029721; HMDB0029728; HMDB0031541; HMDB0040277; HMDB0040278; HMDB0061891; HMDB29721; HMDB29728; HMDB31541; HMDB40277; HMDB40278; HMDB61891
110.025	TRUE	0.534649	14046.2	-0.000341719	C5H5NO2	-H(-)	100	Pyrrole-2-carboxylic acid		HMDB0003094; HMDB0004230; HMDB0038175; HMDB03094; HMDB04230; HMDB38175	; CHEBI:36751
110.036	TRUE	0.520611	7788.71	-0.000168332	C4H5N3O	-H(-)	100	Cytosine		HMDB0000630; HMDB00630	CHEBI:16040
110.061	TRUE	0.696237	6891.89	-0.00010102	C6H9NO	-H(-)	100	N-Acetyl-2,3-dihydro-1H-pyrrole		HMDB0031163; HMDB0031308; HMDB0037837; HMDB0037838; HMDB0037858; HMDB0037859; HMDB0037863; HMDB0039584; HMDB0040148; HMDB31163; HMDB31308; HMDB37837; HMDB37838; HMDB37858; HMDB37859; HMDB37863; HMDB39584; HMDB40148	; CHEBI:67125
110.072	TRUE	0.399457	12024.8	3.58945e-05	C5H9N3	-H(-)	100	Histamine		HMDB0000870; HMDB0014417; HMDB0060263; HMDB00870; HMDB14417; HMDB60263	; CHEBI:18295; CHEBI:59170
111.009	TRUE	0.840715	144992	-6.99541e-05	C5H4O3	-H(-)	100	Furoic acid		HMDB0000444; HMDB0000617; HMDB0032994; HMDB0039437; HMDB00444; HMDB00617; HMDB32994; HMDB39437	; CHEBI:30845; CHEBI:30846
111.021	TRUE	0.894127	62061.9	-0.000531756	C4H4N2O2	-H(-)	100	Uracil		HMDB0000300; HMDB00300; HMDB0060760; HMDB60760	; CHEBI:17568
112.052	TRUE	0.268952	67404.1	-0.00021372	C4H7N3O	-H(-)	100	Creatinine		HMDB0000562; HMDB00562	CHEBI:16737
112.077	TRUE	0.805292	3420.64	-1.75147e-05	C6H11NO	-H(-)	100	Caprolactam		HMDB0031199; HMDB0031702; HMDB0037293; HMDB0062769; HMDB31199; HMDB31702; HMDB37293; HMDB62769	; CHEBI:28579
112.938	TRUE	0.824498	8553.36	-0.000267399	H2O3S2	-H(-)	100	Thiosulfate		HMDB0000257; HMDB00257; HMDB0060293; HMDB60293	CHEBI:5587
113.025	TRUE	0.904278	153809	-0.000374864	C5H6O3	-H(-)	100	2-Hydroxy-2,4-pentadienoic acid		HMDB0031859; HMDB0060461; HMDB31859; HMDB60461	; CHEBI:28993; CHEBI:74456
113.061	TRUE	0.829575	19398.3	0.000231064	C6H10O2	-H(-)	100	Delta-Hexanolactone		HMDB0000453; HMDB0003843; HMDB0010719; HMDB0029487; HMDB0031158; HMDB0031491; HMDB0031492; HMDB0031501; HMDB0031559; HMDB0031560; HMDB0031561; HMDB0031562; HMDB0032490; HMDB0033568; HMDB0039581; HMDB0040328; HMDB00453; HMDB0060476; HMDB0061929; HMDB03843; HMDB10719; HMDB29487; HMDB31158; HMDB31491; HMDB31492; HMDB31501; HMDB31559; HMDB31560; HMDB31561; HMDB31562; HMDB32490; HMDB33568; HMDB39581; …	; CHEBI:17915; CHEBI:49284; CHEBI:589927; CHEBI:85235; CHEBI:87583; CHEBI:87721
113.072	TRUE	0.666709	5213.11	3.28604e-05	C5H10N2O	-H(-)	100	Nitrosopiperidine		HMDB0000323; HMDB00323; HMDB0061162; HMDB61162	; CHEBI:76341
113.097	TRUE	0.738635	2712.26	-0.000101742	C7H14O	-H(-)	100	Heptanone		HMDB0003671; HMDB0004814; HMDB0005841; HMDB0031405; HMDB0031429; HMDB0031475; HMDB0031482; HMDB0031538; HMDB0031549; HMDB0032405; HMDB0038052; HMDB0040191; HMDB0041320; HMDB0059693; HMDB0061896; HMDB03671; HMDB04814; HMDB05841; HMDB31405; HMDB31429; HMDB31475; HMDB31482; HMDB31538; HMDB31549; HMDB32405; HMDB38052; HMDB40191; HMDB41320; HMDB59693; HMDB61896	; CHEBI:50139; CHEBI:5672; CHEBI:87754
114.056	TRUE	0.866775	160385	-0.000280609	C5H9NO2	-H(-)	100	Proline		HMDB0000162; HMDB0003411; HMDB0012880; HMDB00162; HMDB0030409; HMDB0034208; HMDB03411; HMDB12880; HMDB30409; HMDB34208	; CHEBI:16313; CHEBI:17203; CHEBI:30322
114.092	TRUE	0.813131	2796.24	0.000328485	C6H13NO	-H(-)	100	N-(3-Methylbutyl)acetamide		HMDB0031651; HMDB0034203; HMDB31651; HMDB34203
115.004	TRUE	0.881291	166863	-0.000339014	C4H4O4	-H(-)	100	Fumarate		HMDB0000134; HMDB0000176; HMDB00134; HMDB00176	CHEBI:18012
115.04	TRUE	0.947027	58215.7	3.86089e-06	C5H8O3	-H(-)	100	Ketovaline		HMDB0000019; HMDB0000310; HMDB0000720; HMDB0001865; HMDB00019; HMDB0003771; HMDB0004260; HMDB0012233; HMDB0029172; HMDB00310; HMDB0031643; HMDB0034466; HMDB00720; HMDB0128916; HMDB0128917; HMDB0128943; HMDB0129096; HMDB0129097; HMDB0129098; HMDB0132477; HMDB01865; HMDB03771; HMDB04260; HMDB12233; HMDB29172; HMDB31643; HMDB34466	; CHEBI:16530; CHEBI:33033; CHEBI:37079; CHEBI:39153; CHEBI:45630
115.077	TRUE	0.868052	36691.6	-0.000292636	C6H12O2	-H(-)	100	Hexanoic acid		HMDB0000535; HMDB0000689; HMDB0029762; HMDB0030027; HMDB0030056; HMDB0030059; HMDB0031207; HMDB0031221; HMDB0031246; HMDB0031248; HMDB0031325; HMDB0031511; HMDB0031580; HMDB0033774; HMDB0033889; HMDB0034163; HMDB0037266; HMDB0040279; HMDB0040327; HMDB00535; HMDB0061883; HMDB00689; HMDB29762; HMDB30027; HMDB30056; HMDB30059; HMDB31207; HMDB31221; HMDB31246; HMDB31248; HMDB31325; HMDB31511; HMDB315…	; CHEBI:167422; CHEBI:17120; CHEBI:30776; CHEBI:31328; CHEBI:31726; CHEBI:410868; CHEBI:50569; CHEBI:55381; CHEBI:74903; CHEBI:87572
115.088	TRUE	0.826613	8481.21	8.40249e-06	C5H12N2O	-H(-)	100	Aminopentanamide		HMDB0012176; HMDB0062789; HMDB12176; HMDB62789	; CHEBI:18120; CHEBI:84278
116.017	TRUE	0.872014	11322.9	0.000175074	C4H7NOS	-H(-)	100	Homocysteine thiolactone		HMDB0002287; HMDB02287
116.036	TRUE	0.787397	21743.7	-0.0005186	C4H7NO3	-H(-)	100	Aspartate semialdehyde		HMDB0000532; HMDB0006454; HMDB0012249; HMDB00532; HMDB06454; HMDB12249	; CHEBI:18051; CHEBI:40410; CHEBI:40673
116.051	TRUE	0.903841	54681.8	-0.000397718	C8H7N	-H(-)	100	Indole		HMDB0000738; HMDB0034171; HMDB00738; HMDB34171	CHEBI:16881; CHEBI:25979
116.072	TRUE	0.89371	222018	-0.000300514	C5H11NO2	-H(-)	100	Valine; Betaine		HMDB0000043; HMDB0000883; HMDB0001382; HMDB0002141; HMDB0003355; HMDB00043; HMDB0013716; HMDB0015550; HMDB0034366; HMDB00883; HMDB01382; HMDB02141; HMDB03355; HMDB13716; HMDB15550; HMDB34366	; CHEBI:15887; CHEBI:16414; CHEBI:17750; CHEBI:2691; CHEBI:28804; CHEBI:55344
116.984	TRUE	0.921209	8536.65	-0.000580326	C3H2O5	-H(-)	100	Oxomalonic acid		HMDB0031522; HMDB31522	CHEBI:30842
117.019	TRUE	0.890944	267789	1.7897e-05	C4H6O4	-H(-)	100	Succinate		HMDB0000202; HMDB0000254; HMDB0000349; HMDB0000940; HMDB0002475; HMDB00202; HMDB00254; HMDB0031204; HMDB00349; HMDB0039324; HMDB00940; HMDB0130020; HMDB02475; HMDB31204; HMDB39324	; CHEBI:15741; CHEBI:30860; CHEBI:71176; CHEBI:87625
117.056	TRUE	0.875939	27404.5	-0.000132209	C5H10O3	-H(-)	100	5-Hydroxypentanoic acid		HMDB0000351; HMDB0000354; HMDB0000396; HMDB0000407; HMDB0000410; HMDB0000420; HMDB0000531; HMDB0000605; HMDB0000642; HMDB0000754; HMDB0001863; HMDB0001987; HMDB0002011; HMDB0002187; HMDB0002321; HMDB00351; HMDB00354; HMDB00396; HMDB00407; HMDB0040735; HMDB00410; HMDB0041603; HMDB00420; HMDB00531; HMDB0059844; HMDB00605; HMDB0061927; HMDB0062584; HMDB00642; HMDB00754; HMDB0130836; HMDB01863; HMDB0…	; CHEBI:37051; CHEBI:37084; CHEBI:384411; CHEBI:45564; CHEBI:60645; CHEBI:60647; CHEBI:68454; CHEBI:78321; CHEBI:82956; CHEBI:89628
117.075	TRUE	0.790398	16203.8	-0.000916363	C6H14S	-H(-)	100	Diisopropyl sulfide		HMDB0029579; HMDB0031431; HMDB0039806; HMDB29579; HMDB31431; HMDB39806
118.051	TRUE	0.543772	53679	-0.000169127	C4H9NO3	-H(-)	100	Threonine		HMDB0000167; HMDB0000719; HMDB0004041; HMDB00167; HMDB0060587; HMDB0061148; HMDB0061877; HMDB00719; HMDB04041; HMDB60587; HMDB61148; HMDB61877	; CHEBI:15699; CHEBI:16080; CHEBI:16857; CHEBI:28718
118.981	TRUE	0.514544	21939.6	0.00011985	C3H4O3S	-H(-)	100	Mercaptopyruvic acid		HMDB0001368; HMDB01368	CHEBI:16208
119.035	TRUE	0.713901	79722.1	-0.00036506	C4H8O4	-H(-)	100	Tetrose		HMDB0000337; HMDB0000360; HMDB0000498; HMDB0002453; HMDB0002601; HMDB0002649; HMDB0006118; HMDB0006293; HMDB00337; HMDB00360; HMDB00498; HMDB02453; HMDB02601; HMDB02649; HMDB06118; HMDB06293	; CHEBI:23956; CHEBI:27913; CHEBI:36532; CHEBI:86348; CHEBI:86371; CHEBI:86391
119.05	TRUE	0.970231	188464	-0.000168456	C8H8O	-H(-)	100	Phenylacetaldehyde		HMDB0004072; HMDB0006236; HMDB0013815; HMDB0029636; HMDB0029637; HMDB0029638; HMDB0033910; HMDB0038997; HMDB0062765; HMDB0124943; HMDB04072; HMDB06236; HMDB13815; HMDB29636; HMDB29637; HMDB29638; HMDB33910; HMDB38997; HMDB62765	; CHEBI:16424; CHEBI:17907; CHEBI:1883; CHEBI:27434; CHEBI:27632; CHEBI:28476; CHEBI:28617; CHEBI:87607
119.087	TRUE	0.907423	4574.54	7.5407e-05	C9H12	-H(-)	100	1,2,4-Trimethylbenzene		HMDB0013733; HMDB0034029; HMDB0040458; HMDB0041924; HMDB0059819; HMDB0059848; HMDB0059877; HMDB0059901; HMDB13733; HMDB34029; HMDB40458; HMDB41924; HMDB59819; HMDB59848; HMDB59877; HMDB59901	; CHEBI:34037; CHEBI:34039; CHEBI:34276; CHEBI:34656; CHEBI:34833; CHEBI:42630; CHEBI:77512
120.013	TRUE	0.340649	3882.75	-0.000305139	C3H7NO2S	-H(-)	100	Cys		HMDB0000574; HMDB0003417; HMDB00574; HMDB03417	CHEBI:16375; CHEBI:17561
120.046	TRUE	0.814031	17285.2	-0.000466948	C7H7NO	-H(-)	100	Benzamide		HMDB0004461; HMDB0033131; HMDB0035281; HMDB04461; HMDB33131; HMDB35281	; CHEBI:28179
120.066	TRUE	0.454418	7582.57	0.000403447	C4H11NO3	-H(-)	100	Tromethamine		HMDB0240288
120.997	TRUE	0.614836	4882.4	-0.000736061	C3H6O3S	-H(-)	100	3-Mercaptolactate		HMDB0002127; HMDB02127
121.03	TRUE	0.943319	103725	-0.000587374	C7H6O2	-H(-)	100	Benzoate		HMDB0001870; HMDB0011718; HMDB0032918; HMDB0034170; HMDB01870; HMDB11718; HMDB32918; HMDB34170	; CHEBI:16008; CHEBI:17597; CHEBI:30746
121.041	TRUE	0.915573	29351.4	2.36496e-05	C6H6N2O	-H(-)	100	Nicotinamide		HMDB0001406; HMDB0031861; HMDB01406; HMDB31861	; CHEBI:17154
121.051	TRUE	0.86705	13425.6	-0.000699938	C4H10O4	-H(-)	100	Erythritol		HMDB0002994; HMDB0004136; HMDB0094689; HMDB02994; HMDB04136; HMDB94689	; CHEBI:48299; CHEBI:48300
121.066	TRUE	0.871509	29215	6.58198e-05	C8H10O	-H(-)	100	Phenylethyl alcohol		HMDB0029306; HMDB0030540; HMDB0032074; HMDB0032076; HMDB0032148; HMDB0032150; HMDB0032151; HMDB0032619; HMDB0033944; HMDB0041609; HMDB0059873; HMDB29306; HMDB30540; HMDB32074; HMDB32076; HMDB32148; HMDB32150; HMDB32151; HMDB32619; HMDB33944; HMDB41609; HMDB59873	; CHEBI:1895; CHEBI:39839; CHEBI:421375; CHEBI:49000; CHEBI:49584; CHEBI:669
121.077	TRUE	0.587826	6577.46	0.000117609	C7H10N2	-H(-)	100	Trimethylpyrazine		HMDB0031844; HMDB0041254; HMDB0041568; HMDB0041569; HMDB0041570; HMDB0041571; HMDB0041799; HMDB0041801; HMDB31844; HMDB41254; HMDB41568; HMDB41569; HMDB41570; HMDB41571; HMDB41799; HMDB41801	; CHEBI:34237; CHEBI:76288
122.025	TRUE	0.298564	18544.6	-0.000665351	C6H5NO2	-H(-)	100	Nicotinate		HMDB0001488; HMDB0002243; HMDB0031713; HMDB0041950; HMDB0060665; HMDB01488; HMDB02243; HMDB31713; HMDB41950; HMDB60665	; CHEBI:15940; CHEBI:27798; CHEBI:28747; CHEBI:6032
122.061	TRUE	0.307357	15666.8	1.78135e-05	C7H9NO	-H(-)	100	Anisidine		HMDB0029300; HMDB0032492; HMDB0032578; HMDB0036058; HMDB0040360; HMDB29300; HMDB32492; HMDB32578; HMDB36058; HMDB40360	; CHEBI:163384; CHEBI:59982
123.02	TRUE	0.58258	12120.6	0.000311254	C5H4N2O2	-H(-)	100	Pyrazinoic acid		HMDB0059734; HMDB0060645; HMDB59734; HMDB60645	CHEBI:71311
123.045	TRUE	0.922007	44822	4.62799e-05	C7H8O2	-H(-)	100	Orcinol		HMDB0000873; HMDB0001398; HMDB0011724; HMDB0029696; HMDB0032917; HMDB0034877; HMDB0035226; HMDB0038963; HMDB0040280; HMDB0059709; HMDB0059712; HMDB00873; HMDB0135619; HMDB01398; HMDB11724; HMDB29696; HMDB32917; HMDB34877; HMDB35226; HMDB38963; HMDB40280; HMDB59709; HMDB59712	; CHEBI:16464; CHEBI:17069; CHEBI:17254; CHEBI:28591; CHEBI:562752; CHEBI:67410
123.057	TRUE	0.769931	18417.6	-0.000364548	C6H8N2O	-H(-)	100	1-(1-Oxopropyl)-1H-imidazole		HMDB0004181; HMDB0031852; HMDB0040141; HMDB0040143; HMDB04181; HMDB31852; HMDB40141; HMDB40143	; CHEBI:28104
123.081	TRUE	0.818746	17120.5	0.000109616	C8H12O	-H(-)	100	2,3-Dimethyl-2-cyclohexen-1-one		HMDB0031414; HMDB0031582; HMDB0031686; HMDB0032446; HMDB0032447; HMDB0033238; HMDB0039844; HMDB0040246; HMDB0040272; HMDB0061898; HMDB31414; HMDB31582; HMDB31686; HMDB32446; HMDB32447; HMDB33238; HMDB39844; HMDB40246; HMDB40272; HMDB61898
124.992	TRUE	0.954546	117203	-0.000835636	C2H6O4S	-H(-)	100	2-Hydroxyethanesulfonate		HMDB0003903; HMDB0031233; HMDB03903; HMDB31233	; CHEBI:1157
125.047	TRUE	0.806418	23552.9	-0.000337863	C4H6N4O	-H(-)	100	5-Amino-4-imidazolecarboxyamide		HMDB0002128; HMDB0003192; HMDB02128; HMDB03192	; CHEBI:2030; CHEBI:804916
125.061	TRUE	0.912637	40636.3	0.000118538	C7H10O2	-H(-)	100	Toluene-cis-dihydrodiol		HMDB0029582; HMDB0031222; HMDB0031223; HMDB0032067; HMDB0032333; HMDB0033629; HMDB0034080; HMDB0034835; HMDB0037026; HMDB0037027; HMDB0040445; HMDB0041474; HMDB29582; HMDB31222; HMDB31223; HMDB32067; HMDB32333; HMDB33629; HMDB34080; HMDB34835; HMDB37026; HMDB37027; HMDB40445; HMDB41474	; CHEBI:515741; CHEBI:52939
125.097	TRUE	0.814594	16984.6	0.000189796	C8H14O	-H(-)	100	Sulcatone		HMDB0013809; HMDB0030961; HMDB0030966; HMDB0031197; HMDB0031301; HMDB0031309; HMDB0031590; HMDB0031591; HMDB0032403; HMDB0032451; HMDB0033547; HMDB0035242; HMDB0035390; HMDB0035915; HMDB0037152; HMDB0039769; HMDB0039770; HMDB0040146; HMDB0040149; HMDB0040151; HMDB0061945; HMDB13809; HMDB30961; HMDB30966; HMDB31197; HMDB31301; HMDB31309; HMDB31590; HMDB31591; HMDB32403; HMDB32451; HMDB33547; HMDB3…	; CHEBI:16310; CHEBI:61725; CHEBI:88838
126.093	TRUE	0.619494	2667.28	-0.000694693	C7H13NO	-H(-)	100	N-Cyclohexylformamide		HMDB0031667; HMDB0040030; HMDB31667; HMDB40030
127.015	TRUE	0.69053	11810.6	-0.000204244	C4H4N2O3	-H(-)	100	Barbiturate		HMDB0041833; HMDB41833	CHEBI:16294
127.04	TRUE	0.944449	66459.5	7.80167e-05	C6H8O3	-H(-)	100	Dihydro-4,4-dimethyl-2,3-furandione		HMDB0031303; HMDB0031306; HMDB0031847; HMDB0033285; HMDB0033517; HMDB0038072; HMDB0040594; HMDB0040732; HMDB31303; HMDB31306; HMDB31847; HMDB33285; HMDB33517; HMDB38072; HMDB40594; HMDB40732	; CHEBI:76247
127.052	TRUE	0.938942	137453	-0.000330571	C5H8N2O2	-H(-)	100	Dihydrothymine		HMDB0000079; HMDB00079; HMDB0029874; HMDB0031547; HMDB0062558; HMDB29874; HMDB31547; HMDB62558	; CHEBI:133469; CHEBI:27468; CHEBI:565546
127.076	TRUE	0.911351	46431.5	0.000167617	C7H12O2	-H(-)	100	Ethyl tiglate		HMDB0029165; HMDB0029314; HMDB0030330; HMDB0031174; HMDB0031342; HMDB0031351; HMDB0031476; HMDB0031477; HMDB0031484; HMDB0031500; HMDB0031504; HMDB0031593; HMDB0031603; HMDB0031681; HMDB0032391; HMDB0032460; HMDB0033793; HMDB0038271; HMDB0038962; HMDB0039819; HMDB0040214; HMDB0040591; HMDB0059876; HMDB29165; HMDB29314; HMDB30330; HMDB31174; HMDB31342; HMDB31351; HMDB31476; HMDB31477; HMDB31484; H…	; CHEBI:36096; CHEBI:38364
127.113	TRUE	0.751029	4907.46	8.15364e-05	C8H16O	-H(-)	100	1-Octanal		HMDB0001140; HMDB0029574; HMDB0030030; HMDB0031294; HMDB0031295; HMDB0031296; HMDB0031298; HMDB0031299; HMDB0031300; HMDB0032402; HMDB0032450; HMDB0035231; HMDB0035768; HMDB0037181; HMDB0061912; HMDB0061913; HMDB01140; HMDB29574; HMDB30030; HMDB31294; HMDB31295; HMDB31296; HMDB31298; HMDB31299; HMDB31300; HMDB32402; HMDB32450; HMDB35231; HMDB35768; HMDB37181; HMDB61912; HMDB61913	; CHEBI:15833; CHEBI:17935; CHEBI:34118; CHEBI:87586; CHEBI:88852
128.035	TRUE	0.946865	269557	-0.000123652	C5H7NO3	-H(-)	100	Oxoproline		HMDB0000267; HMDB0000805; HMDB0001369; HMDB0001843; HMDB0002234; HMDB00267; HMDB0060262; HMDB0061093; HMDB0062585; HMDB00805; HMDB01369; HMDB01843; HMDB02234; HMDB60262; HMDB61093; HMDB62585	; CHEBI:16010; CHEBI:16352; CHEBI:18183; CHEBI:27391; CHEBI:6151
128.071	TRUE	0.743161	13151.6	0.0009523	C6H11NO2	-H(-)	100	Pipecolate		HMDB0000070; HMDB0000716; HMDB0004226; HMDB0005960; HMDB00070; HMDB0015212; HMDB0029435; HMDB0029444; HMDB0059649; HMDB0062225; HMDB0062767; HMDB00716; HMDB0094696; HMDB0094697; HMDB04226; HMDB05960; HMDB15212; HMDB29435; HMDB29444; HMDB59649; HMDB62225; HMDB62767; HMDB94696; HMDB94697	; CHEBI:17964; CHEBI:18703; CHEBI:30913; CHEBI:40547; CHEBI:41582; CHEBI:63638; CHEBI:7386; CHEBI:90344
128.984	TRUE	0.933323	6375.42	-9.12611e-05	C5H6S2	-H(-)	100	2-Thiophenemethanethiol		HMDB0031853; HMDB0032939; HMDB0039787; HMDB0039788; HMDB31853; HMDB32939; HMDB39787; HMDB39788
129.02	TRUE	0.910541	64043.1	-0.000289232	C5H6O4	-H(-)	100	Itaconate		HMDB0000620; HMDB0000634; HMDB0000749; HMDB0001657; HMDB0002092; HMDB0013233; HMDB0033809; HMDB0059743; HMDB0060365; HMDB0061185; HMDB00620; HMDB00634; HMDB00749; HMDB01657; HMDB02092; HMDB13233; HMDB33809; HMDB59743; HMDB60365; HMDB61185	; CHEBI:15670; CHEBI:17204; CHEBI:17415; CHEBI:17626; CHEBI:30838; CHEBI:74524
129.039	TRUE	0.91048	28437.5	-0.0009537	C6H10OS	-H(-)	100	2-[(Methylthio)methyl]-2-butenal		HMDB0031370; HMDB0037493; HMDB0040238; HMDB31370; HMDB37493; HMDB40238
129.056	TRUE	0.940203	67352.7	-4.752e-05	C6H10O3	-H(-)	100	4-Methyl-2-oxopentanoate		HMDB0000408; HMDB0000491; HMDB0000695; HMDB0000762; HMDB0001864; HMDB0001962; HMDB0002254; HMDB0003736; HMDB0004750; HMDB0006024; HMDB0010717; HMDB0011647; HMDB0012882; HMDB0031214; HMDB0031216; HMDB0031218; HMDB0033286; HMDB0033302; HMDB0033698; HMDB00408; HMDB0041602; HMDB00491; HMDB0061881; HMDB00695; HMDB00762; HMDB01864; HMDB01962; HMDB02254; HMDB03736; HMDB04750; HMDB06024; HMDB10717; HMDB1…	; CHEBI:15888; CHEBI:17308; CHEBI:2490; CHEBI:28422; CHEBI:35932; CHEBI:48430; CHEBI:86365
129.067	TRUE	0.896226	17171.9	-0.000503252	C5H10N2O2	-H(-)	100	Cucurbitine		HMDB0029396; HMDB0030405; HMDB29396; HMDB30405
129.092	TRUE	0.82902	35338.1	5.49623e-05	C7H14O2	-H(-)	100	Ethyl isovalerate		HMDB0000666; HMDB0030028; HMDB0030052; HMDB0031528; HMDB0031594; HMDB0031595; HMDB0031600; HMDB0032204; HMDB0032874; HMDB0033745; HMDB0034166; HMDB0034239; HMDB0035238; HMDB0036209; HMDB0036237; HMDB0036238; HMDB0038227; HMDB0039095; HMDB0039618; HMDB0039619; HMDB0040297; HMDB00666; HMDB30028; HMDB30052; HMDB31528; HMDB31594; HMDB31595; HMDB31600; HMDB32204; HMDB32874; HMDB33745; HMDB34166; HMDB3…	; CHEBI:31571; CHEBI:31725; CHEBI:45571; CHEBI:50585; CHEBI:77322
129.104	TRUE	0.726225	9843.49	-0.000170801	C6H14N2O	-H(-)	100	N-Acetylputrescine		HMDB0002064; HMDB0060268; HMDB02064; HMDB60268	CHEBI:17768
130.014	TRUE	0.689473	9325.42	0.000571093	C4H5NO4	-H(-)	100	2-Oxosuccinamate		HMDB0001131; HMDB0060350; HMDB01131; HMDB60350	CHEBI:16327; CHEBI:50616
130.052	TRUE	0.860392	54404.7	-0.000850174	C5H9NO3	-H(-)	100	5-Aminolevulinic acid		HMDB0000725; HMDB0000766; HMDB0000783; HMDB0001149; HMDB0002104; HMDB0002113; HMDB0006055; HMDB0006272; HMDB0036576; HMDB0059659; HMDB0060460; HMDB0061880; HMDB00725; HMDB00766; HMDB00783; HMDB01149; HMDB02104; HMDB02113; HMDB0240251; HMDB06055; HMDB06272; HMDB36576; HMDB59659; HMDB60460; HMDB61880	; CHEBI:16231; CHEBI:16682; CHEBI:16889; CHEBI:17232; CHEBI:17549; CHEBI:18095; CHEBI:28397; CHEBI:40992; CHEBI:49268; CHEBI:87840; CHEBI:89836
130.088	TRUE	0.94375	633791	-0.000339683	C6H13NO2	-H(-)	100	(Iso)Leucine		HMDB0000172; HMDB0000557; HMDB0000687; HMDB0001645; HMDB0001901; HMDB0002002; HMDB0002291; HMDB0003640; HMDB0013773; HMDB00172; HMDB0029168; HMDB0033923; HMDB0036382; HMDB00557; HMDB0060650; HMDB0061716; HMDB0062203; HMDB00687; HMDB01645; HMDB01901; HMDB02002; HMDB02291; HMDB03640; HMDB13773; HMDB29168; HMDB33923; HMDB36382; HMDB60650; HMDB61716; HMDB62203	; CHEBI:15603; CHEBI:16586; CHEBI:17191; CHEBI:18347; CHEBI:25017; CHEBI:28225; CHEBI:43433; CHEBI:44212; CHEBI:67144; CHEBI:86261
131.035	TRUE	0.879366	65424.7	0.000118052	C5H8O4	-H(-)	100	Glutarate		HMDB0000576; HMDB0000622; HMDB0000661; HMDB0001844; HMDB0002001; HMDB0006833; HMDB0006855; HMDB0029884; HMDB0033958; HMDB0040531; HMDB00576; HMDB0061879; HMDB00622; HMDB00661; HMDB01844; HMDB02001; HMDB06833; HMDB06855; HMDB29884; HMDB33958; HMDB40531; HMDB61879	; CHEBI:111517; CHEBI:16444; CHEBI:17859; CHEBI:18409; CHEBI:741548; CHEBI:75146; CHEBI:91315
131.062	TRUE	0.887078	125316	-0.000571433	C8H8N2	-H(-)	100	1-Methylpyrrolo[1,2-a]pyrazine		HMDB0033171; HMDB0033173; HMDB33171; HMDB33173
131.082	TRUE	0.848925	185254	0.000136597	C5H12N2O2	-H(-)	100	Ornithine		HMDB0000214; HMDB0000818; HMDB0003374; HMDB0004984; HMDB00214; HMDB00818; HMDB03374; HMDB04984	CHEBI:15729; CHEBI:16176
132.03	TRUE	0.906376	106851	-0.000256696	C4H7NO4	-H(-)	100	Aspartate		HMDB0000191; HMDB0006483; HMDB0011753; HMDB00191; HMDB0062186; HMDB0062501; HMDB06483; HMDB11753; HMDB62186; HMDB62501	; CHEBI:17053; CHEBI:17364; CHEBI:22660; CHEBI:24786; CHEBI:29995
133.014	TRUE	0.884764	314693	-5.16984e-05	C4H6O5	-H(-)	100	Malate		HMDB0000156; HMDB0000744; HMDB00156; HMDB0031518; HMDB0032872; HMDB00744; HMDB31518; HMDB32872	; CHEBI:30796; CHEBI:30797; CHEBI:6650
133.052	TRUE	0.870082	28946.2	-0.000881385	C5H10O4	-H(-)	100	Deoxyribose		HMDB0000421; HMDB0001292; HMDB0003224; HMDB0012141; HMDB0012485; HMDB0029576; HMDB00421; HMDB0127615; HMDB01292; HMDB03224; HMDB12141; HMDB12485; HMDB29576	; CHEBI:15684; CHEBI:28816
133.066	TRUE	0.955805	75848.2	-0.000201979	C9H10O	-H(-)	100	Indan-1-ol		HMDB0029639; HMDB0029697; HMDB0029698; HMDB0030839; HMDB0031626; HMDB0032024; HMDB0032142; HMDB0032608; HMDB0032623; HMDB0033716; HMDB0034107; HMDB0034563; HMDB0036441; HMDB0059601; HMDB0059895; HMDB29639; HMDB29697; HMDB29698; HMDB30839; HMDB31626; HMDB32024; HMDB32142; HMDB32608; HMDB32623; HMDB33716; HMDB34107; HMDB34563; HMDB36441; HMDB59601; HMDB59895	; CHEBI:16697; CHEBI:17177; CHEBI:33227; CHEBI:425902; CHEBI:50158
133.077	TRUE	0.898463	13621.5	-8.40536e-05	C8H10N2	-H(-)	100	5,6,7,8-Tetrahydroquinoxaline		HMDB0033154; HMDB0034891; HMDB0037148; HMDB0037149; HMDB0039990; HMDB0039991; HMDB0039992; HMDB0039993; HMDB0039994; HMDB0039997; HMDB33154; HMDB34891; HMDB37148; HMDB37149; HMDB39990; HMDB39991; HMDB39992; HMDB39993; HMDB39994; HMDB39997
133.102	TRUE	0.872661	3124.99	0.000318792	C10H14	-H(-)	100	p-Cymene		HMDB0005805; HMDB0032627; HMDB0037013; HMDB0037050; HMDB0037051; HMDB0059812; HMDB0059821; HMDB0059823; HMDB0059832; HMDB0059890; HMDB0061787; HMDB05805; HMDB32627; HMDB37013; HMDB37050; HMDB37051; HMDB59812; HMDB59821; HMDB59823; HMDB59832; HMDB59890; HMDB61787	; CHEBI:28768; CHEBI:38997; CHEBI:44194; CHEBI:89242; CHEBI:90063
134.007	TRUE	0.632691	14189.1	0.000382944	C7H5NS	-H(-)	100	Benzothiazole		HMDB0032930; HMDB32930	; CHEBI:45993
134.047	TRUE	0.846762	581927	-0.000179968	C5H5N5	-H(-)	100	Adenine		HMDB0000034; HMDB00034	CHEBI:16708
135.032	TRUE	0.962487	152225	-0.000768623	C5H12S2	-H(-)	100	1-Pentanesulfenothioic acid		HMDB0031160; HMDB0033053; HMDB0033054; HMDB31160; HMDB33053; HMDB33054
135.045	TRUE	0.98164	212098	3.57596e-05	C8H8O2	-H(-)	100	Phenyl acetate		HMDB0000209; HMDB0001326; HMDB0002340; HMDB0003767; HMDB00209; HMDB0029635; HMDB0029686; HMDB0031459; HMDB0032400; HMDB0032568; HMDB0032603; HMDB0033128; HMDB0033766; HMDB0033968; HMDB0038176; HMDB0040638; HMDB0040733; HMDB0041485; HMDB0062810; HMDB0124942; HMDB0125535; HMDB0126385; HMDB01326; HMDB02340; HMDB03767; HMDB29635; HMDB29686; HMDB31459; HMDB32400; HMDB32568; HMDB32603; HMDB33128; HMDB3…	; CHEBI:10589; CHEBI:15621; CHEBI:30745; CHEBI:36632; CHEBI:36635; CHEBI:366673; CHEBI:72775; CHEBI:8082
135.067	TRUE	0.950505	21044.7	-0.000983083	C5H12O4	-H(-)	100	2-Methylerythritol		HMDB0011659; HMDB0031201; HMDB0033919; HMDB0041486; HMDB0062269; HMDB0062440; HMDB11659; HMDB31201; HMDB33919; HMDB41486; HMDB62269; HMDB62440	; CHEBI:111506; CHEBI:86367
135.081	TRUE	0.90497	23981.9	0.000307773	C9H12O	-H(-)	100	4-Propylphenol		HMDB0029667; HMDB0031312; HMDB0031446; HMDB0031627; HMDB0031628; HMDB0032029; HMDB0032149; HMDB0032441; HMDB0032544; HMDB0032621; HMDB0032624; HMDB0032625; HMDB0033962; HMDB0034378; HMDB0038984; HMDB0038985; HMDB0038986; HMDB0038987; HMDB0038988; HMDB0039782; HMDB0059896; HMDB0125105; HMDB29667; HMDB31312; HMDB31446; HMDB31627; HMDB31628; HMDB32029; HMDB32149; HMDB32441; HMDB32544; HMDB32621; HMD…	; CHEBI:38506
135.117	TRUE	0.882834	1867.9	0.00089774	C10H16	-H(-)	100	D-Limonene		HMDB0003375; HMDB0004321; HMDB0005806; HMDB0006525; HMDB0030088; HMDB0030089; HMDB0032473; HMDB0033200; HMDB0034697; HMDB0034928; HMDB0034970; HMDB0035087; HMDB0035619; HMDB0035625; HMDB0035658; HMDB0035850; HMDB0035851; HMDB0036076; HMDB0036081; HMDB0036104; HMDB0036116; HMDB0036559; HMDB0036560; HMDB0036994; HMDB0036995; HMDB0036997; HMDB0037046; HMDB0038121; HMDB0038150; HMDB0038169; HMDB00415…	; CHEBI:10334; CHEBI:10577; CHEBI:15383; CHEBI:15384; CHEBI:17221; CHEBI:28359; CHEBI:301; CHEBI:3381; CHEBI:35661; CHEBI:367; CHEBI:36740; CHEBI:3830; CHEBI:48741; CHEBI:50025; CHEBI:50028; CHEBI:50031; CHEBI:50035; CHEBI:53; CHEBI:59159; CHEBI:64266; CHEBI:64280; CHEBI:88840; CHEBI:89044; CHEBI:90018; CHEBI:9457
136.041	TRUE	0.892125	20318.9	-0.000673977	C7H7NO2	-H(-)	100	Anthranilate		HMDB0000875; HMDB0001123; HMDB0001392; HMDB0001538; HMDB0001891; HMDB0002129; HMDB0015687; HMDB0029806; HMDB0060722; HMDB00875; HMDB01123; HMDB01392; HMDB01538; HMDB01891; HMDB02129; HMDB15687; HMDB29806; HMDB60722	; CHEBI:18123; CHEBI:30753; CHEBI:30754; CHEBI:32114; CHEBI:42682; CHEBI:451700; CHEBI:86390
136.077	TRUE	0.452483	5572.78	2.98772e-05	C8H11NO	-H(-)	100	Tyramine		HMDB0000306; HMDB0001065; HMDB0001466; HMDB0004989; HMDB0029759; HMDB00306; HMDB0039657; HMDB0040059; HMDB0060681; HMDB01065; HMDB01466; HMDB04989; HMDB29759; HMDB39657; HMDB40059; HMDB60681	; CHEBI:15760; CHEBI:16343; CHEBI:17735; CHEBI:341165; CHEBI:55545
136.956	TRUE	0.277365	3271.87	-0.000387974	C3H6S3	-H(-)	100	1,3,5-Trithiane		HMDB0036573; HMDB0040452; HMDB36573; HMDB40452	; CHEBI:39194; CHEBI:39196
137.025	TRUE	0.866014	148286	-0.000333109	C7H6O3	-H(-)	100	4-Hydroxybenzoate		HMDB0000500; HMDB0001895; HMDB0002466; HMDB0004062; HMDB0015470; HMDB0032576; HMDB0032920; HMDB0033812; HMDB00500; HMDB0059965; HMDB0062484; HMDB01895; HMDB02466; HMDB04062; HMDB15470; HMDB32576; HMDB32920; HMDB33812; HMDB59965; HMDB62484	; CHEBI:16914; CHEBI:28508; CHEBI:30763; CHEBI:30764; CHEBI:50198; CHEBI:50205
137.035	TRUE	0.883	57460.4	0.000419835	C6H6N2O2	-H(-)	100	Urocanate		HMDB0000301; HMDB0002280; HMDB0002730; HMDB00301; HMDB0031338; HMDB0034174; HMDB0061680; HMDB0062562; HMDB02280; HMDB02730; HMDB31338; HMDB34174; HMDB61680; HMDB62562	; CHEBI:17771; CHEBI:30817; CHEBI:68572
137.047	TRUE	0.852186	22193.8	-0.000449018	C5H6N4O	-H(-)	100	8-Hydroxypurine		HMDB0012182; HMDB12182
137.06	TRUE	0.908975	39182.7	0.000355998	C8H10O2	-H(-)	100	3-Methoxybenzyl alcohol		HMDB0004284; HMDB0029563; HMDB0029671; HMDB0029672; HMDB0032036; HMDB0032136; HMDB0032137; HMDB0032139; HMDB0032159; HMDB0032290; HMDB0034241; HMDB0039802; HMDB0040174; HMDB0040177; HMDB0041607; HMDB0125590; HMDB0126388; HMDB04284; HMDB29563; HMDB29671; HMDB29672; HMDB32036; HMDB32136; HMDB32137; HMDB32139; HMDB32159; HMDB32290; HMDB34241; HMDB39802; HMDB40174; HMDB40177; HMDB41607	; CHEBI:1167379; CHEBI:16572; CHEBI:1879; CHEBI:59114; CHEBI:64275
137.072	TRUE	0.734032	13149.6	-0.000149325	C7H10N2O	-H(-)	100	4-Hydroxymethylphenylhydrazine		HMDB0031850; HMDB0040054; HMDB0040142; HMDB0040144; HMDB0040911; HMDB31850; HMDB40054; HMDB40142; HMDB40144; HMDB40911
137.084	TRUE	0.669102	7223.64	0.000598556	C8H12NO	-H(-)	100	Phenylethanolaminium		HMDB0062626; HMDB0062629; HMDB62626; HMDB62629	; CHEBI:327995; CHEBI:57741
137.097	TRUE	0.824546	16503	0.000335308	C9H14O	-H(-)	100	Isophorone		HMDB0013824; HMDB0031084; HMDB0031152; HMDB0031195; HMDB0031261; HMDB0031685; HMDB0033434; HMDB0033857; HMDB0035229; HMDB0035929; HMDB0036069; HMDB0036091; HMDB0036092; HMDB0040338; HMDB13824; HMDB31084; HMDB31152; HMDB31195; HMDB31261; HMDB31685; HMDB33434; HMDB33857; HMDB35229; HMDB35929; HMDB36069; HMDB36091; HMDB36092; HMDB40338	; CHEBI:34800; CHEBI:7610
138.981	TRUE	0.669718	20240.3	-0.000842278	C2H5O5P	-H(-)	100	Acetyl-P		HMDB0001494; HMDB0004110; HMDB01494; HMDB04110	CHEBI:15350; CHEBI:15732
139.051	TRUE	0.534232	26609.1	6.9069e-05	C6H8N2O2	-H(-)	100	Methylimidazoleacetic acid		HMDB0002144; HMDB0002271; HMDB0002820; HMDB0004988; HMDB02144; HMDB02271; HMDB02820; HMDB04988	; CHEBI:1606; CHEBI:70966; CHEBI:73087; CHEBI:74763
139.076	TRUE	0.833734	24974.9	0.000335377	C8H12O2	-H(-)	100	cis-1,2-Dihydro-3-ethylcatechol		HMDB0032311; HMDB0036176; HMDB0037167; HMDB0037196; HMDB0037625; HMDB0039651; HMDB0039652; HMDB0039673; HMDB0039680; HMDB0039681; HMDB0040463; HMDB0040526; HMDB0060682; HMDB32311; HMDB36176; HMDB37167; HMDB37196; HMDB37625; HMDB39651; HMDB39652; HMDB39673; HMDB39680; HMDB39681; HMDB40463; HMDB40526; HMDB60682	; CHEBI:80642
139.099	TRUE	0.891822	4955.29	-1.68796e-05	C6H12N4	-H(-)	100	Metenamine		HMDB0029598; HMDB29598	; CHEBI:6824
139.112	TRUE	0.63581	8823.31	0.000573845	C9H16O	-H(-)	100	(3Z,6Z)-3,6-Nonadien-1-ol		HMDB0030957; HMDB0030958; HMDB0031262; HMDB0031269; HMDB0031834; HMDB0032535; HMDB0033554; HMDB0033794; HMDB0034758; HMDB0034761; HMDB0034764; HMDB0034845; HMDB0035916; HMDB0035926; HMDB0035927; HMDB0037001; HMDB0037150; HMDB0037170; HMDB0038067; HMDB0038400; HMDB0039461; HMDB0059828; HMDB0062671; HMDB30957; HMDB30958; HMDB31262; HMDB31269; HMDB31834; HMDB32535; HMDB33554; HMDB33794; HMDB34758; H…	; CHEBI:84226
140.072	TRUE	0.50173	5936.95	-0.000468463	C7H11NO2	-H(-)	100	Ethosuximide		HMDB0014731; HMDB0029427; HMDB0030352; HMDB14731; HMDB29427; HMDB30352	; CHEBI:226311; CHEBI:4887
140.083	TRUE	0.581529	3856.22	-0.000312003	C6H11N3O	-H(-)	100	Histidinol		HMDB0003431; HMDB03431	CHEBI:16255
140.108	TRUE	0.628243	1616.49	0.000108924	C8H15NO	-H(-)	100	Tropine		HMDB0030324; HMDB0030325; HMDB0030338; HMDB0033364; HMDB0039839; HMDB0039840; HMDB30324; HMDB30325; HMDB30338; HMDB33364; HMDB39839; HMDB39840	; CHEBI:7952
141.031	TRUE	0.658957	13694.9	-0.000267401	C5H6N2O3	-H(-)	100	5-Hydroxymethyluracil		HMDB0000469; HMDB00469	CHEBI:16964
141.055	TRUE	0.9038	29501.1	0.000219109	C7H10O3	-H(-)	100	4-Oxocyclohexanecarboxylate		HMDB0033551; HMDB0033736; HMDB0034230; HMDB0041426; HMDB0041427; HMDB33551; HMDB33736; HMDB34230; HMDB41426; HMDB41427
141.092	TRUE	0.842118	19894.8	5.42484e-05	C8H14O2	-H(-)	100	Cycloheptanecarboxylic acid		HMDB0000392; HMDB0001568; HMDB0010723; HMDB0013897; HMDB0013902; HMDB0013903; HMDB0013904; HMDB0029761; HMDB0031293; HMDB0031343; HMDB0031352; HMDB0031403; HMDB0032164; HMDB0032207; HMDB0032266; HMDB0032267; HMDB0032268; HMDB0032278; HMDB0032533; HMDB0035422; HMDB0036212; HMDB0036236; HMDB0037622; HMDB0037624; HMDB0037630; HMDB0038036; HMDB0038310; HMDB00392; HMDB0039793; HMDB0039872; HMDB0040212…	; CHEBI:288752; CHEBI:37277; CHEBI:37316; CHEBI:410867; CHEBI:61316; CHEBI:80640
141.128	TRUE	0.670358	2801.68	0.000484903	C9H18O	-H(-)	100	2-Methyl-4-heptanone		HMDB0013821; HMDB0013822; HMDB0029557; HMDB0030959; HMDB0031266; HMDB0031267; HMDB0031268; HMDB0031417; HMDB0031684; HMDB0031730; HMDB0034152; HMDB0037304; HMDB0040581; HMDB0041498; HMDB0041499; HMDB0041601; HMDB0059835; HMDB0059887; HMDB13821; HMDB13822; HMDB29557; HMDB30959; HMDB31266; HMDB31267; HMDB31268; HMDB31417; HMDB31684; HMDB31730; HMDB34152; HMDB37304; HMDB40581; HMDB41498; HMDB41499; …	; CHEBI:59065; CHEBI:77927; CHEBI:84268
142.051	TRUE	0.753838	15424.1	-0.000431768	C6H9NO3	-H(-)	100	2-Hydroxymethylclavam		HMDB0000894; HMDB0006723; HMDB0006724; HMDB0014491; HMDB0061082; HMDB0061705; HMDB00894; HMDB06723; HMDB06724; HMDB14491; HMDB61082; HMDB61705	; CHEBI:131804; CHEBI:74435; CHEBI:87998
142.066	TRUE	0.874549	15334.7	0.000179481	C10H9N	-H(-)	100	6-Methylquinoline		HMDB0033115; HMDB0041802; HMDB0042004; HMDB33115; HMDB41802; HMDB42004	; CHEBI:132813; CHEBI:27878
142.088	TRUE	0.663464	5192.39	-0.000331682	C7H13NO2	-H(-)	100	(E)-4-(Trimethylammonio)but-2-enoate		HMDB0004827; HMDB0030410; HMDB0038949; HMDB04827; HMDB30410; HMDB38949	; CHEBI:35280
142.999	TRUE	0.746856	171974	0.000561584	C6H8S2	-H(-)	100	3-(Methylthio)methylthiophene		HMDB0032429; HMDB0034901; HMDB0040259; HMDB32429; HMDB34901; HMDB40259
143.035	TRUE	0.862682	54082.2	-0.0002796	C6H8O4	-H(-)	100	2,3-Dimethylmaleate		HMDB0000393; HMDB0000522; HMDB0002266; HMDB0003520; HMDB0013311; HMDB0029171; HMDB0031257; HMDB0036232; HMDB00393; HMDB0040207; HMDB00522; HMDB02266; HMDB03520; HMDB13311; HMDB29171; HMDB31257; HMDB36232; HMDB40207	; CHEBI:23812; CHEBI:35460; CHEBI:37245; CHEBI:49296; CHEBI:86952
143.046	TRUE	0.901203	32486.5	-4.4252e-06	C5H8N2O3	-H(-)	100	N-Nitrosoproline		HMDB0041946; HMDB41946
143.071	TRUE	0.913042	36503.3	0.000321816	C7H12O3	-H(-)	100	trans-4-Hydroxycyclohexanecarboxylate		HMDB0001988; HMDB0031176; HMDB0036594; HMDB0037114; HMDB0040433; HMDB01988; HMDB31176; HMDB36594; HMDB37114; HMDB40433	; CHEBI:16817
143.108	TRUE	0.929236	154325	-0.000264063	C8H16O2	-H(-)	100	Octanoic acid		HMDB0000482; HMDB0001877; HMDB0029980; HMDB0030368; HMDB0031230; HMDB0031290; HMDB0031478; HMDB0031579; HMDB0031587; HMDB0031588; HMDB0031596; HMDB0031638; HMDB0031703; HMDB0032046; HMDB0032047; HMDB0032203; HMDB0032225; HMDB0032272; HMDB0032335; HMDB0032551; HMDB0034161; HMDB0034164; HMDB0034234; HMDB0034459; HMDB0035457; HMDB0036165; HMDB0039217; HMDB0039620; HMDB0040209; HMDB0040251; HMDB00402…	; CHEBI:25646; CHEBI:28837; CHEBI:39867; CHEBI:744024; CHEBI:86055; CHEBI:87373; CHEBI:87419; CHEBI:87510; CHEBI:87683; CHEBI:88826
143.118	TRUE	0.960177	27635.6	0.000537269	C7H16N2O	-H(-)	100	N-Acetylcadaverine		HMDB0002284; HMDB0012135; HMDB02284; HMDB12135	; CHEBI:51824
143.129	TRUE	0.804937	10359.9	0.000739609	C6H16N4	-H(-)	100	Homoagmatine		HMDB0031505; HMDB0039252; HMDB31505; HMDB39252
144.046	TRUE	0.744023	37105.8	-0.000593108	C9H7NO	-H(-)	100	3-Methyleneoxindole		HMDB0029737; HMDB29737	CHEBI:343043
144.067	TRUE	0.790712	20724.6	-0.000345052	C6H11NO3	-H(-)	100	4-Acetamidobutanoate		HMDB0000730; HMDB0000808; HMDB0001263; HMDB0003681; HMDB0006238; HMDB0012131; HMDB0012151; HMDB0015127; HMDB0029425; HMDB0029426; HMDB0059595; HMDB0060265; HMDB0061156; HMDB00730; HMDB00808; HMDB0094698; HMDB01263; HMDB03681; HMDB06238; HMDB12131; HMDB12151; HMDB15127; HMDB29425; HMDB29426; HMDB59595; HMDB60265; HMDB61156; HMDB94698	; CHEBI:17027; CHEBI:17534; CHEBI:17645; CHEBI:17917; CHEBI:27713; CHEBI:70979; CHEBI:724125; CHEBI:74048; CHEBI:89963
145.015	TRUE	0.849398	40674.6	-0.000774432	C5H6O5	-H(-)	100	Oxoglutarate		HMDB0000208; HMDB0002812; HMDB0013701; HMDB00208; HMDB02812; HMDB13701	; CHEBI:30915
145.051	TRUE	0.986211	322733	-0.00074092	C6H10O4	-H(-)	100	2-Methylglutaric acid		HMDB0000422; HMDB0000448; HMDB0000752; HMDB0000858; HMDB0002074; HMDB0002173; HMDB0004862; HMDB0006854; HMDB0006900; HMDB0033837; HMDB00422; HMDB00448; HMDB0061930; HMDB00752; HMDB00858; HMDB02074; HMDB02173; HMDB04862; HMDB06854; HMDB06900; HMDB33837; HMDB61930	; CHEBI:27681; CHEBI:30832; CHEBI:68566; CHEBI:68567; CHEBI:86396; CHEBI:86537; CHEBI:89760
145.098	TRUE	-0.264948	344711	0.000283091	C6H14N2O2	-H(-)	100	Lysine		HMDB0000182; HMDB0003405; HMDB0012114; HMDB0012115; HMDB00182; HMDB0142894; HMDB03405; HMDB12114; HMDB12115	; CHEBI:15613; CHEBI:15616; CHEBI:18019
146.046	TRUE	0.963287	353468	-0.000110436	C5H9NO4	-H(-)	100	Glutamate		HMDB0000148; HMDB0002393; HMDB0002931; HMDB0003011; HMDB0003339; HMDB0006556; HMDB00148; HMDB0033550; HMDB0060475; HMDB0062183; HMDB02393; HMDB02931; HMDB03011; HMDB03339; HMDB06556; HMDB33550; HMDB60475; HMDB62183	; CHEBI:15966; CHEBI:16015; CHEBI:17981; CHEBI:18237; CHEBI:27809; CHEBI:31882; CHEBI:45441
147.03	TRUE	0.916122	48276.4	-0.000316517	C5H8O5	-H(-)	100	Hydroxyglutarate		HMDB0000426; HMDB0000428; HMDB0000606; HMDB0000694; HMDB0001900; HMDB0002323; HMDB0011676; HMDB00426; HMDB00428; HMDB0059655; HMDB00606; HMDB0062739; HMDB00694; HMDB01900; HMDB02323; HMDB11676; HMDB59655; HMDB62739	; CHEBI:15584; CHEBI:15867; CHEBI:17084; CHEBI:32796; CHEBI:32797; CHEBI:74168; CHEBI:87810
147.048	TRUE	0.961296	45526.2	3.59419e-05	C6H12O2S	-H(-)	100	3-(Methylthio)propyl acetate		HMDB0031717; HMDB0032271; HMDB0032410; HMDB0032495; HMDB0036193; HMDB0037619; HMDB0038299; HMDB0039653; HMDB0040413; HMDB0041306; HMDB31717; HMDB32271; HMDB32410; HMDB32495; HMDB36193; HMDB37619; HMDB38299; HMDB39653; HMDB40413; HMDB41306	; CHEBI:26308; CHEBI:87281; CHEBI:87503
147.066	TRUE	0.871818	33598.1	-0.000137597	C6H12O4	-H(-)	100	Mevalonate		HMDB0000227; HMDB0012140; HMDB00227; HMDB0031639; HMDB0059629; HMDB0059705; HMDB12140; HMDB31639; HMDB59629; HMDB59705	; CHEBI:25351; CHEBI:27512; CHEBI:67255
147.081	TRUE	0.918434	23514.1	0.000211168	C10H12O	-H(-)	100	Cuminaldehyde		HMDB0002214; HMDB0030837; HMDB0031616; HMDB0032014; HMDB0032015; HMDB0032016; HMDB0032017; HMDB0032140; HMDB0033382; HMDB0034121; HMDB0059845; HMDB0133593; HMDB0133746; HMDB02214; HMDB30837; HMDB31616; HMDB32014; HMDB32015; HMDB32016; HMDB32017; HMDB32140; HMDB33382; HMDB34121; HMDB59845	; CHEBI:28671; CHEBI:992716
148.044	TRUE	0.841923	45534.1	-4.26324e-05	C5H11NO2S	-H(-)	100	Methionine		HMDB0000696; HMDB0014997; HMDB0033951; HMDB00696; HMDB14997; HMDB33951	CHEBI:16643; CHEBI:16811; CHEBI:50868
148.063	TRUE	0.752513	15113.1	-3.49451e-05	C6H7N5	-H(-)	100	6-Methyladenine		HMDB0002099; HMDB0011599; HMDB0011600; HMDB0011614; HMDB02099; HMDB11599; HMDB11600; HMDB11614	CHEBI:18083; CHEBI:28871; CHEBI:28921; CHEBI:38635
148.077	TRUE	0.813358	6458.99	0.000284387	C9H11NO	-H(-)	100	Venoterpine		HMDB0030175; HMDB0039662; HMDB0040016; HMDB0040029; HMDB0040043; HMDB0040047; HMDB0040050; HMDB0040051; HMDB30175; HMDB39662; HMDB40016; HMDB40029; HMDB40043; HMDB40047; HMDB40050; HMDB40051
148.991	TRUE	0.862915	16474.6	0.000561004	C4H6O4S	-H(-)	100	Thiodiacetic acid		HMDB0042032; HMDB42032	CHEBI:35012
149.01	TRUE	0.877504	22834.3	-0.000684778	C4H6O6	-H(-)	100	Tartaric acid		HMDB0000956; HMDB0029878; HMDB0059916; HMDB0062642; HMDB00956; HMDB29878; HMDB59916; HMDB62642	; CHEBI:15671; CHEBI:15672; CHEBI:48929
149.024	TRUE	0.791918	18600.4	-6.33917e-05	C8H6O3	-H(-)	100	Phenylglyoxylic acid		HMDB0001587; HMDB0031515; HMDB0032598; HMDB0032612; HMDB0040528; HMDB01587; HMDB31515; HMDB32598; HMDB32612; HMDB40528	; CHEBI:18280; CHEBI:8240
149.047	TRUE	0.89217	35511.2	-0.000366324	C6H14S2	-H(-)	100	Diisopropyl disulfide		HMDB0029578; HMDB0031161; HMDB0031472; HMDB0031709; HMDB0032180; HMDB0032408; HMDB0040056; HMDB29578; HMDB31161; HMDB31472; HMDB31709; HMDB32180; HMDB32408; HMDB40056	; CHEBI:45758
149.061	TRUE	0.964915	69874.8	6.1262e-05	C9H10O2	-H(-)	100	Hydrocinnamic acid		HMDB0000764; HMDB0002097; HMDB0002222; HMDB0002237; HMDB0003654; HMDB0011743; HMDB0013744; HMDB0031310; HMDB0032073; HMDB0032075; HMDB0032569; HMDB0032570; HMDB0032592; HMDB0032617; HMDB0033967; HMDB0033970; HMDB0037715; HMDB0038355; HMDB0040428; HMDB0040925; HMDB0059824; HMDB0062349; HMDB00764; HMDB0125532; HMDB0134026; HMDB0134027; HMDB0135239; HMDB0135276; HMDB0135277; HMDB0135278; HMDB0135279…	; CHEBI:262555; CHEBI:28631; CHEBI:32807; CHEBI:389009; CHEBI:42438; CHEBI:48526; CHEBI:52051; CHEBI:64555; CHEBI:64818; CHEBI:87417; CHEBI:88356
149.097	TRUE	0.740015	23385.3	0.000358219	C10H14O	-H(-)	100	Thymol		HMDB0001878; HMDB0003647; HMDB0004487; HMDB0006315; HMDB0029652; HMDB0031570; HMDB0031613; HMDB0031817; HMDB0032063; HMDB0032213; HMDB0032626; HMDB0033544; HMDB0034846; HMDB0034921; HMDB0035089; HMDB0035172; HMDB0035250; HMDB0035591; HMDB0035761; HMDB0035770; HMDB0035824; HMDB0036061; HMDB0036070; HMDB0036089; HMDB0036999; HMDB0037561; HMDB0038913; HMDB0061788; HMDB0133616; HMDB01878; HMDB03647; …	; CHEBI:15399; CHEBI:15421; CHEBI:17304; CHEBI:27607; CHEBI:28996; CHEBI:3440; CHEBI:34444; CHEBI:37001; CHEBI:38265; CHEBI:50542; CHEBI:53169
149.108	TRUE	0.737769	5360.18	0.000742534	C9H14N2	-H(-)	100	2,5-Dimethyl-3-propylpyrazine		HMDB0031841; HMDB0032946; HMDB0036132; HMDB0036174; HMDB0039995; HMDB0039996; HMDB0041345; HMDB31841; HMDB32946; HMDB36132; HMDB36174; HMDB39995; HMDB39996; HMDB41345
150.002	TRUE	0.626079	11124.6	-0.000308694	C7H5NOS	-H(-)	100	1,2-Benzisothiazol-3(2H)-one		HMDB0034413; HMDB0040578; HMDB34413; HMDB40578	; CHEBI:167099
150.022	TRUE	0.864623	12211.1	0.000544656	C4H9NO3S	-H(-)	100	(S)C(S)S-S-Methylcysteine sulfoxide		HMDB0029432; HMDB29432
150.043	TRUE	0.847526	15133.4	-0.000404503	C5H5N5O	-H(-)	100	Guanine		HMDB0000132; HMDB0000403; HMDB0000542; HMDB00132; HMDB00403; HMDB00542	; CHEBI:16235; CHEBI:351476; CHEBI:62462
150.056	TRUE	0.853519	29591.4	0.000284332	C8H9NO2	-H(-)	100	Acetaminophen		HMDB0001859; HMDB0002210; HMDB0012219; HMDB0012992; HMDB0029703; HMDB0032609; HMDB0033903; HMDB0059846; HMDB0060680; HMDB0061919; HMDB01859; HMDB02210; HMDB12219; HMDB12992; HMDB29703; HMDB32609; HMDB33903; HMDB59846; HMDB60680; HMDB61919	; CHEBI:16394; CHEBI:46195; CHEBI:55484; CHEBI:73244; CHEBI:74683; CHEBI:74684
150.093	TRUE	0.61678	3268.81	-0.000736333	C9H13NO	-H(-)	100	N-Methylphenylethanolamine		HMDB0001387; HMDB0001942; HMDB0003633; HMDB0005002; HMDB0039658; HMDB0039659; HMDB0039663; HMDB0039674; HMDB0039835; HMDB0040037; HMDB0040039; HMDB0040044; HMDB0060283; HMDB0060284; HMDB0060765; HMDB01387; HMDB01942; HMDB03633; HMDB05002; HMDB39658; HMDB39659; HMDB39663; HMDB39674; HMDB39835; HMDB40037; HMDB40039; HMDB40044; HMDB60283; HMDB60284; HMDB60765	; CHEBI:16913; CHEBI:17458; CHEBI:36
150.989	TRUE	0.9203	19426.5	-6.03477e-05	C4H8O2S2	-H(-)	100	Oxidized dithiothreitol		HMDB0033670; HMDB0035716; HMDB0059664; HMDB33670; HMDB35716; HMDB59664	; CHEBI:17919; CHEBI:42147
151.04	TRUE	0.951384	1.26294e+06	-0.000196693	C8H8O3	-H(-)	100	p-Hydroxyphenylacetic acid		HMDB0000020; HMDB0000440; HMDB0000669; HMDB0000703; HMDB0001101; HMDB00020; HMDB0002390; HMDB0003791; HMDB0004815; HMDB0006256; HMDB0006778; HMDB0012308; HMDB0029657; HMDB0029658; HMDB0029659; HMDB0029660; HMDB0029661; HMDB0029662; HMDB0031609; HMDB0032399; HMDB0032572; HMDB0032594; HMDB0032604; HMDB0032606; HMDB0032629; HMDB0032919; HMDB0033003; HMDB0034172; HMDB0036907; HMDB0041283; HMDB00440; …	; CHEBI:17445; CHEBI:17656; CHEBI:18101; CHEBI:18346; CHEBI:18414; CHEBI:19868; CHEBI:20141; CHEBI:27978; CHEBI:28478; CHEBI:31128; CHEBI:31832; CHEBI:31835; CHEBI:32800; CHEBI:35164; CHEBI:40813; CHEBI:421840; CHEBI:559127; CHEBI:574890; CHEBI:8075; CHEBI:85239
151.113	TRUE	0.916171	25058.8	0.000232545	C10H16O	-H(-)	100	(-)-trans-Carveol		HMDB0003450; HMDB0003634; HMDB0003667; HMDB0006291; HMDB0006410; HMDB0030892; HMDB0030893; HMDB0031854; HMDB0032120; HMDB0032242; HMDB0032536; HMDB0034715; HMDB0034916; HMDB0034973; HMDB0034974; HMDB0034975; HMDB0034985; HMDB0035054; HMDB0035077; HMDB0035078; HMDB0035092; HMDB0035100; HMDB0035120; HMDB0035125; HMDB0035158; HMDB0035203; HMDB0035241; HMDB0035277; HMDB0035280; HMDB0035600; HMDB00356…	; CHEBI:15389; CHEBI:15396; CHEBI:15420; CHEBI:16431; CHEBI:168; CHEBI:16980; CHEBI:227; CHEBI:23046; CHEBI:232; CHEBI:23733; CHEBI:26137; CHEBI:29060; CHEBI:35596; CHEBI:37046; CHEBI:41; CHEBI:48697; CHEBI:48933; CHEBI:4999; CHEBI:50040; CHEBI:50045; CHEBI:50046; CHEBI:53177; CHEBI:89872; CHEBI:9577
152.003	TRUE	0.800985	11067.3	-0.000693251	C3H7NO4S	-H(-)	100	3-Sulfinoalanine		HMDB0000996; HMDB0060179; HMDB00996; HMDB60179	CHEBI:16345; CHEBI:41721
152.035	TRUE	0.546029	92089.3	0.000143916	C7H7NO3	-H(-)	100	3-Hydroxyanthranilic acid		HMDB0001476; HMDB0001972; HMDB0014378; HMDB0014389; HMDB0059749; HMDB0059811; HMDB01476; HMDB01972; HMDB14378; HMDB14389; HMDB59749; HMDB59811	; CHEBI:1162549; CHEBI:15793; CHEBI:27565; CHEBI:6775
152.072	TRUE	0.607597	11508.5	-0.00018804	C8H11NO2	-H(-)	100	Dopamine		HMDB0000073; HMDB0004825; HMDB00073; HMDB0012309; HMDB04825; HMDB12309	CHEBI:18243; CHEBI:44715; CHEBI:46958
152.083	TRUE	0.480306	6932.4	-0.000294538	C7H11N3O	-H(-)	100	N-Acetylhistamine		HMDB0013253; HMDB13253	CHEBI:28483
152.986	TRUE	0.971087	25139.5	0.000973091	C4H10S3	-H(-)	100	Methyl propyl trisulfide		HMDB0031871; HMDB0032547; HMDB0033047; HMDB0039524; HMDB0040239; HMDB31871; HMDB32547; HMDB33047; HMDB39524; HMDB40239
153.055	TRUE	0.943898	40130.2	0.000252914	C8H10O3	-H(-)	100	Hydroxytyrosol		HMDB0005784; HMDB0030570; HMDB0032012; HMDB0034158; HMDB0037724; HMDB0037728; HMDB0059966; HMDB0125534; HMDB0126617; HMDB0131231; HMDB0131232; HMDB0131479; HMDB0135785; HMDB05784; HMDB30570; HMDB32012; HMDB34158; HMDB37724; HMDB37728; HMDB59966	; CHEBI:18353; CHEBI:68889; CHEBI:955
153.092	TRUE	0.880055	30348	0.000311296	C9H14O2	-H(-)	100	C9:2		HMDB0031302; HMDB0032314; HMDB0032442; HMDB0035135; HMDB0036177; HMDB0036239; HMDB0037276; HMDB0038268; HMDB0038697; HMDB0040285; HMDB0060285; HMDB31302; HMDB32314; HMDB32442; HMDB35135; HMDB36177; HMDB36239; HMDB37276; HMDB38268; HMDB38697; HMDB40285; HMDB60285	; CHEBI:58972
154.062	TRUE	0.665451	322271	5.93229e-05	C6H9N3O2	-H(-)	100	Histidine		HMDB0000177; HMDB0003412; HMDB00177; HMDB0034267; HMDB03412; HMDB34267	; CHEBI:15971
154.123	TRUE	0.78558	2446.91	0.000628617	C9H17NO	-H(-)	100	Methylisopelletierine		HMDB0030326; HMDB0031179; HMDB0039833; HMDB0039834; HMDB30326; HMDB31179; HMDB39833; HMDB39834	; CHEBI:292773; CHEBI:7321
154.975	TRUE	0.794602	15631.3	-0.00013531	C2H5O6P	-H(-)	100	Phosphoglycolic acid		HMDB0000816; HMDB0060148; HMDB00816; HMDB60148	CHEBI:17150
155.035	TRUE	0.906872	42583.5	0.000189177	C7H8O4	-H(-)	100	Ascladiol		HMDB0029610; HMDB0059731; HMDB0125064; HMDB0125077; HMDB0140890; HMDB0140891; HMDB29610; HMDB59731	; CHEBI:89910
155.047	TRUE	0.862931	24462.2	-0.000656861	C6H8N2O3	-H(-)	100	5-Hydroxymethyl-4-methyluracil		HMDB0000544; HMDB0001014; HMDB0002320; HMDB00544; HMDB0062719; HMDB01014; HMDB02320; HMDB62719	; CHEBI:27384; CHEBI:70808
155.071	TRUE	0.938335	61963.1	0.000225205	C8H12O3	-H(-)	100	8-Hydroxy-5,6-octadienoic acid		HMDB0031101; HMDB0032232; HMDB31101; HMDB32232
155.108	TRUE	0.871279	21516.1	-0.000258905	C9H16O2	-H(-)	100	C9:1		HMDB0004362; HMDB0031263; HMDB0031271; HMDB0031514; HMDB0031531; HMDB0032265; HMDB0032307; HMDB0032413; HMDB0032491; HMDB0033167; HMDB0034716; HMDB0035307; HMDB0036208; HMDB0036222; HMDB0037023; HMDB0037496; HMDB0037618; HMDB0037629; HMDB0038272; HMDB0038275; HMDB0039736; HMDB0039794; HMDB0040210; HMDB0059728; HMDB0059817; HMDB0059840; HMDB0059894; HMDB0060286; HMDB04362; HMDB31263; HMDB31271; HM…	; CHEBI:206353; CHEBI:58968
155.143	TRUE	0.734567	2760.52	0.000723471	C10H20O	-H(-)	100	Menthol		HMDB0003352; HMDB0011623; HMDB0013810; HMDB0031409; HMDB0032206; HMDB0032212; HMDB0032241; HMDB0032274; HMDB0032532; HMDB0034717; HMDB0035093; HMDB0035094; HMDB0035726; HMDB0035763; HMDB0035764; HMDB0035765; HMDB0037020; HMDB0037171; HMDB0037223; HMDB0037806; HMDB0039854; HMDB0041628; HMDB0059861; HMDB03352; HMDB11623; HMDB13810; HMDB31409; HMDB32206; HMDB32212; HMDB32241; HMDB32274; HMDB32532; H…	; CHEBI:10360; CHEBI:15402; CHEBI:15409; CHEBI:18451; CHEBI:25187; CHEBI:31457; CHEBI:77929; CHEBI:89175
156.045	TRUE	0.693848	10138.3	0.000325907	C10H7NO	-H(-)	100	1-nitrosonaphthalene		HMDB0062189; HMDB62189
156.067	TRUE	0.70561	18225.1	-0.000330559	C7H11NO3	-H(-)	100	3-Methylcrotonylglycine		HMDB0000459; HMDB0000959; HMDB0014755; HMDB00459; HMDB0094701; HMDB00959; HMDB14755; HMDB94701	; CHEBI:21560; CHEBI:250989; CHEBI:68499; CHEBI:73018
156.103	TRUE	0.718236	7648.71	-9.62255e-05	C8H15NO2	-H(-)	100	Tranexamic Acid		HMDB0014447; HMDB0033433; HMDB14447; HMDB33433	; CHEBI:48669
157.014	TRUE	0.891445	23986.7	0.000679004	C6H6O5	-H(-)	100	Zymonic acid		HMDB0031210; HMDB0037759; HMDB0060348; HMDB0137818; HMDB31210; HMDB37759; HMDB60348	; CHEBI:1184; CHEBI:1898
157.037	TRUE	0.933083	39656.1	-6.16255e-05	C4H6N4O3	-H(-)	100	Allantoin		HMDB0000462; HMDB00462	CHEBI:15676
157.051	TRUE	0.91803	40461.5	0.000107303	C7H10O4	-H(-)	100	Isopropylmaleate		HMDB0000635; HMDB0012241; HMDB0036380; HMDB0059815; HMDB00635; HMDB12241; HMDB36380; HMDB59815	; CHEBI:17275; CHEBI:87897
157.088	TRUE	0.926052	56158.4	-0.000705752	C8H14O3	-H(-)	100	cis-4-Hydroxycyclohexylacetic acid		HMDB0000451; HMDB0000909; HMDB0010721; HMDB0013211; HMDB0030303; HMDB0031177; HMDB0031307; HMDB0036230; HMDB0036395; HMDB0038305; HMDB0040447; HMDB0041616; HMDB00451; HMDB0059938; HMDB0059939; HMDB0060683; HMDB0060685; HMDB0062788; HMDB00909; HMDB10721; HMDB13211; HMDB30303; HMDB31177; HMDB31307; HMDB36230; HMDB36395; HMDB38305; HMDB40447; HMDB41616; HMDB59938; HMDB59939; HMDB60683; HMDB60685; HM…	; CHEBI:18119; CHEBI:44680; CHEBI:80638; CHEBI:84261; CHEBI:88508; CHEBI:89344
157.123	TRUE	0.974168	272768	0.000356216	C9H18O2	-H(-)	100	Oenanthic ether		HMDB0000798; HMDB0000847; HMDB0030331; HMDB0031291; HMDB0031480; HMDB0031557; HMDB0032042; HMDB0032309; HMDB0032406; HMDB0032454; HMDB0034162; HMDB0034165; HMDB0034606; HMDB0036234; HMDB0037143; HMDB0037164; HMDB0037288; HMDB0038040; HMDB0038603; HMDB0039216; HMDB0039219; HMDB0040221; HMDB0040295; HMDB0040430; HMDB0059822; HMDB00798; HMDB00847; HMDB30331; HMDB31291; HMDB31480; HMDB31557; HMDB3204…	; CHEBI:29019; CHEBI:86618; CHEBI:87365; CHEBI:87432; CHEBI:87537; CHEBI:87549; CHEBI:87684
158.062	TRUE	0.666598	31716.2	-0.0009819	C10H9NO	-H(-)	100	Indoleacetaldehyde		HMDB0001190; HMDB0062503; HMDB01190; HMDB62503	CHEBI:18086; CHEBI:34871
158.082	TRUE	0.816021	42038	-0.000181372	C7H13NO3	-H(-)	100	2-Methylbutyrylglycine		HMDB0000339; HMDB0000678; HMDB0000927; HMDB0011757; HMDB0012154; HMDB0012175; HMDB0029230; HMDB0029409; HMDB0029412; HMDB0031345; HMDB00339; HMDB0036384; HMDB0038593; HMDB0038625; HMDB0061678; HMDB00678; HMDB00927; HMDB11757; HMDB12154; HMDB12175; HMDB29230; HMDB29409; HMDB29412; HMDB31345; HMDB36384; HMDB38593; HMDB38625; HMDB61678	; CHEBI:2024; CHEBI:57885; CHEBI:70830; CHEBI:70984; CHEBI:85534; CHEBI:86366
159.03	TRUE	0.872029	38226	-0.000374952	C6H8O5	-H(-)	100	Oxoadipate		HMDB0000225; HMDB0000398; HMDB00225; HMDB0039447; HMDB00398; HMDB39447	; CHEBI:15753; CHEBI:37440
159.045	TRUE	0.910946	22351.3	-0.00019057	C10H8O2	-H(-)	100	6-Methylcoumarin		HMDB0032394; HMDB0036073; HMDB0041009; HMDB0060497; HMDB32394; HMDB36073; HMDB41009; HMDB60497	; CHEBI:17435; CHEBI:563586
159.066	TRUE	0.902672	56956.5	0.000181005	C7H12O4	-H(-)	100	Pimelate		HMDB0000555; HMDB0000857; HMDB0002441; HMDB0029167; HMDB0029573; HMDB0041605; HMDB00555; HMDB0059722; HMDB0059738; HMDB0059893; HMDB0061676; HMDB00857; HMDB02441; HMDB29167; HMDB29573; HMDB41605; HMDB59722; HMDB59738; HMDB59893; HMDB61676	; CHEBI:30531; CHEBI:391281; CHEBI:68459; CHEBI:68502; CHEBI:70855
159.093	TRUE	0.737554	16185.6	-0.000505763	C10H12N2	-H(-)	100	Tryptamine		HMDB0000303; HMDB0004476; HMDB0014935; HMDB00303; HMDB0038456; HMDB0060064; HMDB04476; HMDB14935; HMDB38456; HMDB60064	; CHEBI:16765; CHEBI:2705; CHEBI:28502
159.103	TRUE	0.870984	21011.4	-0.000169562	C8H16O3	-H(-)	100	Propylhydroxypentanoic acid		HMDB0000486; HMDB0000711; HMDB0001954; HMDB0002264; HMDB0010722; HMDB0013898; HMDB0013899; HMDB0013900; HMDB0031509; HMDB0032270; HMDB0032827; HMDB00486; HMDB0059825; HMDB0059867; HMDB0061914; HMDB0062596; HMDB00711; HMDB01954; HMDB02264; HMDB10722; HMDB13898; HMDB13899; HMDB13900; HMDB31509; HMDB32270; HMDB32827; HMDB59825; HMDB59867; HMDB61914; HMDB62596	; CHEBI:23997; CHEBI:37098; CHEBI:37099; CHEBI:78949; CHEBI:80635; CHEBI:80636; CHEBI:80637; CHEBI:86543; CHEBI:87534
159.114	TRUE	0.180337	13941.3	0.000219617	C7H16N2O2	-H(-)	100	Methyl-Lys		HMDB0002038; HMDB0006009; HMDB02038; HMDB06009	; CHEBI:17604
160.051	TRUE	0.816591	14581.8	0.000219219	C8H7N3O	-H(-)	100	4-Acetylimidazo[4,5-c]pyridine		HMDB0034888; HMDB34888
160.062	TRUE	0.868179	29998.8	-0.000352173	C6H11NO4	-H(-)	100	Aminoadipate		HMDB0000510; HMDB0029423; HMDB0033747; HMDB00510; HMDB0061715; HMDB0062557; HMDB0062660; HMDB0094716; HMDB29423; HMDB33747; HMDB61715; HMDB62557; HMDB62660; HMDB94716	; CHEBI:16440; CHEBI:37024; CHEBI:45826; CHEBI:7671; CHEBI:857
160.099	TRUE	0.664176	2746.14	-0.000892169	C7H15NO3	-H(-)	100	Carnitine		HMDB0000062; HMDB0001467; HMDB00062; HMDB0062496; HMDB01467; HMDB62496	; CHEBI:16347; CHEBI:17126
161.024	TRUE	0.779425	28761.8	5.79827e-05	C9H6O3	-H(-)	100	Umbelliferone		HMDB0002149; HMDB0029865; HMDB0136738; HMDB0137904; HMDB0140948; HMDB0140949; HMDB02149; HMDB29865	; CHEBI:27510; CHEBI:349245
161.046	TRUE	0.885683	107942	-0.000180687	C6H10O5	-H(-)	100	Hydroxyadipate		HMDB0000321; HMDB0000345; HMDB0000355; HMDB0000368; HMDB0000640; HMDB0029934; HMDB00321; HMDB0032873; HMDB00345; HMDB00355; HMDB00368; HMDB0041561; HMDB0059737; HMDB0059758; HMDB00640; HMDB29934; HMDB32873; HMDB41561; HMDB59737; HMDB59758	; CHEBI:16831; CHEBI:17023; CHEBI:30997; CHEBI:55541; CHEBI:59051; CHEBI:89205; CHEBI:89897
161.061	TRUE	0.939191	50165.7	-0.000433588	C10H10O2	-H(-)	100	cis-1,2-Dihydronaphthalene-1,2-diol		HMDB0002333; HMDB0029714; HMDB0032611; HMDB0033591; HMDB0033830; HMDB0033833; HMDB0038893; HMDB0040577; HMDB0040592; HMDB0060335; HMDB0133504; HMDB0133594; HMDB0133595; HMDB0133596; HMDB0133597; HMDB0133598; HMDB0133599; HMDB0133747; HMDB0133748; HMDB0133749; HMDB0133750; HMDB0133751; HMDB0133752; HMDB0133755; HMDB0135643; HMDB0141046; HMDB0141158; HMDB02333; HMDB29714; HMDB32611; HMDB33591; HMDB…	; CHEBI:28516; CHEBI:8994
162.004	TRUE	0.755638	8581.67	0.000987034	C5H9NOS2	-H(-)	100	3-Methylsulfinylpropyl isothiocyanate		HMDB0006095; HMDB06095	; CHEBI:89494
162.056	TRUE	0.892857	15788.6	0.000118509	C9H9NO2	-H(-)	100	3-Methyldioxyindole		HMDB0001424; HMDB0004186; HMDB0062406; HMDB01424; HMDB04186; HMDB62406	; CHEBI:28254; CHEBI:66879
163.061	TRUE	0.914028	196184	-0.000130425	C6H12O5	-H(-)	100	Deoxyhexose		HMDB0000174; HMDB0000849; HMDB0002712; HMDB0003081; HMDB0005876; HMDB0010207; HMDB0011726; HMDB0011736; HMDB0012327; HMDB00174; HMDB0029196; HMDB0033821; HMDB0059624; HMDB0059625; HMDB0060267; HMDB0062477; HMDB0062489; HMDB00849; HMDB0124735; HMDB02712; HMDB03081; HMDB05876; HMDB10207; HMDB11726; HMDB11736; HMDB12327; HMDB29196; HMDB33821; HMDB59624; HMDB59625; HMDB60267; HMDB62477; HMDB62489	; CHEBI:16070; CHEBI:17617; CHEBI:17897; CHEBI:27442; CHEBI:42564; CHEBI:42589; CHEBI:48204; CHEBI:62346; CHEBI:90759
163.112	TRUE	0.840203	15812.7	0.000351287	C11H16O	-H(-)	100	1-(1-Methoxy-1-methylethyl)-4-methylbenzene		HMDB0029653; HMDB0031311; HMDB0031454; HMDB0031624; HMDB0031625; HMDB0031866; HMDB0032060; HMDB0035601; HMDB0035989; HMDB0036719; HMDB0036814; HMDB0036816; HMDB0037294; HMDB29653; HMDB31311; HMDB31454; HMDB31624; HMDB31625; HMDB31866; HMDB32060; HMDB35601; HMDB35989; HMDB36719; HMDB36814; HMDB36816; HMDB37294
163.124	TRUE	0.84202	4563.32	0.000134534	C10H16N2	-H(-)	100	2,5-Diethyl-3,6-dimethylpyrazine		HMDB0039979; HMDB0039980; HMDB0039981; HMDB0040001; HMDB39979; HMDB39980; HMDB39981; HMDB40001
164.072	TRUE	0.945458	274157	-0.000106775	C9H11NO2	-H(-)	100	Phenylalanine		HMDB0000159; HMDB0000612; HMDB0001007; HMDB0004992; HMDB0006044; HMDB00159; HMDB0033485; HMDB0033589; HMDB0034169; HMDB0059934; HMDB00612; HMDB0062402; HMDB0062407; HMDB01007; HMDB04992; HMDB06044; HMDB33485; HMDB33589; HMDB34169; HMDB59934; HMDB62402; HMDB62407	; CHEBI:110006; CHEBI:116735; CHEBI:17295; CHEBI:82572
165.041	TRUE	0.948638	91785.2	-0.000111813	C5H10O6	-H(-)	100	Pentonic acid		HMDB0000539; HMDB0000867; HMDB00539; HMDB0059750; HMDB0060255; HMDB0060256; HMDB00867; HMDB59750; HMDB60255; HMDB60256	CHEBI:20912; CHEBI:21077; CHEBI:48092; CHEBI:6268
165.055	TRUE	0.963303	62189.1	0.000375629	C9H10O3	-H(-)	100	3-(3-Hydroxyphenyl)propanoic acid		HMDB0000375; HMDB0000475; HMDB0000563; HMDB0000748; HMDB0000779; HMDB0002072; HMDB0002199; HMDB0002229; HMDB0005175; HMDB0029665; HMDB0029817; HMDB0031132; HMDB0032030; HMDB0032138; HMDB0032573; HMDB0032605; HMDB0032639; HMDB0033752; HMDB0034243; HMDB0034993; HMDB00375; HMDB0040645; HMDB0041611; HMDB0041683; HMDB00475; HMDB00563; HMDB0059969; HMDB0061145; HMDB0062348; HMDB0062590; HMDB00748; HMDB…	; CHEBI:1427; CHEBI:16104; CHEBI:17098; CHEBI:25998; CHEBI:28111; CHEBI:30765; CHEBI:32978; CHEBI:32980; CHEBI:43065; CHEBI:48408; CHEBI:55501
165.075	TRUE	0.919979	39826.9	-0.000462778	C10H14S	-H(-)	100	3-(4-Methyl-3-pentenyl)thiophene		HMDB0038183; HMDB38183
165.092	TRUE	0.907942	27526.1	0.000409368	C10H14O2	-H(-)	100	C10:3		HMDB0004586; HMDB0006539; HMDB0029691; HMDB0031085; HMDB0032062; HMDB0032135; HMDB0032462; HMDB0032615; HMDB0034922; HMDB0035063; HMDB0035235; HMDB0035328; HMDB0036042; HMDB0036084; HMDB0036878; HMDB0036879; HMDB0037011; HMDB0037012; HMDB0037044; HMDB0039382; HMDB0040176; HMDB0041000; HMDB0041584; HMDB0062603; HMDB0127496; HMDB0135742; HMDB04586; HMDB06539; HMDB29691; HMDB31085; HMDB32062; HMDB32…	; CHEBI:36999; CHEBI:66729; CHEBI:78886; CHEBI:84225; CHEBI:9642
165.103	TRUE	0.755205	11594.8	0.000514612	C9H14N2O	-H(-)	100	3-Isopropyl-2-methoxy-5-methylpyrazine		HMDB0029742; HMDB0031860; HMDB0032933; HMDB29742; HMDB31860; HMDB32933	; CHEBI:256036
165.117	TRUE	0.766104	5384.92	-0.000971702	C10H16NO	-H(-)	100	Edrophonium		HMDB0015145; HMDB15145	CHEBI:251408
165.128	TRUE	0.807784	9418.06	0.00027247	C11H18O	-H(-)	100	(-)-Nopol		HMDB0030002; HMDB0030252; HMDB0031359; HMDB0031565; HMDB0031728; HMDB0032540; HMDB0033546; HMDB0036190; HMDB0036815; HMDB30002; HMDB30252; HMDB31359; HMDB31565; HMDB31728; HMDB32540; HMDB33546; HMDB36190; HMDB36815	; CHEBI:525644
165.979	TRUE	0.35697	10658.2	-0.000150247	C7H5NS2	-H(-)	100	2(3H)-Benzothiazolethione		HMDB0030524; HMDB30524	CHEBI:34292
166.018	TRUE	0.951239	71028.5	3.36038e-05	C4H9NO4S	-H(-)	100	Homocysteinesulfinic acid		HMDB0006462; HMDB0240253; HMDB06462	; CHEBI:84415
166.029	TRUE	0.946436	26468.5	0.000383511	C3H9N3O3S	-H(-)	100	Taurocyamine		HMDB0003584; HMDB03584	CHEBI:17228
166.038	TRUE	0.954015	21006.3	-0.000784281	C5H5N5O2	-H(-)	100	Oxoguanine		HMDB0000401; HMDB0002032; HMDB0011613; HMDB00401; HMDB02032; HMDB11613	; CHEBI:52617
166.051	TRUE	0.790892	32494.8	0.000155417	C8H9NO3	-H(-)	100	Pyridoxal		HMDB0001545; HMDB0004290; HMDB0034887; HMDB0034889; HMDB0060374; HMDB01545; HMDB04290; HMDB34887; HMDB34889; HMDB60374	; CHEBI:17310; CHEBI:17889; CHEBI:27440
166.061	TRUE	0.788493	13200.9	0.000800391	C7H9N3O2	-H(-)	100	(S)-Spinacine		HMDB0029873; HMDB0060362; HMDB29873; HMDB60362	; CHEBI:19342; CHEBI:355044
166.124	TRUE	0.629191	1965.63	0.000196753	C10H17NO	-H(-)	100	Myrtine		HMDB0030371; HMDB0036030; HMDB0037864; HMDB0037883; HMDB0037884; HMDB0037885; HMDB0037886; HMDB0037887; HMDB0037888; HMDB30371; HMDB36030; HMDB37864; HMDB37883; HMDB37884; HMDB37885; HMDB37886; HMDB37887; HMDB37888
167.021	TRUE	0.975947	465470	-0.000152995	C5H4N4O3	-H(-)	100	Urate		HMDB0000289; HMDB00289	CHEBI:17775
167.035	TRUE	0.97573	253937	-5.52101e-05	C8H8O4	-H(-)	100	Homogentisate		HMDB0000130; HMDB0000484; HMDB0000750; HMDB0000822; HMDB0001336; HMDB0001868; HMDB0004057; HMDB0006242; HMDB00130; HMDB0029644; HMDB0029673; HMDB0033129; HMDB0034335; HMDB00484; HMDB0059713; HMDB0060003; HMDB00750; HMDB00822; HMDB0094709; HMDB0125536; HMDB0131176; HMDB01336; HMDB0140902; HMDB01868; HMDB0240257; HMDB04057; HMDB06242; HMDB29644; HMDB29673; HMDB33129; HMDB34335; HMDB59713; HMDB60003…	; CHEBI:131431; CHEBI:16388; CHEBI:27852; CHEBI:30816; CHEBI:41941; CHEBI:44747; CHEBI:4659; CHEBI:544013; CHEBI:545920; CHEBI:63798; CHEBI:64344; CHEBI:68496; CHEBI:86553
167.071	TRUE	0.966558	45538.8	0.000558381	C9H12O3	-H(-)	100	2,6-Dimethoxy-4-methylphenol		HMDB0029680; HMDB0030472; HMDB0030473; HMDB0032252; HMDB0032921; HMDB0037729; HMDB0038925; HMDB0059963; HMDB0125521; HMDB0125531; HMDB0125541; HMDB0126600; HMDB0131223; HMDB29680; HMDB30472; HMDB30473; HMDB32252; HMDB32921; HMDB37729; HMDB38925; HMDB59963	; CHEBI:1222143; CHEBI:31038; CHEBI:446746
167.083	TRUE	0.872425	20005.5	2.5438e-05	C8H12N2O2	-H(-)	100	Pyridoxamine		HMDB0001431; HMDB01431	CHEBI:16410
167.107	TRUE	0.874504	20636.3	0.0005666	C10H16O2	-H(-)	100	C10:2		HMDB0013105; HMDB0031156; HMDB0031273; HMDB0032219; HMDB0032312; HMDB0032313; HMDB0032319; HMDB0032434; HMDB0033700; HMDB0034452; HMDB0034670; HMDB0035714; HMDB0035766; HMDB0035829; HMDB0036067; HMDB0036103; HMDB0037014; HMDB0037175; HMDB0037821; HMDB0040639; HMDB13105; HMDB31156; HMDB31273; HMDB32219; HMDB32312; HMDB32313; HMDB32319; HMDB32434; HMDB33700; HMDB34452; HMDB34670; HMDB35714; HMDB357…	; CHEBI:25038; CHEBI:2866; CHEBI:488; CHEBI:51749
167.144	TRUE	0.729058	4670.92	-1.55664e-05	C11H20O	-H(-)	100	10-Undecenal		HMDB0031128; HMDB0032238; HMDB0033577; HMDB0035417; HMDB0037807; HMDB0040247; HMDB31128; HMDB32238; HMDB33577; HMDB35417; HMDB37807; HMDB40247	; CHEBI:132843
168.043	TRUE	0.956111	85451.8	2.55125e-05	C4H12NO4P	-H(-)	100	Phosphodimethylethanolamine		HMDB0060244; HMDB60244	CHEBI:31997
168.078	TRUE	0.752776	19121.2	0.000188814	C7H11N3O2	-H(-)	100	Methyl-His		HMDB0000001; HMDB00001; HMDB0000479; HMDB0004935; HMDB0006703; HMDB0006704; HMDB00479; HMDB04935; HMDB06703; HMDB06704	CHEBI:27596; CHEBI:50599
168.991	TRUE	0.793272	14367.3	0.000203339	C3H7O6P	-H(-)	100	Glycerone phosphate		HMDB0001112; HMDB0001473; HMDB0011735; HMDB01112; HMDB01473; HMDB11735	CHEBI:16108; CHEBI:17138
169.032	TRUE	0.93269	27211.3	0.000698365	C8H10O2S	-H(-)	100	2,5-Dimethyl-3-furanthiol acetate		HMDB0032234; HMDB0037732; HMDB32234; HMDB37732
169.05	TRUE	0.938098	56960.3	0.000155582	C8H10O4	-H(-)	100	3,4-Dihydroxyphenylglycol		HMDB0000318; HMDB0005870; HMDB00318; HMDB0032966; HMDB0038760; HMDB0038761; HMDB0059756; HMDB0132906; HMDB0132907; HMDB0133971; HMDB0133972; HMDB0133982; HMDB05870; HMDB32966; HMDB38760; HMDB38761; HMDB59756	; CHEBI:1387; CHEBI:89898
169.077	TRUE	0.906058	22107.1	0.000445959	C11H10N2	-H(-)	100	2-Amino-5-phenylpyridine		HMDB0029747; HMDB29747
169.087	TRUE	0.924147	42396.2	0.000311143	C9H14O3	-H(-)	100	1,4-Ipomeadiol		HMDB0030471; HMDB0038276; HMDB30471; HMDB38276
169.099	TRUE	0.881263	15752.9	-0.000383548	C8H14N2O2	-H(-)	100	Levetiracetam		HMDB0015333; HMDB0033926; HMDB15333; HMDB33926	; CHEBI:352567
169.124	TRUE	0.810438	13501.2	-0.000149346	C10H18O2	-H(-)	100	C10:1		HMDB0004980; HMDB0010726; HMDB0012183; HMDB0029358; HMDB0029859; HMDB0030031; HMDB0031002; HMDB0031003; HMDB0031297; HMDB0031362; HMDB0031440; HMDB0031441; HMDB0032119; HMDB0032275; HMDB0032393; HMDB0032452; HMDB0033203; HMDB0033377; HMDB0034427; HMDB0034581; HMDB0034880; HMDB0035122; HMDB0035365; HMDB0035837; HMDB0035839; HMDB0035907; HMDB0036099; HMDB0036211; HMDB0036990; HMDB0036992; HMDB00370…	; CHEBI:132839; CHEBI:16271; CHEBI:32381; CHEBI:37463; CHEBI:50243; CHEBI:50467; CHEBI:81581; CHEBI:87327
169.159	TRUE	0.762075	2202.97	0.000473292	C11H22O	-H(-)	100	Undecanal		HMDB0030941; HMDB0030943; HMDB0031016; HMDB0031064; HMDB0031065; HMDB0032371; HMDB0032379; HMDB0033713; HMDB0034856; HMDB30941; HMDB30943; HMDB31016; HMDB31064; HMDB31065; HMDB32371; HMDB32379; HMDB33713; HMDB34856	; CHEBI:17700; CHEBI:46202
170.046	TRUE	0.884711	21107.7	0.000325577	C7H9NO4	-H(-)	100	Tetrahydrodipicolinate		HMDB0012289; HMDB12289	CHEBI:32976
170.119	TRUE	0.717481	6614.55	-0.000106116	C9H17NO2	-H(-)	100	Gabapentin		HMDB0005015; HMDB05015	; CHEBI:42797
171.007	TRUE	0.970879	483006	-0.000259408	C3H9O6P	-H(-)	100	Glycerol 3-phosphate		HMDB0000126; HMDB0002520; HMDB0002722; HMDB00126; HMDB02520; HMDB02722	CHEBI:15978; CHEBI:17270
171.066	TRUE	0.974185	156200	0.000421284	C8H12O4	-H(-)	100	2-Octenedioic acid		HMDB0000341; HMDB0004982; HMDB0013312; HMDB0032352; HMDB00341; HMDB0034851; HMDB0038601; HMDB04982; HMDB13312; HMDB32352; HMDB34851; HMDB38601	; CHEBI:68508; CHEBI:89192; CHEBI:89625
171.078	TRUE	0.961707	62151.6	-0.000462228	C7H12N2O3	-H(-)	100	Glycylproline		HMDB0000721; HMDB0011178; HMDB00721; HMDB11178	; CHEBI:356660
171.103	TRUE	0.950195	85938.9	-0.000671805	C9H16O3	-H(-)	100	Tetrahydrofurfuryl butyrate		HMDB0036188; HMDB0036213; HMDB0036396; HMDB0037146; HMDB0040165; HMDB0040202; HMDB0040203; HMDB0059936; HMDB0059937; HMDB0060287; HMDB0094711; HMDB36188; HMDB36213; HMDB36396; HMDB37146; HMDB40165; HMDB40202; HMDB40203; HMDB59936; HMDB59937; HMDB60287; HMDB94711	; CHEBI:78700
171.139	TRUE	0.936092	90364.8	0.000382152	C10H20O2	-H(-)	100	Decanoic acid (FA10:0)		HMDB0000511; HMDB0029760; HMDB0030029; HMDB0031264; HMDB0031739; HMDB0032045; HMDB0032070; HMDB0032155; HMDB0032264; HMDB0032302; HMDB0032315; HMDB0033620; HMDB0034457; HMDB0034849; HMDB0035595; HMDB0035723; HMDB0036136; HMDB0036145; HMDB0036228; HMDB0037387; HMDB0037849; HMDB0038038; HMDB0038602; HMDB0038783; HMDB0039218; HMDB0040157; HMDB0040167; HMDB0040195; HMDB0040211; HMDB0040529; HMDB00412…	; CHEBI:120941; CHEBI:30813; CHEBI:44499; CHEBI:48250; CHEBI:53459; CHEBI:606526; CHEBI:87421; CHEBI:87426; CHEBI:87559; CHEBI:88553
172.098	TRUE	0.899616	89635.9	-0.000417019	C8H15NO3	-H(-)	100	Acetyl-Leu		HMDB0000701; HMDB0000747; HMDB0002087; HMDB0011756; HMDB0061684; HMDB00701; HMDB00747; HMDB02087; HMDB11756; HMDB61684	; CHEBI:17786; CHEBI:64390; CHEBI:84056
172.992	TRUE	0.886309	214258	-0.000106421	C6H6O4S	-H(-)	100	Phenol sulfate		HMDB0060015; HMDB60015	CHEBI:27905
173.045	TRUE	0.963576	153188	0.000622588	C7H10O5	-H(-)	100	Shikimate		HMDB0003070; HMDB0012149; HMDB0061388; HMDB0062194; HMDB0062377; HMDB0130150; HMDB03070; HMDB12149; HMDB61388; HMDB62194; HMDB62377	; CHEBI:1467; CHEBI:16119
173.058	TRUE	0.958717	52951.8	-0.000976169	C6H10N2O4	-H(-)	100	Formimino-Glu		HMDB0000854; HMDB0006028; HMDB00854; HMDB06028	; CHEBI:7274
173.081	TRUE	0.920243	81078.9	0.000540244	C8H14O4	-H(-)	100	Suberic acid		HMDB0000837; HMDB0000893; HMDB0002023; HMDB0033838; HMDB0041606; HMDB0059727; HMDB0059757; HMDB0060684; HMDB00837; HMDB00893; HMDB02023; HMDB33838; HMDB41606; HMDB59727; HMDB59757; HMDB60684	; CHEBI:80644; CHEBI:89933; CHEBI:9300
173.094	TRUE	0.890881	67397.4	-0.000800138	C7H14N2O3	-H(-)	100	Acetylornithine		HMDB0003357; HMDB0006489; HMDB0028854; HMDB0029127; HMDB0034365; HMDB0062764; HMDB0094702; HMDB03357; HMDB06489; HMDB28854; HMDB29127; HMDB34365; HMDB62764; HMDB94702	; CHEBI:16543; CHEBI:17394
173.104	TRUE	0.334754	98822	1.46366e-05	C6H14N4O2	-H(-)	100	Arginine		HMDB0000517; HMDB0003416; HMDB00517; HMDB03416	CHEBI:15816; CHEBI:16467
173.118	TRUE	0.957509	60338.1	0.000175638	C9H18O3	-H(-)	100	(±)-3-Hydroxynonanoic acid		HMDB0031513; HMDB0034040; HMDB31513; HMDB34040
173.129	TRUE	0.018165	16664.9	0.000570661	C8H18N2O2	-H(-)	100	Ne,Ne dimethyllysine		HMDB0013287; HMDB13287
174.041	TRUE	0.915619	34470.2	-0.000356979	C6H9NO5	-H(-)	100	Acetyl-Asp		HMDB0000812; HMDB0003470; HMDB0039163; HMDB0060273; HMDB00812; HMDB03470; HMDB39163; HMDB60273	; CHEBI:21547; CHEBI:28095; CHEBI:48309
174.057	TRUE	0.927711	20022	-0.000490334	C10H9NO2	-H(-)	100	Indole-3-acetate		HMDB0000197; HMDB0004073; HMDB00197; HMDB0038628; HMDB0040972; HMDB04073; HMDB38628; HMDB40972	; CHEBI:16411; CHEBI:50157
174.077	TRUE	0.865844	19841.3	0.000106292	C7H13NO4	-H(-)	100	Calystegin B2		HMDB0002201; HMDB0034252; HMDB0036383; HMDB0038594; HMDB0094717; HMDB02201; HMDB34252; HMDB36383; HMDB38594; HMDB94717	; CHEBI:64305
174.088	TRUE	0.900599	41153.7	9.38988e-05	C6H13N3O3	-H(-)	100	Citrulline		HMDB0000904; HMDB0003148; HMDB00904; HMDB03148	; CHEBI:16349
174.103	TRUE	0.711524	13752.6	0.000946939	C10H13N3	-H(-)	100	Debrisoquine		HMDB0006543; HMDB06543	CHEBI:34665
175.025	TRUE	0.88384	2.10313e+06	-0.000525292	C6H8O6	-H(-)	100	Hexuronic acid; Ascorbate		HMDB0000044; HMDB00044; HMDB0006355; HMDB0014273; HMDB0029945; HMDB0031193; HMDB06355; HMDB14273; HMDB29945; HMDB31193	CHEBI:18268; CHEBI:29073; CHEBI:45969
175.084	TRUE	0.817825	79879.5	-0.000119981	C5H12N4O3	-H(-)	100	Canavanine		HMDB0002706; HMDB02706	CHEBI:405237
176.073	TRUE	0.886637	12046.6	-0.00090197	C10H11NO2	-H(-)	100	5-Hydroxytryptophol		HMDB0001855; HMDB0012490; HMDB0033482; HMDB0037693; HMDB0040045; HMDB0060063; HMDB01855; HMDB12490; HMDB33482; HMDB37693; HMDB40045; HMDB60063	; CHEBI:193796
176.107	TRUE	0.786282	3246.78	0.00082135	C11H15NO	-H(-)	100	Phenmetrazine		HMDB0014968; HMDB0033484; HMDB0039664; HMDB0039667; HMDB0040014; HMDB0040017; HMDB0040018; HMDB0040019; HMDB0040020; HMDB0040027; HMDB0041923; HMDB14968; HMDB33484; HMDB39664; HMDB39667; HMDB40014; HMDB40017; HMDB40018; HMDB40019; HMDB40020; HMDB40027; HMDB41923	; CHEBI:59331; CHEBI:8067
176.935	TRUE	0.48266	10257.3	0.000508594	H4O7P2	-H(-)	100	Pyrophosphate		HMDB0000250; HMDB00250	CHEBI:29888
177.02	TRUE	0.851408	26818.8	-0.000739778	C9H6O4	-H(-)	100	7,8-Dihydroxycoumarin		HMDB0030819; HMDB0032950; HMDB0032951; HMDB0130547; HMDB0136739; HMDB0136740; HMDB0141198; HMDB0141199; HMDB0141200; HMDB30819; HMDB32950; HMDB32951	; CHEBI:490095
177.041	TRUE	0.917674	36458.2	-0.000874969	C6H10O6	-H(-)	100	Glucono-lactone		HMDB0000150; HMDB0001353; HMDB0001385; HMDB0002541; HMDB0003466; HMDB00150; HMDB0029932; HMDB01353; HMDB01385; HMDB02541; HMDB03466; HMDB29932	; CHEBI:15895; CHEBI:16217; CHEBI:17028; CHEBI:17587; CHEBI:27453; CHEBI:52417
177.055	TRUE	0.967776	52511.3	0.000228185	C10H10O3	-H(-)	100	4-Methoxycinnamic acid		HMDB0002040; HMDB0030903; HMDB0031055; HMDB0033248; HMDB0038712; HMDB0038965; HMDB0039471; HMDB0062273; HMDB0062729; HMDB0125103; HMDB0125518; HMDB0131168; HMDB0133457; HMDB0133611; HMDB0133612; HMDB0133613; HMDB0133614; HMDB0133615; HMDB0134055; HMDB0135647; HMDB0135649; HMDB0135650; HMDB0135651; HMDB0141076; HMDB0141077; HMDB0141078; HMDB0141782; HMDB02040; HMDB30903; HMDB31055; HMDB33248; HMDB…	; CHEBI:260249; CHEBI:34048; CHEBI:84260
177.078	TRUE	0.844844	17215.7	-0.000535244	C8H18S2	-H(-)	100	Dibutyl disulfide		HMDB0029569; HMDB0040348; HMDB29569; HMDB40348
177.092	TRUE	0.914653	30244.9	0.000267183	C11H14O2	-H(-)	100	5-Phenylvaleric acid		HMDB0002043; HMDB0031250; HMDB0031864; HMDB0033376; HMDB0033386; HMDB0033597; HMDB0035013; HMDB0036235; HMDB0036385; HMDB0037680; HMDB0037708; HMDB0038179; HMDB0040287; HMDB0040356; HMDB0040411; HMDB0040425; HMDB0040426; HMDB0040583; HMDB0040800; HMDB0041553; HMDB0126149; HMDB0126449; HMDB0132981; HMDB0133181; HMDB0133469; HMDB0133682; HMDB0133683; HMDB0133684; HMDB0133685; HMDB0133686; HMDB01336…	; CHEBI:40131; CHEBI:4918; CHEBI:50550
177.103	TRUE	0.823827	7901.7	-7.63731e-05	C10H14N2O	-H(-)	100	Pseudooxynicotine		HMDB0001240; HMDB0001329; HMDB0001497; HMDB0060679; HMDB01240; HMDB01329; HMDB01497; HMDB60679	; CHEBI:30734; CHEBI:357241; CHEBI:37753
178.019	TRUE	0.77931	9448.6	-0.000818395	C5H9NO4S	-H(-)	100	S-Carboxymethyl-Cys		HMDB0029415; HMDB29415	; CHEBI:971853
178.034	TRUE	0.821145	12639.5	-0.000806624	C9H9NOS	-H(-)	100	1-(Isothiocyanatomethyl)-4-methoxybenzene		HMDB0032581; HMDB32581
178.051	TRUE	0.909834	35468.1	1.74945e-05	C9H9NO3	-H(-)	100	Hippurate		HMDB0000714; HMDB0000992; HMDB0012884; HMDB0032398; HMDB0032595; HMDB0062583; HMDB00714; HMDB00992; HMDB12884; HMDB32398; HMDB32595; HMDB62583	; CHEBI:18089; CHEBI:606565; CHEBI:66951; CHEBI:838058
178.074	TRUE	0.745711	10119.3	-0.000882708	C7H9N5O	-H(-)	100	7-Aminomethyl-7-carbaguanine		HMDB0011690; HMDB11690	CHEBI:45126
178.087	TRUE	0.334258	13409.5	3.24302e-05	C10H13NO2	-H(-)	100	2(N)-Methyl-norsalsolinol		HMDB0001189; HMDB0005199; HMDB0029223; HMDB0029224; HMDB0030372; HMDB0031811; HMDB0033763; HMDB0039655; HMDB0040021; HMDB0041931; HMDB0042012; HMDB01189; HMDB05199; HMDB29223; HMDB29224; HMDB30372; HMDB31811; HMDB33763; HMDB39655; HMDB40021; HMDB41931; HMDB42012	; CHEBI:113; CHEBI:123715; CHEBI:1391; CHEBI:38571; CHEBI:767276
179.056	TRUE	0.873867	477369	-0.000201146	C6H12O6	-H(-)	100	Hexose		HMDB0000122; HMDB0000143; HMDB0000160; HMDB0000169; HMDB0000211; HMDB0000346; HMDB0000516; HMDB0000660; HMDB0001151; HMDB0001266; HMDB0002256; HMDB0003340; HMDB0003345; HMDB0003418; HMDB0003449; HMDB0005762; HMDB0006088; HMDB0006564; HMDB00122; HMDB0012326; HMDB00143; HMDB00160; HMDB00169; HMDB00211; HMDB0032222; HMDB0033704; HMDB0034220; HMDB00346; HMDB00516; HMDB0061922; HMDB0062138; HMDB006217…	; CHEBI:10642; CHEBI:15903; CHEBI:17268; CHEBI:17925; CHEBI:22357; CHEBI:23311; CHEBI:23927; CHEBI:25492; CHEBI:27372; CHEBI:27374; CHEBI:27667; CHEBI:27987; CHEBI:28061; CHEBI:37675; CHEBI:37704; CHEBI:37741; CHEBI:37744; CHEBI:4167; CHEBI:4208; CHEBI:47693; CHEBI:48095
179.107	TRUE	0.895462	22333.2	0.00037367	C11H16O2	-H(-)	100	2,2,7,7-Tetramethyl-1,6-dioxaspiro[4.4]nona-3,8-diene		HMDB0030007; HMDB0030039; HMDB0032468; HMDB0035240; HMDB0036669; HMDB0036817; HMDB0039159; HMDB0039957; HMDB0059925; HMDB0059926; HMDB30007; HMDB30039; HMDB32468; HMDB35240; HMDB36669; HMDB36817; HMDB39159; HMDB39957; HMDB59925; HMDB59926	; CHEBI:76357; CHEBI:76358
179.144	TRUE	0.671051	5533.14	0.000546871	C12H20O	-H(-)	100	(3Z,6Z,9Z)-3,6,9-Dodecatrien-1-ol		HMDB0031181; HMDB0032531; HMDB0038108; HMDB0039339; HMDB0039590; HMDB31181; HMDB32531; HMDB38108; HMDB39339; HMDB39590
180.034	TRUE	0.952536	47800.1	-0.000464116	C5H11NO4S	-H(-)	100	Acamprosate		HMDB0014797; HMDB14797	; CHEBI:51041
180.067	TRUE	0.943456	185822	7.68703e-05	C9H11NO3	-H(-)	100	Tyrosine		HMDB0000158; HMDB0000647; HMDB0001119; HMDB0002184; HMDB0003831; HMDB0006050; HMDB00158; HMDB0059720; HMDB0060280; HMDB00647; HMDB01119; HMDB02184; HMDB03831; HMDB06050; HMDB59720; HMDB60280	; CHEBI:16939; CHEBI:17895; CHEBI:44303; CHEBI:82573; CHEBI:91038
181.015	TRUE	0.774073	27161.7	-0.000319244	C8H6O5	-H(-)	100	6-hydroxy-2H-1,3-benzodioxole-5-carboxylic acid		HMDB0129371; HMDB0137133
181.072	TRUE	0.926904	364575	-8.77423e-05	C6H14O6	-H(-)	100	Mannitol		HMDB0000107; HMDB0000247; HMDB0000765; HMDB0001363; HMDB00107; HMDB0011632; HMDB00247; HMDB00765; HMDB01363; HMDB11632	CHEBI:16813; CHEBI:16899; CHEBI:17924; CHEBI:18202
181.161	TRUE	0.806037	4927.98	-0.000943519	C12H22O	-H(-)	100	Geosmin		HMDB0031020; HMDB0031102; HMDB0031341; HMDB0032279; HMDB0032542; HMDB0036461; HMDB0038972; HMDB31020; HMDB31102; HMDB31341; HMDB32279; HMDB32542; HMDB36461; HMDB38972	; CHEBI:46702
182.045	TRUE	0.912216	26748.6	0.000430636	C8H9NO4	-H(-)	100	4-Pyridoxate		HMDB0000017; HMDB00017	CHEBI:17405
183.066	TRUE	0.923579	43157.4	0.00035539	C9H12O4	-H(-)	100	7-Methyl-2-hydroxy-6-oxoocta-2,4-dienoate		HMDB0001490; HMDB0002909; HMDB0006775; HMDB0035056; HMDB0036072; HMDB0039650; HMDB0040603; HMDB0059730; HMDB0125593; HMDB0125597; HMDB0126618; HMDB0126619; HMDB0126620; HMDB0131233; HMDB01490; HMDB02909; HMDB06775; HMDB35056; HMDB36072; HMDB39650; HMDB40603; HMDB59730	; CHEBI:125412; CHEBI:846276; CHEBI:89913
183.102	TRUE	0.93479	38554.6	0.000473144	C10H16O3	-H(-)	100	5-exo-Hydroxy-1,2-campholide		HMDB0036117; HMDB0036998; HMDB0039052; HMDB0039710; HMDB0040883; HMDB36117; HMDB36998; HMDB39052; HMDB39710; HMDB40883
183.114	TRUE	0.917657	12660.3	-0.000307777	C9H16N2O2	-H(-)	100	N-(3-acetamidopropyl)pyrrolidin-2-one		HMDB0061384; HMDB61384	; CHEBI:133185
183.14	TRUE	0.84544	13557.9	-0.000466339	C11H20O2	-H(-)	100	Citronellyl formate		HMDB0031062; HMDB0031063; HMDB0031087; HMDB0031272; HMDB0031406; HMDB0031691; HMDB0031843; HMDB0032308; HMDB0032320; HMDB0032396; HMDB0032404; HMDB0032453; HMDB0032461; HMDB0032489; HMDB0032534; HMDB0033371; HMDB0033724; HMDB0034428; HMDB0034429; HMDB0036140; HMDB0036784; HMDB0037106; HMDB0037185; HMDB0037225; HMDB0037309; HMDB0038273; HMDB0038274; HMDB0038277; HMDB0038278; HMDB0038311; HMDB00389…	; CHEBI:31676; CHEBI:35045; CHEBI:48944
183.175	TRUE	0.819091	3033.65	0.000512725	C12H24O	-H(-)	100	Dodecylaldehyde		HMDB0031019; HMDB0031734; HMDB0032543; HMDB0033933; HMDB31019; HMDB31734; HMDB32543; HMDB33933	; CHEBI:27836
184.002	TRUE	0.922301	57485.2	-0.00040553	C3H8NO6P	-H(-)	100	Phosphoserine		HMDB0000272; HMDB0001721; HMDB00272; HMDB01721	CHEBI:15811; CHEBI:37712
184.986	TRUE	0.626541	16373.2	-0.000526249	C3H7O7P	-H(-)	100	Phosphoglycerate		HMDB0000362; HMDB0000807; HMDB0003391; HMDB00362; HMDB0060180; HMDB0062707; HMDB00807; HMDB03391; HMDB60180; HMDB62707	; CHEBI:17050; CHEBI:17794; CHEBI:17835; CHEBI:24344; CHEBI:58289
185.045	TRUE	0.948113	49844.6	0.000375617	C8H10O5	-H(-)	100	Erinapyrone C		HMDB0041026; HMDB41026
185.057	TRUE	0.949876	41142.3	4.94821e-05	C7H10N2O4	-H(-)	100	Pyroglutamylglycine		HMDB0061890; HMDB61890
185.081	TRUE	0.938207	64956	0.00065419	C9H14O4	-H(-)	100	5-(2-Methylpropyl)tetrahydro-2-oxo-3-furancarboxylic acid		HMDB0030988; HMDB0030992; HMDB30988; HMDB30992
185.093	TRUE	0.894486	27066	-0.000281384	C8H14N2O3	-H(-)	100	Alanyl-Proline		HMDB0028695; HMDB0029010; HMDB28695; HMDB29010
185.119	TRUE	0.905837	31420.1	-0.00040033	C10H18O3	-H(-)	100	3-Oxodecanoic acid		HMDB0010724; HMDB0030367; HMDB0030369; HMDB0033010; HMDB0038692; HMDB0038978; HMDB0039533; HMDB0039582; HMDB0039587; HMDB0040204; HMDB0040205; HMDB0041376; HMDB0041545; HMDB10724; HMDB30367; HMDB30369; HMDB33010; HMDB38692; HMDB38978; HMDB39533; HMDB39582; HMDB39587; HMDB40204; HMDB40205; HMDB41376; HMDB41545	; CHEBI:37157; CHEBI:81225
185.13	TRUE	0.901426	11686.4	-0.000879859	C9H18N2O2	-H(-)	100	3-[(3-Methylbutyl)nitrosoamino]-2-butanone		HMDB0033553; HMDB33553
185.154	TRUE	0.866568	29530.4	0.000628056	C11H22O2	-H(-)	100	Undecanoic acid		HMDB0000947; HMDB0002373; HMDB0032044; HMDB0032325; HMDB0032448; HMDB0033618; HMDB0033848; HMDB0034134; HMDB0034456; HMDB0034458; HMDB0034460; HMDB0036034; HMDB0036229; HMDB0038237; HMDB0038267; HMDB0039215; HMDB0040171; HMDB0040193; HMDB0040266; HMDB0041559; HMDB0059831; HMDB0059860; HMDB0062119; HMDB0094659; HMDB00947; HMDB02373; HMDB32044; HMDB32325; HMDB32448; HMDB33618; HMDB33848; HMDB34134;…	; CHEBI:32368; CHEBI:63864; CHEBI:87511; CHEBI:87542
186.113	TRUE	0.839388	22760.1	0.000473489	C9H17NO3	-H(-)	100	N-Heptanoylglycine		HMDB0013010; HMDB13010	; CHEBI:74433
187.007	TRUE	0.933599	151373	-2.69896e-05	C7H8O4S	-H(-)	100	p-Cresol sulfate		HMDB0011635; HMDB0034782; HMDB0059933; HMDB11635; HMDB34782; HMDB59933	; CHEBI:82914
187.061	TRUE	0.960605	195437	0.000500036	C8H12O5	-H(-)	100	Tetrahydro-2,5-furan-diacetic acid		HMDB0059767; HMDB59767	; CHEBI:89885
187.087	TRUE	0.368993	100097	0.000757308	C11H12N2O	-H(-)	100	Antipyrine		HMDB0015503; HMDB15503	CHEBI:31225
187.098	TRUE	0.966601	122584	-0.000431315	C9H16O4	-H(-)	100	Azelaic acid		HMDB0000784; HMDB0011717; HMDB0032200; HMDB0032258; HMDB0032387; HMDB0036233; HMDB0059760; HMDB0059783; HMDB0059814; HMDB0059879; HMDB00784; HMDB11717; HMDB32200; HMDB32258; HMDB32387; HMDB36233; HMDB59760; HMDB59783; HMDB59814; HMDB59879	; CHEBI:48131; CHEBI:87319; CHEBI:88404; CHEBI:89874
187.109	TRUE	0.908899	93204.2	4.35507e-05	C8H16N2O3	-H(-)	100	Gly-Leu		HMDB0000206; HMDB0000446; HMDB0000759; HMDB00206; HMDB0028700; HMDB0028844; HMDB0028907; HMDB0028929; HMDB0029120; HMDB00446; HMDB00759; HMDB28700; HMDB28844; HMDB28907; HMDB28929; HMDB29120	; CHEBI:17752; CHEBI:35704; CHEBI:73514
188.036	TRUE	0.769115	31060	-0.000762824	C10H7NO3	-H(-)	100	Kynurenic acid		HMDB0000715; HMDB0060331; HMDB0060332; HMDB00715; HMDB60331; HMDB60332	CHEBI:18344; CHEBI:34105; CHEBI:34106
188.057	TRUE	0.946424	72874.4	-0.000291675	C7H11NO5	-H(-)	100	Acetyl-Glu		HMDB0000590; HMDB0001138; HMDB00590; HMDB01138	; CHEBI:12575
188.071	TRUE	0.963439	38010.8	0.000900986	C11H11NO2	-H(-)	100	Indole-3-propionic acid		HMDB0002302; HMDB0014970; HMDB0029738; HMDB02302; HMDB14970; HMDB29738	; CHEBI:149869; CHEBI:43580; CHEBI:72782
188.094	TRUE	0.875575	23455.9	-0.000821695	C8H15NO4	-H(-)	100	N-Methylcalystegine B2		HMDB0036604; HMDB0062181; HMDB0094718; HMDB0094719; HMDB0094720; HMDB0094721; HMDB0094722; HMDB36604; HMDB62181; HMDB94718; HMDB94719; HMDB94720; HMDB94721; HMDB94722
188.986	TRUE	0.846425	25627.8	-5.39909e-05	C6H6O5S	-H(-)	100	Pyrocatechol sulfate		HMDB0059724; HMDB0061713; HMDB0240263; HMDB59724; HMDB61713	; CHEBI:68505
189.041	TRUE	0.953838	96695	-0.00021316	C7H10O6	-H(-)	100	3-Dehydroquinate		HMDB0012710; HMDB0059927; HMDB0240294; HMDB12710; HMDB59927	; CHEBI:17947
189.06	TRUE	0.914474	30157.1	-0.000603881	C8H14O3S	-H(-)	100	Ethyl 4-(acetylthio)butyrate		HMDB0032259; HMDB32259
189.076	TRUE	0.94762	48115.2	0.000420212	C8H14O5	-H(-)	100	3-Hydroxysuberic acid		HMDB0000325; HMDB00325; HMDB0040220; HMDB0061681; HMDB40220; HMDB61681	; CHEBI:70766; CHEBI:84086; CHEBI:87368
189.128	TRUE	0.761252	10824.6	0.000627866	C13H18O	-H(-)	100	beta-Damascenone		HMDB0013804; HMDB0036178; HMDB0036572; HMDB0036685; HMDB0037763; HMDB0059904; HMDB0059906; HMDB13804; HMDB36178; HMDB36572; HMDB36685; HMDB37763; HMDB59904; HMDB59906	; CHEBI:67251; CHEBI:88770
190.054	TRUE	0.869544	42287.5	3.06159e-05	C7H13NO3S	-H(-)	100	Acetyl-Met		HMDB0011745; HMDB11745	CHEBI:165927
191.02	TRUE	0.755762	707154	-0.000222938	C6H8O7	-H(-)	100	(Iso)Citrate		HMDB0000094; HMDB0000193; HMDB0001874; HMDB0005971; HMDB0006511; HMDB00094; HMDB00193; HMDB0033717; HMDB0041862; HMDB0062803; HMDB01874; HMDB05971; HMDB06511; HMDB33717; HMDB41862; HMDB62803	; CHEBI:151; CHEBI:15622; CHEBI:160; CHEBI:30769; CHEBI:30887; CHEBI:57441; CHEBI:85805
191.107	TRUE	0.890909	18489.5	0.000515994	C12H16O2	-H(-)	100	C12:4		HMDB0031571; HMDB0031614; HMDB0031618; HMDB0032043; HMDB0033380; HMDB0035010; HMDB0035014; HMDB0035015; HMDB0035447; HMDB0036388; HMDB0036734; HMDB0037165; HMDB0037709; HMDB0037716; HMDB0037717; HMDB0037792; HMDB0038180; HMDB0039496; HMDB0039643; HMDB0039841; HMDB0040427; HMDB0132942; HMDB0132971; HMDB0132979; HMDB31571; HMDB31614; HMDB31618; HMDB32043; HMDB33380; HMDB35010; HMDB35014; HMDB35015;…	; CHEBI:87409; CHEBI:87413
191.143	TRUE	0.783725	7917.93	0.000692149	C13H20O	-H(-)	100	2,6-Diisopropyl-3-methylphenol		HMDB0029820; HMDB0029821; HMDB0029822; HMDB0029823; HMDB0029824; HMDB0029825; HMDB0031733; HMDB0032498; HMDB0032541; HMDB0033545; HMDB0034671; HMDB0034959; HMDB0034979; HMDB0035682; HMDB0035753; HMDB0036022; HMDB0036027; HMDB0036144; HMDB0036565; HMDB0036684; HMDB0036818; HMDB0037139; HMDB0041615; HMDB0059883; HMDB29820; HMDB29821; HMDB29822; HMDB29823; HMDB29824; HMDB29825; HMDB31733; HMDB32498;…	; CHEBI:138017; CHEBI:32319; CHEBI:32325; CHEBI:49250; CHEBI:67207
192.067	TRUE	0.900979	25627	7.38898e-06	C10H11NO3	-H(-)	100	Phenylacetylglycine		HMDB0000821; HMDB0000859; HMDB0011723; HMDB0013245; HMDB0013292; HMDB0032388; HMDB0034250; HMDB0060366; HMDB0060389; HMDB0060758; HMDB00821; HMDB00859; HMDB11723; HMDB13245; HMDB13292; HMDB32388; HMDB34250; HMDB60366; HMDB60389; HMDB60758	; CHEBI:16803; CHEBI:27480; CHEBI:68455; CHEBI:68500; CHEBI:68552; CHEBI:70869; CHEBI:80586
192.078	TRUE	0.815203	10511.7	-0.00055988	C9H11N3O2	-H(-)	100	4-(Nitrosoamino)-1-(3-pyridinyl)-1-butanone		HMDB0062376; HMDB62376	CHEBI:82562
193.036	TRUE	0.946732	42076.5	-0.000247615	C6H10O7	-H(-)	100	Hexuronate		HMDB0000127; HMDB0002545; HMDB0002704; HMDB0003348; HMDB0003363; HMDB0003402; HMDB0006334; HMDB0011731; HMDB0011732; HMDB00127; HMDB0038491; HMDB0062783; HMDB0127846; HMDB02545; HMDB02704; HMDB03348; HMDB03363; HMDB03402; HMDB06334; HMDB11731; HMDB11732; HMDB38491; HMDB62783	; CHEBI:16142; CHEBI:21338; CHEBI:24769; CHEBI:33885; CHEBI:42717; CHEBI:47954; CHEBI:47962; CHEBI:88378
193.05	TRUE	0.947606	28563.2	0.000467909	C10H10O4	-H(-)	100	trans-Ferulic acid		HMDB0000537; HMDB0000954; HMDB0000955; HMDB0002120; HMDB0029663; HMDB0030765; HMDB0032614; HMDB0032652; HMDB0037644; HMDB0039606; HMDB00537; HMDB0059721; HMDB0061686; HMDB00954; HMDB00955; HMDB0125096; HMDB0125524; HMDB0125588; HMDB0127500; HMDB0131137; HMDB0131171; HMDB0131172; HMDB0131173; HMDB0134088; HMDB0135741; HMDB0137510; HMDB0140957; HMDB0141263; HMDB0141265; HMDB0142175; HMDB02120; HMDB…	; CHEBI:17620; CHEBI:27794; CHEBI:70973; CHEBI:84089; CHEBI:84093
193.071	TRUE	0.894171	25149.7	0.000367759	C7H14O6	-H(-)	100	D-4-O-Methyl-myo-inositol		HMDB0029915; HMDB0029916; HMDB0029965; HMDB0031437; HMDB0031449; HMDB0033816; HMDB0034219; HMDB0034221; HMDB0034222; HMDB0062564; HMDB29915; HMDB29916; HMDB29965; HMDB31437; HMDB31449; HMDB33816; HMDB34219; HMDB34221; HMDB34222; HMDB62564	; CHEBI:111; CHEBI:113524; CHEBI:15975; CHEBI:18427; CHEBI:28548; CHEBI:28762
193.087	TRUE	0.937265	45951.3	0.000240239	C11H14O3	-H(-)	100	(R)-3-Hydroxy-5-phenylpentanoic acid		HMDB0031517; HMDB0031984; HMDB0032575; HMDB0032590; HMDB0034206; HMDB0034990; HMDB0036432; HMDB0037271; HMDB0040730; HMDB0041194; HMDB0041505; HMDB0041506; HMDB0041666; HMDB0059898; HMDB0059940; HMDB0059941; HMDB0059942; HMDB0059943; HMDB0059944; HMDB0059945; HMDB0124918; HMDB0126161; HMDB0126162; HMDB0126163; HMDB0126262; HMDB0126462; HMDB0126463; HMDB0126464; HMDB0126465; HMDB0126466; HMDB01322…	; CHEBI:68657
193.123	TRUE	0.847611	15841.7	0.000703311	C12H18O2	-H(-)	100	4-Hydroxypropofol		HMDB0014018; HMDB0031840; HMDB0032567; HMDB0034450; HMDB0035126; HMDB0035375; HMDB0035376; HMDB0035801; HMDB0037018; HMDB0037231; HMDB0037389; HMDB0038046; HMDB0038292; HMDB0039685; HMDB0040439; HMDB0041497; HMDB0041610; HMDB0132986; HMDB14018; HMDB31840; HMDB32567; HMDB34450; HMDB35126; HMDB35375; HMDB35376; HMDB35801; HMDB37018; HMDB37231; HMDB37389; HMDB38046; HMDB38292; HMDB39685; HMDB40439; …
193.159	TRUE	0.695389	4770.55	0.000485118	C13H22O	-H(-)	100	Geranylacetone		HMDB0031846; HMDB0032355; HMDB0032913; HMDB0036026; HMDB0036184; HMDB0036820; HMDB0036823; HMDB0038026; HMDB0038216; HMDB0038731; HMDB0038897; HMDB0041629; HMDB31846; HMDB32355; HMDB32913; HMDB36026; HMDB36184; HMDB36820; HMDB36823; HMDB38026; HMDB38216; HMDB38731; HMDB38897; HMDB41629	; CHEBI:18015; CHEBI:59958
194.045	TRUE	0.952774	66424.6	0.000525431	C9H9NO4	-H(-)	100	Salicyluric acid		HMDB0000840; HMDB0001229; HMDB0002016; HMDB0002404; HMDB0004067; HMDB0006116; HMDB0006340; HMDB0013678; HMDB0030726; HMDB0038055; HMDB0039119; HMDB0060602; HMDB00840; HMDB01229; HMDB02016; HMDB02404; HMDB04067; HMDB06116; HMDB06340; HMDB13678; HMDB30726; HMDB38055; HMDB39119; HMDB60602	; CHEBI:16852; CHEBI:242989; CHEBI:60872; CHEBI:68451; CHEBI:70824; CHEBI:71018; CHEBI:9008
194.083	TRUE	0.759729	14514	-0.000493842	C10H13NO3	-H(-)	100	Methyl-Tyr		HMDB0014903; HMDB0029217; HMDB0041943; HMDB0060065; HMDB0060351; HMDB14903; HMDB29217; HMDB41943; HMDB60065; HMDB60351	; CHEBI:17215; CHEBI:6912; CHEBI:80585
194.094	TRUE	0.822076	9689.43	-0.000425978	C9H13N3O2	-H(-)	100	alpha-[3-(Nitrosoamino)propyl]-3-pyridinemethanol		HMDB0062443; HMDB62443	CHEBI:82575
195.03	TRUE	0.930049	78833.9	-0.0004606	C9H8O5	-H(-)	100	3-Methoxy-4,5-methylenedioxybenzoic acid		HMDB0030800; HMDB0059809; HMDB0125373; HMDB0125523; HMDB0125584; HMDB0126031; HMDB0126041; HMDB0131758; HMDB0132449; HMDB0132521; HMDB0137120; HMDB0137166; HMDB30800; HMDB59809	; CHEBI:89654
195.051	TRUE	0.951519	404942	0.000214174	C6H12O7	-H(-)	100	Hexonic acid		HMDB0000565; HMDB0000625; HMDB0003290; HMDB0003373; HMDB00565; HMDB00625; HMDB03290; HMDB03373	CHEBI:16534; CHEBI:33198; CHEBI:87753
195.102	TRUE	0.934213	44652.9	0.000678512	C11H16O3	-H(-)	100	2,6-Dimethoxy-4-propylphenol		HMDB0036226; HMDB0037725; HMDB0037734; HMDB0135672; HMDB36226; HMDB37725; HMDB37734
195.114	TRUE	0.92272	17510	0.00034383	C10H16N2O2	-H(-)	100	2-Isopropyl-3,5-dimethoxy-6-methylpyrazine		HMDB0029741; HMDB0040551; HMDB29741; HMDB40551	; CHEBI:255531
195.139	TRUE	0.845531	21012.7	0.000534952	C12H20O2	-H(-)	100	Dihydro-5-(2-octenyl)-2(3H)-furanone		HMDB0030867; HMDB0030945; HMDB0031030; HMDB0031692; HMDB0032051; HMDB0032193; HMDB0032331; HMDB0032901; HMDB0034903; HMDB0035157; HMDB0036048; HMDB0036599; HMDB0037301; HMDB0038270; HMDB0038280; HMDB0039522; HMDB0040206; HMDB0040227; HMDB0040397; HMDB0040725; HMDB0041469; HMDB0041494; HMDB0061816; HMDB30867; HMDB30945; HMDB31030; HMDB31692; HMDB32051; HMDB32193; HMDB32331; HMDB32901; HMDB34903; H…	; CHEBI:16165; CHEBI:78333
195.175	TRUE	0.80298	3657.33	-5.99326e-05	C13H24O	-H(-)	100	(Z)-4-Dodecenal		HMDB0032247; HMDB0036172; HMDB0037275; HMDB0041404; HMDB0041490; HMDB32247; HMDB36172; HMDB37275; HMDB41404; HMDB41490
196.014	TRUE	0.836818	9801.75	-0.000637354	C3H8N3O5P	-H(-)	100	Phosphoguanidinoacetate		HMDB0003705; HMDB03705	CHEBI:16034
196.072	TRUE	0.877301	38880.8	0.000554827	C8H11N3O3	-H(-)	100	Acetyl-His		HMDB0032055; HMDB32055	CHEBI:16437
196.109	TRUE	0.830792	9804.61	-0.000346922	C9H15N3O2	-H(-)	100	L-Histidine trimethylbetaine		HMDB0029422; HMDB29422	CHEBI:15781
197.046	TRUE	0.917175	27903.1	4.52735e-05	C9H10O5	-H(-)	100	Vanillylmandelic acid		HMDB0000291; HMDB0002085; HMDB0003503; HMDB00291; HMDB0029170; HMDB0033836; HMDB0041662; HMDB0125024; HMDB0125529; HMDB0126478; HMDB0126489; HMDB0130476; HMDB0131426; HMDB0133489; HMDB0137136; HMDB0137823; HMDB0140947; HMDB0142084; HMDB0142087; HMDB02085; HMDB03503; HMDB29170; HMDB33836; HMDB41662	; CHEBI:1127735; CHEBI:17807; CHEBI:68329; CHEBI:87247
197.056	TRUE	0.947998	33906.5	0.000454688	C8H10N2O4	-H(-)	100	Mimosine		HMDB0015188; HMDB15188	CHEBI:29063
197.081	TRUE	0.949148	59669.7	0.000474616	C10H14O4	-H(-)	100	Guaifenesin		HMDB0004998; HMDB0030991; HMDB0033093; HMDB0034099; HMDB0059768; HMDB0059779; HMDB0131265; HMDB0135755; HMDB04998; HMDB30991; HMDB33093; HMDB34099; HMDB59768; HMDB59779	; CHEBI:125366; CHEBI:200157; CHEBI:89869; CHEBI:89887
197.155	TRUE	0.896748	19002.5	0.000132039	C12H22O2	-H(-)	100	C12:1		HMDB0000529; HMDB0010729; HMDB0029585; HMDB0029763; HMDB0031683; HMDB0032214; HMDB0032235; HMDB0032248; HMDB0033378; HMDB0034160; HMDB0034844; HMDB0036182; HMDB0037186; HMDB0037305; HMDB0037329; HMDB0037498; HMDB0037742; HMDB0037813; HMDB0038081; HMDB0038269; HMDB0038895; HMDB0038924; HMDB0039220; HMDB0040158; HMDB0040163; HMDB0040361; HMDB0041264; HMDB0041449; HMDB00529; HMDB10729; HMDB29585; HM…	; CHEBI:1030421; CHEBI:1115857; CHEBI:37162; CHEBI:38381; CHEBI:86595
198.017	TRUE	0.813392	7240.98	-8.07919e-05	C4H10NO6P	-H(-)	100	P-homoserine		HMDB0003484; HMDB0006495; HMDB0011185; HMDB0060483; HMDB0062692; HMDB03484; HMDB06495; HMDB11185; HMDB60483; HMDB62692	; CHEBI:15961; CHEBI:37525; CHEBI:57590
198.059	TRUE	0.833416	9046.81	0.000482386	C9H13NO2S	-H(-)	100	2-(4-Methyl-5-thiazolyl)ethyl propionate		HMDB0032424; HMDB32424
198.089	TRUE	0.886939	13638.4	-0.000745427	C8H13N3O3	-H(-)	100	gamma-Glutamyl-beta-aminopropiononitrile		HMDB0060477; HMDB60477	CHEBI:28092
198.15	TRUE	0.834651	5323.22	-0.000497476	C11H21NO2	-H(-)	100	11-nitro-1-undecene		HMDB0062669; HMDB62669	; CHEBI:84219
199.007	TRUE	0.930396	25897.3	0.000202225	C8H8O4S	-H(-)	100	4-Vinylphenol sulfate		HMDB0062775; HMDB0124988; HMDB62775	; CHEBI:82931
199.024	TRUE	0.91593	22968.6	0.000364793	C8H8O6	-H(-)	100	4-Fumarylacetoacetic acid		HMDB0001268; HMDB0001428; HMDB0002052; HMDB0062563; HMDB0125594; HMDB0125598; HMDB01268; HMDB01428; HMDB02052; HMDB62563	; CHEBI:18034; CHEBI:47904
199.061	TRUE	0.899576	63736.5	0.000456922	C9H12O5	-H(-)	100	(Z)-3-(1-Formyl-1-propenyl)pentanedioic acid		HMDB0033091; HMDB33091
199.088	TRUE	0.966318	37876.6	-0.00076174	C12H12N2O	-H(-)	100	Harmalol		HMDB0029838; HMDB29838	CHEBI:27943
199.097	TRUE	0.955798	66658	0.000562779	C10H16O4	-H(-)	100	cis-4-Decenedioic acid		HMDB0000603; HMDB0013227; HMDB0030989; HMDB0030990; HMDB0034491; HMDB0034971; HMDB0036715; HMDB00603; HMDB13227; HMDB30989; HMDB30990; HMDB34491; HMDB34971; HMDB36715	; CHEBI:89730
199.134	TRUE	0.946759	40940.3	-0.000359018	C11H20O3	-H(-)	100	(S)-9-Hydroxy-10-undecenoic acid		HMDB0032662; HMDB0036029; HMDB0037179; HMDB32662; HMDB36029; HMDB37179	; CHEBI:132854
199.149	TRUE	0.952625	34556.4	0.000608323	C15H20	-H(-)	100	(S)-gamma-Calacorene		HMDB0036451; HMDB0036453; HMDB0038204; HMDB0059829; HMDB0059858; HMDB36451; HMDB36453; HMDB38204; HMDB59829; HMDB59858	; CHEBI:89675
199.17	TRUE	0.979249	176397	0.000420556	C12H24O2	-H(-)	100	Dodecanoic acid (FA12:0)		HMDB0000638; HMDB0030998; HMDB0032310; HMDB0032440; HMDB0033619; HMDB0034128; HMDB0034136; HMDB0034137; HMDB0035410; HMDB0036225; HMDB0040166; HMDB0059868; HMDB00638; HMDB30998; HMDB32310; HMDB32440; HMDB33619; HMDB34128; HMDB34136; HMDB34137; HMDB35410; HMDB36225; HMDB40166; HMDB59868	; CHEBI:201659; CHEBI:30805
199.97	TRUE	0.953129	20138.8	-0.000389486	C3H7NO5S2	-H(-)	100	Sulfo-Cys		HMDB0000731; HMDB00731	CHEBI:27891
201.076	TRUE	0.960871	63939.6	0.000630373	C9H14O5	-H(-)	100	Diethyl oxalpropionate		HMDB0032306; HMDB0033092; HMDB32306; HMDB33092	; CHEBI:16879
201.113	TRUE	0.943246	56974.3	0.000586681	C10H18O4	-H(-)	100	Sebacic acid		HMDB0000792; HMDB0031510; HMDB0040196; HMDB0059708; HMDB0059719; HMDB0059754; HMDB0062180; HMDB00792; HMDB31510; HMDB40196; HMDB59708; HMDB59719; HMDB59754; HMDB62180	; CHEBI:41865; CHEBI:68453; CHEBI:70747; CHEBI:89889
201.125	TRUE	0.868495	52310.4	-0.000112861	C9H18N2O3	-H(-)	100	Alanyl-Isoleucine		HMDB0028690; HMDB0028691; HMDB0028900; HMDB0028922; HMDB0094713; HMDB28690; HMDB28691; HMDB28900; HMDB28922; HMDB94713
201.137	TRUE	0.820796	16998.2	-0.000983987	C8H18N4O2	-H(-)	100	Dimethyl-Arg		HMDB0001539; HMDB0003334; HMDB01539; HMDB03334	; CHEBI:17929; CHEBI:25682
201.149	TRUE	0.863963	14483.9	0.000208173	C11H22O3	-H(-)	100	3-Hydroxynonyl acetate		HMDB0032443; HMDB0059736; HMDB0061654; HMDB32443; HMDB59736; HMDB61654
202.073	TRUE	0.840676	22296.2	-0.000645677	C8H13NO5	-H(-)	100	Acetylaminoadipate		HMDB0062715; HMDB62715	; CHEBI:61509
203.055	TRUE	0.982384	135176	0.000820442	C8H12O6	-H(-)	100	3,5,6-Trihydroxy-5-(hydroxymethyl)-2-methoxy-2-cyclohexen-1-one		HMDB0041031; HMDB41031
203.066	TRUE	0.965298	137648	-0.000770443	C11H12N2S	-H(-)	100	Levamisole		HMDB0014986; HMDB14986	CHEBI:6432
203.083	TRUE	0.963915	288406	-0.000152904	C11H12N2O2	-H(-)	100	Tryptophan		HMDB0000929; HMDB0013609; HMDB0013840; HMDB0014892; HMDB0030396; HMDB0060533; HMDB0060878; HMDB0060967; HMDB00929; HMDB13609; HMDB13840; HMDB14892; HMDB30396; HMDB60533; HMDB60878; HMDB60967	; CHEBI:16296; CHEBI:16828; CHEBI:27897; CHEBI:4888
203.103	TRUE	0.936655	50637.6	0.000639406	C8H16N2O4	-H(-)	100	Serylvaline		HMDB0029052; HMDB0029136; HMDB0033891; HMDB0039948; HMDB0094706; HMDB29052; HMDB29136; HMDB33891; HMDB39948; HMDB94706
203.129	TRUE	0.869469	14028.6	0.000376296	C10H20O4	-H(-)	100	(2xi,6xi)-7-Methyl-3-methylene-1,2,6,7-octanetetrol		HMDB0033217; HMDB0033642; HMDB0035133; HMDB0039053; HMDB0039974; HMDB33217; HMDB33642; HMDB35133; HMDB39053; HMDB39974
203.143	TRUE	0.895258	8647.02	0.00090457	C14H20O	-H(-)	100	2,4-Di-tert-butylphenol		HMDB0013816; HMDB0031776; HMDB0036170; HMDB0041482; HMDB0133154; HMDB13816; HMDB31776; HMDB36170; HMDB41482	; CHEBI:89188
204.067	TRUE	0.941318	38498.6	8.0064e-05	C11H11NO3	-H(-)	100	Indolelactic acid		HMDB0000671; HMDB0004096; HMDB0011621; HMDB0030179; HMDB0032755; HMDB0059765; HMDB00671; HMDB04096; HMDB11621; HMDB30179; HMDB32755; HMDB59765	; CHEBI:24813; CHEBI:28281; CHEBI:68616; CHEBI:89877
204.124	TRUE	0.844132	6480.26	0.000464507	C9H19NO4	-H(-)	100	Pantothenol		HMDB0004231; HMDB04231	CHEBI:895821
205.036	TRUE	0.871822	37297.6	-0.000577132	C7H10O7	-H(-)	100	2-Methylcitric acid		HMDB0000379; HMDB0003518; HMDB0003610; HMDB0006471; HMDB00379; HMDB0059932; HMDB03518; HMDB03610; HMDB06471; HMDB59932	; CHEBI:15607; CHEBI:30835; CHEBI:52222
205.051	TRUE	0.923038	37330.8	-0.000288692	C11H10O4	-H(-)	100	Eugenitol		HMDB0029466; HMDB0029472; HMDB0029775; HMDB0030818; HMDB0032952; HMDB0035303; HMDB0036627; HMDB0129368; HMDB0136784; HMDB29466; HMDB29472; HMDB29775; HMDB30818; HMDB32952; HMDB35303; HMDB36627	; CHEBI:284936; CHEBI:67374; CHEBI:895319
205.066	TRUE	0.912151	29819.4	-0.000387976	C7H14N2O3S	-H(-)	100	Glycyl-Methionine		HMDB0028847; HMDB0028973; HMDB28847; HMDB28973
205.086	TRUE	0.957114	41766.1	0.000688854	C12H14O3	-H(-)	100	Ethyl trans-p-methoxycinnamate		HMDB0030762; HMDB0031729; HMDB0031973; HMDB0032348; HMDB0033594; HMDB0034122; HMDB0034135; HMDB0035071; HMDB0041410; HMDB0127763; HMDB0132972; HMDB0132974; HMDB0132975; HMDB0132976; HMDB0132977; HMDB0132987; HMDB0135898; HMDB30762; HMDB31729; HMDB31973; HMDB32348; HMDB33594; HMDB34122; HMDB34135; HMDB35071; HMDB41410	; CHEBI:259672
205.124	TRUE	0.923241	51517.4	-0.000454352	C13H18O2	-H(-)	100	Ibuprofen		HMDB0001872; HMDB0001925; HMDB0029669; HMDB0032176; HMDB0033196; HMDB0034469; HMDB0034470; HMDB0034472; HMDB0034556; HMDB0035008; HMDB0035016; HMDB0035017; HMDB0035181; HMDB0036025; HMDB0036240; HMDB0036386; HMDB0036391; HMDB0037194; HMDB0037604; HMDB0037623; HMDB0037720; HMDB0038605; HMDB0039101; HMDB0040431; HMDB0132932; HMDB0132940; HMDB01872; HMDB01925; HMDB29669; HMDB32176; HMDB33196; HMDB34…	; CHEBI:17099; CHEBI:5855; CHEBI:70079; CHEBI:87323
205.16	TRUE	0.966885	442645	-0.000520084	C14H22O	-H(-)	100	4-(1,1,3,3-Tetramethylbutyl)-phenol		HMDB0013825; HMDB0031737; HMDB0031738; HMDB0032397; HMDB0032528; HMDB0035245; HMDB0035631; HMDB0036023; HMDB0036024; HMDB0038130; HMDB0061831; HMDB0133179; HMDB13825; HMDB31737; HMDB31738; HMDB32397; HMDB32528; HMDB35245; HMDB35631; HMDB36023; HMDB36024; HMDB38130; HMDB61831	; CHEBI:10284; CHEBI:88618; CHEBI:88921
206.049	TRUE	0.770897	46350.2	0.000263386	C7H13NO4S	-H(-)	100	(2R,2''S)-Isobuteine		HMDB0030411; HMDB0031200; HMDB30411; HMDB31200
206.06	TRUE	0.886433	33998.7	0.000947728	C14H9NO	-H(-)	100	Carbamazepine iminoquinone		HMDB0060675; HMDB60675
206.082	TRUE	0.919546	42669.6	6.61544e-05	C11H13NO3	-H(-)	100	Acetyl-Phe		HMDB0000512; HMDB0000860; HMDB0002042; HMDB00512; HMDB0060608; HMDB0061682; HMDB00860; HMDB02042; HMDB60608; HMDB61682	; CHEBI:16259; CHEBI:266653; CHEBI:84085
206.129	TRUE	0.765188	10827.2	0.000452	C11H17N3O	-H(-)	100	Arenaine		HMDB0030354; HMDB30354
207.066	TRUE	0.903868	27118.6	0.000304662	C11H12O4	-H(-)	100	(R)-2-Benzylsuccinate		HMDB0012127; HMDB0029185; HMDB0034315; HMDB0036055; HMDB0037308; HMDB0038510; HMDB0040892; HMDB0041461; HMDB0041692; HMDB0127491; HMDB0131169; HMDB0133456; HMDB0133458; HMDB0133459; HMDB0133460; HMDB0133461; HMDB0133462; HMDB0133474; HMDB0138526; HMDB0142179; HMDB12127; HMDB29185; HMDB34315; HMDB36055; HMDB37308; HMDB38510; HMDB40892; HMDB41461; HMDB41692	; CHEBI:1220624; CHEBI:16252; CHEBI:400905; CHEBI:86549
207.087	TRUE	0.896635	21924.5	0.000833422	C8H16O6	-H(-)	100	Ethyl beta-D-glucopyranoside		HMDB0029968; HMDB0033942; HMDB29968; HMDB33942
207.102	TRUE	0.930076	35777	0.000609072	C12H16O3	-H(-)	100	Isoelemicin		HMDB0029867; HMDB0029872; HMDB0030150; HMDB0030197; HMDB0030681; HMDB0031469; HMDB0033778; HMDB0034991; HMDB0035224; HMDB0038604; HMDB0040218; HMDB0040225; HMDB0041411; HMDB0124910; HMDB0126246; HMDB0132980; HMDB0132982; HMDB0132984; HMDB0132985; HMDB0133263; HMDB29867; HMDB29872; HMDB30150; HMDB30197; HMDB30681; HMDB31469; HMDB33778; HMDB34991; HMDB35224; HMDB38604; HMDB40218; HMDB40225; HMDB414…	; CHEBI:78309; CHEBI:80837
207.119	TRUE	0.887582	20046.6	-0.000996943	C16H16	-H(-)	100	1,2-Diphenylcyclobutane		HMDB0031821; HMDB0032563; HMDB31821; HMDB32563
207.139	TRUE	0.964745	71783.7	0.000151575	C13H20O2	-H(-)	100	Eremopetasinorol		HMDB0029668; HMDB0031869; HMDB0034672; HMDB0034984; HMDB0035228; HMDB0036686; HMDB0036821; HMDB0036824; HMDB0037776; HMDB0038047; HMDB0038529; HMDB0040233; HMDB0041636; HMDB0132947; HMDB29668; HMDB31869; HMDB34672; HMDB34984; HMDB35228; HMDB36686; HMDB36821; HMDB36824; HMDB37776; HMDB38047; HMDB38529; HMDB40233; HMDB41636
208.062	TRUE	0.805146	13011.4	-0.000843596	C10H11NO4	-H(-)	100	Hydroxyphenylacetylglycine		HMDB0000735; HMDB0060367; HMDB00735; HMDB0126552; HMDB0127991; HMDB0131190; HMDB60367	; CHEBI:28595; CHEBI:80589
209.045	TRUE	0.940579	33659	0.000947668	C10H10O5	-H(-)	100	Vanilpyruvic acid		HMDB0011714; HMDB0035484; HMDB0125514; HMDB0125515; HMDB0125516; HMDB0127490; HMDB0127946; HMDB0127947; HMDB0132221; HMDB0132228; HMDB0140909; HMDB0141258; HMDB0141331; HMDB0142176; HMDB0142177; HMDB0142178; HMDB0142180; HMDB0142181; HMDB11714; HMDB35484	; CHEBI:2069
209.068	TRUE	0.947801	31457.2	-0.000851348	C7H14O7	-H(-)	100	Sedoheptulose		HMDB0003219; HMDB0029901; HMDB0029935; HMDB0029952; HMDB03219; HMDB29901; HMDB29935; HMDB29952	; CHEBI:130460; CHEBI:28723
209.082	TRUE	0.954748	50877.1	0.000201686	C11H14O4	-H(-)	100	Sinapyl alcohol		HMDB0013070; HMDB0029187; HMDB0029233; HMDB0033798; HMDB0034047; HMDB0036199; HMDB0039428; HMDB0041406; HMDB0060737; HMDB0125803; HMDB0127493; HMDB0129253; HMDB0129254; HMDB0129255; HMDB0129256; HMDB0130385; HMDB0133478; HMDB0133511; HMDB0133519; HMDB0133526; HMDB0133535; HMDB0135671; HMDB13070; HMDB29187; HMDB29233; HMDB33798; HMDB34047; HMDB36199; HMDB39428; HMDB41406; HMDB60737	; CHEBI:15951; CHEBI:64557
209.118	TRUE	0.949674	62957.3	0.0007518	C12H18O3	-H(-)	100	Jasmonic acid		HMDB0032797; HMDB0032871; HMDB0033102; HMDB0037104; HMDB0037135; HMDB0037642; HMDB0037735; HMDB0037816; HMDB0041573; HMDB32797; HMDB32871; HMDB33102; HMDB37104; HMDB37135; HMDB37642; HMDB37735; HMDB37816; HMDB41573	; CHEBI:18292
209.154	TRUE	0.885127	22206	0.000667236	C13H22O2	-H(-)	100	C13:2		HMDB0030425; HMDB0031014; HMDB0032052; HMDB0032098; HMDB0037286; HMDB0037307; HMDB0037390; HMDB0038249; HMDB0038258; HMDB0038291; HMDB0040232; HMDB0041554; HMDB30425; HMDB31014; HMDB32052; HMDB32098; HMDB37286; HMDB37307; HMDB37390; HMDB38249; HMDB38258; HMDB38291; HMDB40232; HMDB41554
209.191	TRUE	0.842604	2692.09	0.000477302	C14H26O	-H(-)	100	Tetradec-2-enal		HMDB0032525; HMDB0032526; HMDB32525; HMDB32526
210.029	TRUE	0.892793	14467.8	-0.000935806	C4H10N3O5P	-H(-)	100	Phosphocreatine		HMDB0001511; HMDB01511	CHEBI:17287
210.088	TRUE	0.945846	24809.5	0.00011812	C9H13N3O3	-H(-)	100	Zalcitabine		HMDB0015078; HMDB15078	CHEBI:10101
210.103	TRUE	0.870491	9911.18	0.000254199	C13H13N3	-H(-)	100	Varenicline		HMDB0015398; HMDB0029746; HMDB15398; HMDB29746	; CHEBI:84500
211.019	TRUE	0.961745	24504.1	-0.000440069	C8H8N2O3S	-H(-)	100	Zonisamide		HMDB0015045; HMDB15045	CHEBI:10127
211.061	TRUE	0.933745	31502.4	0.00041133	C10H12O5	-H(-)	100	Vanillactic acid		HMDB0000913; HMDB0031704; HMDB0033835; HMDB0033839; HMDB0034493; HMDB0041286; HMDB0041661; HMDB0041663; HMDB0041665; HMDB0060557; HMDB00913; HMDB0125013; HMDB0125520; HMDB0125526; HMDB0125540; HMDB0129354; HMDB0131424; HMDB0133486; HMDB0142083; HMDB31704; HMDB33835; HMDB33839; HMDB34493; HMDB41286; HMDB41661; HMDB41663; HMDB41665; HMDB60557	; CHEBI:1240674; CHEBI:4316; CHEBI:454991
211.087	TRUE	0.900039	30190.8	0.000778754	C13H12N2O	-H(-)	100	Harmine		HMDB0030311; HMDB0032066; HMDB30311; HMDB32066	; CHEBI:28121; CHEBI:41320
211.097	TRUE	0.953888	66685.1	0.000604639	C11H16O4	-H(-)	100	3,4-Methyleneazelaic acid		HMDB0059744; HMDB59744	; CHEBI:89902
211.109	TRUE	0.92829	23614.1	-0.000680524	C10H16N2O3	-H(-)	100	L-prolyl-L-proline		HMDB0011180; HMDB0014382; HMDB0015442; HMDB11180; HMDB14382; HMDB15442	; CHEBI:3228; CHEBI:519412
211.134	TRUE	0.908576	28395.3	0.000454611	C12H20O3	-H(-)	100	Cucurbic acid		HMDB0029388; HMDB0033601; HMDB0035085; HMDB0037326; HMDB0041572; HMDB29388; HMDB33601; HMDB35085; HMDB37326; HMDB41572	; CHEBI:19144
211.145	TRUE	0.831653	9478.33	-0.000143357	C11H20N2O2	-H(-)	100	1,4''-Bipiperidine-1''-carboxylic acid		HMDB0060336; HMDB60336
211.17	TRUE	0.824014	9417.95	0.000115075	C13H24O2	-H(-)	100	10-Undecenyl acetate		HMDB0031017; HMDB0031028; HMDB0031741; HMDB0032792; HMDB0034286; HMDB0037187; HMDB0037226; HMDB0037626; HMDB0037907; HMDB0038078; HMDB0039805; HMDB0040451; HMDB31017; HMDB31028; HMDB31741; HMDB32792; HMDB34286; HMDB37187; HMDB37226; HMDB37626; HMDB37907; HMDB38078; HMDB39805; HMDB40451
211.206	TRUE	0.83099	2630.56	0.000364848	C14H28O	-H(-)	100	2-Tetradecanone		HMDB0030924; HMDB0032432; HMDB0034283; HMDB30924; HMDB32432; HMDB34283	; CHEBI:84067
212.002	TRUE	0.923877	184100	0.000372608	C8H7NO4S	-H(-)	100	Indoxyl sulfate		HMDB0000682; HMDB0003309; HMDB00682; HMDB03309	; CHEBI:43355
212.074	TRUE	0.930734	32300.3	0.000785948	C10H15NO2S	-H(-)	100	2-(4-Methyl-5-thiazolyl)ethyl butanoate		HMDB0032418; HMDB0032422; HMDB32418; HMDB32422	; CHEBI:10979
212.14	TRUE	0.850306	7713.49	0.00046603	C10H19N3O2	-H(-)	100	Guanadrel Sulfate		HMDB0014371; HMDB14371	CHEBI:5555
213.041	TRUE	0.919317	22202.8	-0.000920295	C9H10O6	-H(-)	100	2-hydroxy-3-(2,4,5-trihydroxyphenyl)propanoic acid		HMDB0128186; HMDB0135756; HMDB0141548
213.056	TRUE	0.854128	20750.4	0.000115503	C13H10O3	-H(-)	100	Phenyl salicylate		HMDB0032018; HMDB0032583; HMDB0041807; HMDB0130049; HMDB32018; HMDB32583; HMDB41807	; CHEBI:34918; CHEBI:72631
213.112	TRUE	0.942885	51071	0.000744213	C11H18O4	-H(-)	100	5-Hexyltetrahydro-2-oxo-3-furancarboxylic acid		HMDB0030984; HMDB0030985; HMDB0030986; HMDB30984; HMDB30985; HMDB30986
213.125	TRUE	0.903275	26569	-0.000180896	C10H18N2O3	-H(-)	100	Dethiobiotin		HMDB0003581; HMDB0029030; HMDB0029135; HMDB03581; HMDB29030; HMDB29135	; CHEBI:42280
213.149	TRUE	0.93111	29686.9	0.000342659	C12H22O3	-H(-)	100	3-Oxododecanoic acid		HMDB0010727; HMDB0037398; HMDB10727; HMDB37398	; CHEBI:18037
213.185	TRUE	0.906439	38778.5	0.000607173	C13H26O2	-H(-)	100	C13:0		HMDB0000910; HMDB0029552; HMDB0031018; HMDB0032211; HMDB0034140; HMDB0036217; HMDB0036219; HMDB0037311; HMDB0038729; HMDB0059900; HMDB0061828; HMDB0061829; HMDB00910; HMDB29552; HMDB31018; HMDB32211; HMDB34140; HMDB36217; HMDB36219; HMDB37311; HMDB38729; HMDB59900; HMDB61828; HMDB61829	; CHEBI:15720; CHEBI:45919; CHEBI:87536
214.049	TRUE	0.91309	266905	-2.15123e-05	C5H14NO6P	-H(-)	100	Glycerylphosphorylethanolamine		HMDB0000114; HMDB00114; HMDB0059660; HMDB59660	; CHEBI:16929
214.146	TRUE	0.860182	14594.3	-0.000863338	C11H21NO3	-H(-)	100	N-Nonanoylglycine		HMDB0013279; HMDB13279	; CHEBI:74439
214.155	TRUE	0.943027	8851.27	0.000896789	C10H21N3O2	-H(-)	100	Diethylcarbamazine N-oxide		HMDB0060817; HMDB60817
215.104	TRUE	0.969352	82713.5	-0.000132845	C9H16N2O4	-H(-)	100	Prolyl-Threonine		HMDB0029027; HMDB0029069; HMDB0038239; HMDB29027; HMDB29069; HMDB38239
215.107	TRUE	0.988845	76209.5	0.000420252	C14H16O2	-H(-)	100	3-[4-Hydroxy-3-(3-methyl-2-butenyl)phenyl]-2-propenal		HMDB0040833; HMDB0133178; HMDB40833
215.14	TRUE	0.942241	36595	-1.185e-05	C10H20N2O3	-H(-)	100	Valyl-Valine		HMDB0029140; HMDB29140
215.165	TRUE	0.949683	37338.8	0.000248061	C12H24O3	-H(-)	100	3-Hydroxydodecanoic acid		HMDB0000387; HMDB0002059; HMDB0010728; HMDB00387; HMDB0040169; HMDB02059; HMDB10728; HMDB40169	; CHEBI:36206; CHEBI:39567; CHEBI:43197
216.07	TRUE	0.888724	16492.6	-9.06611e-05	C9H15NO3S	-H(-)	100	Captopril		HMDB0015328; HMDB15328	; CHEBI:3380
216.099	TRUE	0.919787	22751.3	-0.000512065	C8H15N3O4	-H(-)	100	N-a-Acetylcitrulline		HMDB0000856; HMDB0028685; HMDB0028701; HMDB0028790; HMDB00856; HMDB28685; HMDB28701; HMDB28790	; CHEBI:49006
216.135	TRUE	0.602069	12893.8	-2.85712e-05	C9H19N3O3	-H(-)	100	Gamma-glutamyl-L-putrescine		HMDB0012230; HMDB0028692; HMDB0028944; HMDB0060442; HMDB12230; HMDB28692; HMDB28944; HMDB60442	; CHEBI:27749; CHEBI:48005
217.108	TRUE	0.972118	47807.8	0.00054958	C10H18O5	-H(-)	100	3-Hydroxysebacic acid		HMDB0000350; HMDB0000424; HMDB0002534; HMDB0029189; HMDB00350; HMDB00424; HMDB02534; HMDB29189	; CHEBI:89182; CHEBI:89312
217.119	TRUE	0.877026	48933	-5.77808e-05	C9H18N2O4	-H(-)	100	Meprobamate		HMDB0014515; HMDB0028916; HMDB0028938; HMDB0029042; HMDB0029043; HMDB0029074; HMDB0029137; HMDB0033675; HMDB0041313; HMDB0094712; HMDB14515; HMDB28916; HMDB28938; HMDB29042; HMDB29043; HMDB29074; HMDB29137; HMDB33675; HMDB41313; HMDB94712	; CHEBI:199389
217.135	TRUE	0.89861	15140.6	-0.000554742	C13H18N2O	-H(-)	100	5-Methoxydimethyltryptamine		HMDB0002004; HMDB0060625; HMDB02004; HMDB60625	; CHEBI:2086
217.985	TRUE	0.785157	9542.49	0.000992176	C6H6NO6P	-H(-)	100	4-Nitrophenyl phosphate		HMDB0060272; HMDB60272	CHEBI:17440
218.103	TRUE	0.962843	110840	0.000550583	C9H17NO5	-H(-)	100	Pantothenic acid		HMDB0000210; HMDB00210; HMDB0062717; HMDB62717	CHEBI:46905
219.034	TRUE	0.865737	38663.8	-0.000227663	C9H16S3	-H(-)	100	1-Propenyl 1-(1-propenylthio)propyl disulfide		HMDB0038967; HMDB38967
219.045	TRUE	0.861135	55046	-0.000972733	C7H12N2O4S	-H(-)	100	N-Acetyl-S-(N-methylcarbamoyl)cysteine		HMDB0041942; HMDB41942
219.081	TRUE	0.860483	30913.1	0.000196699	C8H16N2O3S	-H(-)	100	Alanyl-Methionine		HMDB0028693; HMDB0028788; HMDB0028966; HMDB0029124; HMDB28693; HMDB28788; HMDB28966; HMDB29124
220.083	TRUE	0.657198	21596.3	0.000128589	C8H15NO6	-H(-)	100	N-Acetylgalactosamine		HMDB0000212; HMDB0000215; HMDB0000533; HMDB0000803; HMDB0000835; HMDB0000853; HMDB0001129; HMDB0014288; HMDB00212; HMDB00215; HMDB0038751; HMDB00533; HMDB0062641; HMDB0062724; HMDB00803; HMDB00835; HMDB00853; HMDB01129; HMDB14288; HMDB38751; HMDB62641; HMDB62724	; CHEBI:17411; CHEBI:28009; CHEBI:28497; CHEBI:38156; CHEBI:40356; CHEBI:506227; CHEBI:63154
220.146	TRUE	0.505061	66902.9	-0.000903848	C12H19N3O	-H(-)	100	Procarbazine		HMDB0015299; HMDB15299	CHEBI:71417
221.067	TRUE	0.951825	38711.7	-0.000154959	C8H14O7	-H(-)	100	Ethyl glucuronide		HMDB0010325; HMDB0125202; HMDB0131286; HMDB10325	; CHEBI:87248
221.082	TRUE	0.945255	35485.3	0.000302989	C12H14O4	-H(-)	100	Monoisobutyl phthalic acid		HMDB0002056; HMDB0013247; HMDB0029226; HMDB0029470; HMDB0030725; HMDB0031668; HMDB0033776; HMDB0034056; HMDB0037130; HMDB0037681; HMDB0038563; HMDB0041379; HMDB0094660; HMDB0127824; HMDB0131283; HMDB0131284; HMDB0131285; HMDB0135689; HMDB0135900; HMDB0135904; HMDB0135906; HMDB02056; HMDB13247; HMDB29226; HMDB29470; HMDB30725; HMDB31668; HMDB33776; HMDB34056; HMDB37130; HMDB37681; HMDB38563; HMDB4…	; CHEBI:1156602; CHEBI:34698; CHEBI:544678; CHEBI:90038
221.094	TRUE	0.94105	25043	-0.000363193	C11H14N2O3	-H(-)	100	Glycyl-Phenylalanine		HMDB0028848; HMDB0028995; HMDB28848; HMDB28995
221.118	TRUE	0.908563	31375.3	0.000509653	C13H18O3	-H(-)	100	Annuionone B		HMDB0032121; HMDB0036819; HMDB0038894; HMDB0060565; HMDB0060698; HMDB0060920; HMDB0060921; HMDB0061943; HMDB0132941; HMDB0132943; HMDB0132945; HMDB0132946; HMDB0140966; HMDB0140967; HMDB32121; HMDB36819; HMDB38894; HMDB60565; HMDB60698; HMDB60920; HMDB60921; HMDB61943	; CHEBI:133197; CHEBI:18429; CHEBI:88836
221.134	TRUE	0.934227	16013.1	-5.1838e-05	C17H18	-H(-)	100	(all-E)-1,7,9-Heptadecatriene-11,13,15-triyne		HMDB0031260; HMDB31260
221.155	TRUE	0.901974	44686.5	-0.00027182	C14H22O2	-H(-)	100	Rishitin		HMDB0035593; HMDB0036790; HMDB0036791; HMDB0037605; HMDB0037820; HMDB0040178; HMDB35593; HMDB36790; HMDB36791; HMDB37605; HMDB37820; HMDB40178
222.078	TRUE	0.897019	21744.1	-0.000634587	C11H13NO4	-H(-)	100	N-Acetyl-L-tyrosine		HMDB0000866; HMDB0013068; HMDB00866; HMDB0094723; HMDB0094724; HMDB0094725; HMDB0094726; HMDB0094727; HMDB13068; HMDB94723; HMDB94724; HMDB94725; HMDB94726; HMDB94727	; CHEBI:21563
223.06	TRUE	0.936684	35196.5	0.000963243	C11H12O5	-H(-)	100	Elenolide		HMDB0030018; HMDB0032616; HMDB0034069; HMDB0041691; HMDB0127488; HMDB0128183; HMDB0128665; HMDB0128667; HMDB0128668; HMDB0128673; HMDB0128674; HMDB0140920; HMDB0141325; HMDB0142075; HMDB0142169; HMDB0142170; HMDB0142171; HMDB0142172; HMDB0142173; HMDB0142174; HMDB30018; HMDB32616; HMDB34069; HMDB41691	; CHEBI:15714; CHEBI:76350
223.097	TRUE	0.942145	46942.2	0.000515454	C12H16O4	-H(-)	100	Diplosporin		HMDB0030680; HMDB0030703; HMDB0032552; HMDB0032663; HMDB0036203; HMDB0040629; HMDB0040890; HMDB0124917; HMDB0124919; HMDB0124920; HMDB0125801; HMDB0127761; HMDB0127765; HMDB0135709; HMDB30680; HMDB30703; HMDB32552; HMDB32663; HMDB36203; HMDB40629; HMDB40890
223.109	TRUE	0.94007	20219.5	-0.000480296	C11H16N2O3	-H(-)	100	Butalbital		HMDB0014386; HMDB14386	; CHEBI:102524
223.133	TRUE	0.900821	37556.7	0.000554162	C13H20O3	-H(-)	100	Epoxyeremopetasinorol		HMDB0029670; HMDB0032679; HMDB0032689; HMDB0034564; HMDB0036583; HMDB0037244; HMDB0037726; HMDB0037730; HMDB0037736; HMDB0112084; HMDB29670; HMDB32679; HMDB32689; HMDB34564; HMDB36583; HMDB37244; HMDB37726; HMDB37730; HMDB37736	; CHEBI:15929
223.17	TRUE	0.893548	19058	0.000116197	C14H24O2	-H(-)	100	Goshuyic acid		HMDB0000560; HMDB0030426; HMDB0030427; HMDB0031015; HMDB0032053; HMDB0032342; HMDB0032524; HMDB0036424; HMDB0037814; HMDB0038246; HMDB0038259; HMDB0038260; HMDB0039129; HMDB00560; HMDB30426; HMDB30427; HMDB31015; HMDB32053; HMDB32342; HMDB32524; HMDB36424; HMDB37814; HMDB38246; HMDB38259; HMDB38260; HMDB39129	; CHEBI:70719
223.206	TRUE	0.797855	4099.62	0.000499221	C15H28O	-H(-)	100	5,10-Pentadecadien-1-ol		HMDB0031111; HMDB0032218; HMDB0040377; HMDB31111; HMDB32218; HMDB40377
224.103	TRUE	0.870513	14410	0.000648349	C10H15N3O3	-H(-)	100	Nnal-N-oxide		HMDB0041953; HMDB0062444; HMDB41953; HMDB62444	CHEBI:82574; CHEBI:82589
224.12	TRUE	0.755056	6725.06	-0.000336495	C14H15N3	-H(-)	100	4-(Dimethylamino)azobenzene		HMDB0032141; HMDB0034853; HMDB32141; HMDB34853	CHEBI:17903; CHEBI:4045
225.051	TRUE	0.953535	43213.1	0.00064968	C9H10N2O5	-H(-)	100	3-Nitrotyrosine		HMDB0001904; HMDB01904	; CHEBI:44454
225.077	TRUE	0.96855	67137.1	0.00014059	C11H14O5	-H(-)	100	3,4,5-Trimethoxyphenyl acetate		HMDB0031722; HMDB0035830; HMDB0041560; HMDB0041679; HMDB0041727; HMDB0060736; HMDB0124956; HMDB0128670; HMDB0128677; HMDB0133894; HMDB0141547; HMDB0141549; HMDB0142080; HMDB31722; HMDB35830; HMDB41560; HMDB41679; HMDB41727; HMDB60736
225.088	TRUE	0.954608	43595.9	-9.77733e-05	C10H14N2O4	-H(-)	100	Porphobilinogen		HMDB0000245; HMDB0014336; HMDB00245; HMDB14336	; CHEBI:17381; CHEBI:39585
225.113	TRUE	0.960141	105161	0.000494649	C12H18O4	-H(-)	100	Allixin		HMDB0040705; HMDB0059729; HMDB40705; HMDB59729	; CHEBI:89935
225.125	TRUE	0.952632	28003.8	-0.000169408	C11H18N2O3	-H(-)	100	Pentobarbital		HMDB0014457; HMDB0015440; HMDB14457; HMDB15440	CHEBI:2673; CHEBI:7983
225.15	TRUE	0.90383	22014.7	-0.000595384	C13H22O3	-H(-)	100	Methyl dihydrojasmonate		HMDB0031740; HMDB0037562; HMDB0040615; HMDB31740; HMDB37562; HMDB40615	; CHEBI:89741
225.186	TRUE	0.926022	38551.3	-3.54463e-05	C14H26O2	-H(-)	100	C14:1		HMDB0000499; HMDB0000521; HMDB0002000; HMDB0005051; HMDB0010732; HMDB0030921; HMDB0031029; HMDB0031073; HMDB0032152; HMDB0032321; HMDB0034561; HMDB0037188; HMDB0037189; HMDB0037227; HMDB0037228; HMDB0037369; HMDB0037633; HMDB0038056; HMDB0040228; HMDB00499; HMDB00521; HMDB0062243; HMDB0062248; HMDB0094671; HMDB02000; HMDB05051; HMDB10732; HMDB30921; HMDB31029; HMDB31073; HMDB32152; HMDB32321; HMD…	; CHEBI:131381; CHEBI:27781; CHEBI:37271; CHEBI:53206; CHEBI:70716
225.222	TRUE	0.882069	5016.44	0.000489789	C15H30O	-H(-)	100	Pentadecanal		HMDB0031078; HMDB0031081; HMDB0059813; HMDB31078; HMDB31081; HMDB59813	; CHEBI:17302
226.999	TRUE	0.821294	95708	0.000520732	C13H8S2	-H(-)	100	5-Ethynyl-5''-(1-propynyl)-2,2''-bithiophene		HMDB0029735; HMDB29735
227.033	TRUE	0.931748	19894.5	-0.000137642	C6H13O7P	-H(-)	100	Mevalonic acid-5P		HMDB0001343; HMDB01343	CHEBI:17436
227.045	TRUE	0.929242	21431.7	-0.000689175	C5H13N2O6P	-H(-)	100	L-2-Aminoethyl seryl phosphate		HMDB0031950; HMDB31950	CHEBI:15916
227.055	TRUE	0.943271	37934.6	0.000759974	C10H12O6	-H(-)	100	2-(2,3,5-trihydroxy-4-methoxyphenyl)propanoic acid		HMDB0125034; HMDB0125049; HMDB0125592; HMDB0125596; HMDB0141334; HMDB0142089
227.092	TRUE	0.970012	88806.5	0.00068493	C11H16O5	-H(-)	100	Propyl propane thiosulfonate		HMDB0032496; HMDB32496
227.105	TRUE	0.977004	52393.9	-0.000990519	C10H16N2O4	-H(-)	100	Prolylhydroxyproline		HMDB0006695; HMDB0028871; HMDB0029018; HMDB0040573; HMDB0094651; HMDB06695; HMDB28871; HMDB29018; HMDB40573; HMDB94651	; CHEBI:132991; CHEBI:74767
227.128	TRUE	0.942547	49050.1	0.000759684	C12H20O4	-H(-)	100	Traumatic acid		HMDB0000933; HMDB0030994; HMDB00933; HMDB30994	; CHEBI:545687
227.14	TRUE	0.94438	42569.6	-4.38736e-05	C11H20N2O3	-H(-)	100	Isoleucylproline		HMDB0011174; HMDB0011175; HMDB0028915; HMDB0028937; HMDB11174; HMDB11175; HMDB28915; HMDB28937
227.202	TRUE	0.988792	497179	-0.000236703	C14H28O2	-H(-)	100	C14:0		HMDB0000806; HMDB0002221; HMDB0031072; HMDB0032318; HMDB0032548; HMDB0033788; HMDB0034461; HMDB0036216; HMDB0037312; HMDB0037495; HMDB0038034; HMDB0038969; HMDB0059865; HMDB0061781; HMDB00806; HMDB02221; HMDB31072; HMDB32318; HMDB32548; HMDB33788; HMDB34461; HMDB36216; HMDB37312; HMDB37495; HMDB38034; HMDB38969; HMDB59865; HMDB61781	; CHEBI:23580; CHEBI:28875; CHEBI:43722; CHEBI:542954; CHEBI:87490; CHEBI:87570; CHEBI:90062
228.066	TRUE	0.899535	14588.7	0.000450742	C13H11NO3	-H(-)	100	gamma-Fagarine		HMDB0030195; HMDB0037614; HMDB30195; HMDB37614	; CHEBI:521306
228.099	TRUE	0.965644	43824.5	0.000253905	C9H15N3O4	-H(-)	100	Asparaginyl-Proline		HMDB0028739; HMDB0029012; HMDB28739; HMDB29012
228.173	TRUE	0.93318	18917.5	-0.000818454	C11H23N3O2	-H(-)	100	N1,N8-Diacetylspermidine		HMDB0041947; HMDB41947
228.929	TRUE	0.804479	219715	-0.000928244	C8H6S4	-H(-)	100	Di-2-thienyl disulfide		HMDB0037173; HMDB37173
229.012	TRUE	0.960793	49564.4	-0.000258748	C5H11O8P	-H(-)	100	Pentose P		HMDB0000618; HMDB0000868; HMDB0001489; HMDB0001548; HMDB0002033; HMDB0002694; HMDB0006212; HMDB0006534; HMDB0011734; HMDB0012195; HMDB00618; HMDB00868; HMDB01489; HMDB01548; HMDB02033; HMDB02694; HMDB06212; HMDB06534; HMDB11734; HMDB12195	; CHEBI:15807; CHEBI:16241; CHEBI:16300; CHEBI:16332; CHEBI:17363; CHEBI:52742; CHEBI:71687
229.084	TRUE	0.960998	39741.3	-0.000982334	C9H14N2O5	-H(-)	100	Aspartyl-L-proline		HMDB0002335; HMDB0028761; HMDB0029013; HMDB0029756; HMDB0031701; HMDB0039110; HMDB02335; HMDB28761; HMDB29013; HMDB29756; HMDB31701; HMDB39110
229.12	TRUE	0.970375	65140.5	-0.000833975	C10H18N2O4	-H(-)	100	Hydroxyprolyl-Valine		HMDB0028876; HMDB0029128; HMDB28876; HMDB29128
229.156	TRUE	0.959007	109463	-8.90811e-05	C11H22N2O3	-H(-)	100	Isoleucyl-Valine		HMDB0028920; HMDB0028942; HMDB0029130; HMDB0029131; HMDB28920; HMDB28942; HMDB29130; HMDB29131
229.181	TRUE	0.938838	258827	-6.23973e-05	C13H26O3	-H(-)	100	3-[[5-Methyl-2-(1-methylethyl)cyclohexyl]oxy]-1,2-propanediol		HMDB0036133; HMDB0061655; HMDB36133; HMDB61655
231.135	TRUE	0.88138	70769.2	0.00026602	C10H20N2O4	-H(-)	100	Spermic acid 2		HMDB0013075; HMDB0028917; HMDB0028939; HMDB0029064; HMDB0029065; HMDB13075; HMDB28917; HMDB28939; HMDB29064; HMDB29065
233.009	TRUE	0.83273	87651.3	0.000898467	C12H10OS2	-H(-)	100	4-[2,2''-Bithiophen-5-yl]-3-butyn-1-ol		HMDB0034453; HMDB34453	CHEBI:16887
233.079	TRUE	0.951826	28921.9	-0.000997641	C8H14N2O6	-H(-)	100	L-beta-aspartyl-L-threonine		HMDB0011169; HMDB0028763; HMDB0028828; HMDB0029038; HMDB0029057; HMDB0029158; HMDB11169; HMDB28763; HMDB28828; HMDB29038; HMDB29057; HMDB29158	; CHEBI:73509
233.117	TRUE	0.930935	30758.7	0.000840069	C14H18O3	-H(-)	100	(10S,11S)-Pterosin C		HMDB0030763; HMDB0036046; HMDB0036607; HMDB0038218; HMDB0133171; HMDB0133172; HMDB0133173; HMDB0133174; HMDB0133175; HMDB0133176; HMDB0133177; HMDB30763; HMDB36046; HMDB36607; HMDB38218
233.154	TRUE	0.900685	73217.9	0.000380505	C15H22O2	-H(-)	100	Valerenic acid		HMDB0030016; HMDB0031349; HMDB0032081; HMDB0033252; HMDB0033253; HMDB0033960; HMDB0034562; HMDB0034742; HMDB0034956; HMDB0035202; HMDB0035407; HMDB0035408; HMDB0035413; HMDB0035639; HMDB0035794; HMDB0035869; HMDB0035889; HMDB0035935; HMDB0036035; HMDB0036390; HMDB0036392; HMDB0036427; HMDB0036449; HMDB0036466; HMDB0036647; HMDB0037038; HMDB0037391; HMDB0037640; HMDB0037710; HMDB0037739; HMDB00381…	; CHEBI:80811
234.149	TRUE	0.863479	8834.46	0.000586652	C14H21NO2	-H(-)	100	N,N-Didesmethyltramadol		HMDB0060849; HMDB0060851; HMDB60849; HMDB60851
235.037	TRUE	0.924237	24256	-4.45442e-05	C11H12N2S2	-H(-)	100	Brassinin		HMDB0033350; HMDB33350	; CHEBI:38119
235.061	TRUE	0.922426	20495.6	0.000207028	C12H12O5	-H(-)	100	Dillapional		HMDB0030582; HMDB0030858; HMDB0033096; HMDB0040407; HMDB0128676; HMDB0137293; HMDB30582; HMDB30858; HMDB33096; HMDB40407
235.133	TRUE	0.931235	40682.2	0.000760771	C14H20O3	-H(-)	100	Heptyl 4-hydroxybenzoate		HMDB0034462; HMDB0040778; HMDB34462; HMDB40778	; CHEBI:17879
235.17	TRUE	0.483222	33443.5	0.00064794	C15H24O2	-H(-)	100	Capsidiol		HMDB0002352; HMDB0030891; HMDB0030916; HMDB0030920; HMDB0031348; HMDB0032048; HMDB0032292; HMDB0032681; HMDB0033083; HMDB0033104; HMDB0034714; HMDB0034722; HMDB0035032; HMDB0035040; HMDB0035127; HMDB0035147; HMDB0035301; HMDB0035648; HMDB0035827; HMDB0036446; HMDB0036549; HMDB0036668; HMDB0036680; HMDB0036687; HMDB0037393; HMDB0037906; HMDB0038027; HMDB0038122; HMDB0038144; HMDB0038178; HMDB00395…	; CHEBI:28283; CHEBI:545749
235.206	TRUE	0.835392	2801.48	0.000964695	C16H28O	-H(-)	100	3-(5,6,6-Trimethylbicyclo[2.2.1]hept-1-yl)cyclohexanol		HMDB0031851; HMDB0036831; HMDB31851; HMDB36831
236.08	TRUE	0.905049	16056.3	-0.000961364	C9H11N5O3	-H(-)	100	Sepiapterin		HMDB0000238; HMDB0000468; HMDB0000633; HMDB0000817; HMDB0001195; HMDB0002263; HMDB00238; HMDB0029928; HMDB00468; HMDB00633; HMDB00817; HMDB01195; HMDB02263; HMDB29928	; CHEBI:17804; CHEBI:63931; CHEBI:74688; CHEBI:74689; CHEBI:804632
236.093	TRUE	0.926998	27272.8	-0.000142931	C12H15NO4	-H(-)	100	Salsoline-1-carboxylate		HMDB0013067; HMDB0032775; HMDB0062175; HMDB0139939; HMDB13067; HMDB32775; HMDB62175
237.077	TRUE	0.944554	50653.5	2.78514e-06	C12H14O5	-H(-)	100	3,4,5-Trimethoxycinnamic acid		HMDB0002511; HMDB0011721; HMDB0031771; HMDB0124869; HMDB0128658; HMDB0128659; HMDB0128697; HMDB02511; HMDB11721; HMDB31771
237.091	TRUE	0.947508	59544.3	0.000618066	C8H18N2O4S	-H(-)	100	15(R)-hydroperoxy-EPE		HMDB0062295; HMDB62295	; CHEBI:42334
237.149	TRUE	0.920119	36618.6	0.000668798	C14H22O3	-H(-)	100	Geranyl acetoacetate		HMDB0038256; HMDB0112083; HMDB38256
237.185	TRUE	0.838782	9817.17	0.000594361	C15H26O2	-H(-)	100	Geranyl 3-methylbutanoate		HMDB0029350; HMDB0030428; HMDB0031383; HMDB0031384; HMDB0032054; HMDB0032209; HMDB0032291; HMDB0032343; HMDB0033228; HMDB0034673; HMDB0035287; HMDB0035887; HMDB0036032; HMDB0036730; HMDB0036880; HMDB0037195; HMDB0037279; HMDB0037284; HMDB0038136; HMDB0038138; HMDB0038196; HMDB0038197; HMDB0038247; HMDB0038248; HMDB0038250; HMDB0039130; HMDB0039745; HMDB0040273; HMDB0040281; HMDB0041589; HMDB29350…
237.222	TRUE	0.805272	6302.41	0.000171576	C16H30O	-H(-)	100	3-Methylcyclopentadecanone		HMDB0034181; HMDB0037544; HMDB0060482; HMDB34181; HMDB37544; HMDB60482	; CHEBI:17585
238.037	TRUE	0.809782	11352.1	-0.00084252	C10H9NO6	-H(-)	100	2-{[hydroxy(6-hydroxy-2H-1,3-benzodioxol-5-yl)methylidene]amino}acetic acid		HMDB0129401
238.059	TRUE	0.836066	18499.3	-0.00063156	C8H9N5O4	-H(-)	100	9-Carboxymethoxymethylguanine		HMDB0060805; HMDB60805
238.095	TRUE	0.890121	14362.3	-0.000294984	C9H13N5O3	-H(-)	100	Dihydrobiopterin		HMDB0000038; HMDB0002065; HMDB0002215; HMDB00038; HMDB0013031; HMDB0013642; HMDB02065; HMDB02215; HMDB13031; HMDB13642	; CHEBI:17248; CHEBI:64277
239.016	TRUE	0.913298	23135.9	0.000363316	C6H12N2O4S2	-H(-)	100	L-Cystine		HMDB0000192; HMDB00192	CHEBI:16283
239.059	TRUE	0.953045	89540	0.000952569	C9H20OS3	-H(-)	100	Propyl 1-(propylsulfinyl)propyl disulfide		HMDB0033071; HMDB33071
239.092	TRUE	0.963417	70716.3	0.000517251	C12H16O5	-H(-)	100	3-(3,4,5-Trimethoxyphenyl)propanoic acid		HMDB0030254; HMDB0038627; HMDB0041756; HMDB0061112; HMDB0062776; HMDB0125802; HMDB0125804; HMDB0127748; HMDB0127826; HMDB0128672; HMDB0128705; HMDB0128721; HMDB0142074; HMDB30254; HMDB38627; HMDB41756; HMDB61112; HMDB62776	; CHEBI:41254; CHEBI:583580
239.108	TRUE	0.966753	30143.6	-9.22145e-05	C16H16O2	-H(-)	100	Obtustyrene		HMDB0030672; HMDB0030722; HMDB0030881; HMDB0035009; HMDB0135605; HMDB0135612; HMDB30672; HMDB30722; HMDB30881; HMDB35009	; CHEBI:489746
239.165	TRUE	0.917518	20662.7	0.000303502	C14H24O3	-H(-)	100	L-Menthyl acetoacetate		HMDB0032369; HMDB32369
239.202	TRUE	0.794961	16050	-3.52292e-05	C15H28O2	-H(-)	100	C15:1		HMDB0029765; HMDB0032347; HMDB0034455; HMDB0036426; HMDB0037190; HMDB0037211; HMDB0037229; HMDB0038954; HMDB0039715; HMDB0040997; HMDB29765; HMDB32347; HMDB34455; HMDB36426; HMDB37190; HMDB37211; HMDB37229; HMDB38954; HMDB39715; HMDB40997	; CHEBI:46643
239.998	TRUE	0.910203	7801.88	-0.000568011	C9H7NO5S	-H(-)	100	Indole-3-carboxilic acid-O-sulphate		HMDB0060002; HMDB60002	; CHEBI:89621
240.099	TRUE	0.901701	17265.7	-0.000142359	C10H15N3O4	-H(-)	100	5-Methyldeoxycytidine		HMDB0002224; HMDB0060750; HMDB02224; HMDB60750	; CHEBI:27964
241.013	TRUE	0.855822	95844.1	-0.000652202	C6H11O8P	-H(-)	100	Inositol cyclic phosphate		HMDB0001125; HMDB0011748; HMDB01125; HMDB11748	CHEBI:18426
241.017	TRUE	0.558383	74354.6	0.000911686	C10H10O5S	-H(-)	100	[(2Z)-3-oxo-2-(phenylmethylidene)propoxy]sulfonic acid		HMDB0133624; HMDB0133627; HMDB0133630; HMDB0133757; HMDB0133759; HMDB0133761
241.072	TRUE	0.974528	69004.8	-0.00018105	C11H14O6	-H(-)	100	Genipinic acid		HMDB0038126; HMDB0039136; HMDB0128185; HMDB0135754; HMDB0141545; HMDB38126; HMDB39136
241.084	TRUE	0.968178	51538.9	-0.000531595	C10H14N2O5	-H(-)	100	Thymidine		HMDB0000273; HMDB0015394; HMDB00273; HMDB15394	; CHEBI:17748; CHEBI:63624
241.16	TRUE	0.90496	20421.3	-0.000248749	C17H22O	-H(-)	100	(Z,Z)-2,9,16-Heptadecatriene-4,6-diyn-8-ol		HMDB0032674; HMDB0033693; HMDB32674; HMDB33693
241.182	TRUE	0.944689	47737.5	-0.000968583	C14H26O3	-H(-)	100	3-Oxotetradecanoic acid		HMDB0010730; HMDB0030982; HMDB0032370; HMDB10730; HMDB30982; HMDB32370	; CHEBI:37270
241.218	TRUE	0.967318	169293	-0.000350707	C15H30O2	-H(-)	100	C15:0		HMDB0000826; HMDB0030469; HMDB0032250; HMDB0032328; HMDB0036218; HMDB0036220; HMDB0037306; HMDB0038907; HMDB0040998; HMDB0041588; HMDB0059820; HMDB0059833; HMDB0061707; HMDB00826; HMDB30469; HMDB32250; HMDB32328; HMDB36218; HMDB36220; HMDB37306; HMDB38907; HMDB40998; HMDB41588; HMDB59820; HMDB59833; HMDB61707	; CHEBI:32361; CHEBI:39250; CHEBI:42504; CHEBI:447965
242.176	TRUE	0.956296	73812.9	0.000518012	C13H25NO3	-H(-)	100	N-Undecanoylglycine		HMDB0013286; HMDB13286	; CHEBI:74438
242.997	TRUE	0.941088	24909.1	-0.000493498	C9H8O6S	-H(-)	100	(2E)-3-[3-(sulfooxy)phenyl]prop-2-enoic acid		HMDB0124975; HMDB0125166; HMDB0127985; HMDB0128093; HMDB0134054
243.052	TRUE	0.949587	66657.3	-0.000936958	C10H12O7	-H(-)	100	1-O-Galloylglycerol		HMDB0039177; HMDB39177
243.063	TRUE	0.979056	103279	-0.000430237	C9H12N2O6	-H(-)	100	Uridine		HMDB0000296; HMDB0000767; HMDB0006075; HMDB00296; HMDB00767; HMDB06075	CHEBI:16704; CHEBI:17802
243.099	TRUE	0.979955	52321.6	-0.000274402	C10H16N2O5	-H(-)	100	Glutamylproline		HMDB0028827; HMDB0028864; HMDB0029016; HMDB0029157; HMDB0029439; HMDB28827; HMDB28864; HMDB29016; HMDB29157; HMDB29439	; CHEBI:73508
243.123	TRUE	0.961789	73768.9	0.000754934	C12H20O5	-H(-)	100	Polyethylene, oxidized		HMDB0032472; HMDB32472
243.136	TRUE	0.960454	53286	-0.00077438	C11H20N2O4	-H(-)	100	Hydroxyprolyl-Isoleucine		HMDB0028866; HMDB0028867; HMDB0028908; HMDB0028930; HMDB28866; HMDB28867; HMDB28908; HMDB28930
243.16	TRUE	0.971289	98743.8	-0.000242725	C13H24O4	-H(-)	100	1,11-Undecanedicarboxylic acid		HMDB0002327; HMDB0036141; HMDB0037184; HMDB02327; HMDB36141; HMDB37184	; CHEBI:73718
243.171	TRUE	0.958823	85155.1	0.000270134	C12H24N2O3	-H(-)	100	Isoleucyl-Isoleucine		HMDB0028910; HMDB0028911; HMDB0028932; HMDB0028933; HMDB28910; HMDB28911; HMDB28932; HMDB28933	; CHEBI:6418
244.108	TRUE	0.825214	16345.2	0.000941942	C13H15N3O2	-H(-)	100	OR-1896		HMDB0060861; HMDB60861
244.131	TRUE	0.916368	32257.8	-0.000272072	C10H19N3O4	-H(-)	100	Asparaginyl-Isoleucine		HMDB0028734; HMDB0028735; HMDB0028810; HMDB0028902; HMDB0028924; HMDB0029125; HMDB0029141; HMDB28734; HMDB28735; HMDB28810; HMDB28902; HMDB28924; HMDB29125; HMDB29141
244.17	TRUE	0.902745	18565.6	0.000654441	C16H23NO	-H(-)	100	Dezocine		HMDB0015340; HMDB15340	CHEBI:4474
245.013	TRUE	0.96254	71185.5	-7.64706e-06	C9H10O6S	-H(-)	100	3-[3-(Sulfooxy)phenyl]propanoic acid		HMDB0094710; HMDB0125171; HMDB0128001; HMDB0130016; HMDB0134064; HMDB0134069; HMDB0134071; HMDB0134074; HMDB0134080; HMDB0134083; HMDB94710	; CHEBI:64414
245.096	TRUE	0.973777	55464.3	0.000615771	C10H18N2O3S	-H(-)	100	Methionyl-Proline		HMDB0028981; HMDB0029023; HMDB28981; HMDB29023
245.115	TRUE	0.965312	49230.1	-0.000461545	C10H18N2O5	-H(-)	100	L-beta-aspartyl-L-leucine		HMDB0011166; HMDB0011172; HMDB0028756; HMDB0028757; HMDB0028832; HMDB0028903; HMDB0028925; HMDB0029126; HMDB0029162; HMDB0059717; HMDB11166; HMDB11172; HMDB28756; HMDB28757; HMDB28832; HMDB28903; HMDB28925; HMDB29126; HMDB29162; HMDB59717	; CHEBI:68846; CHEBI:68848
246.072	TRUE	0.914834	12869.1	0.00070751	C8H13N3O6	-H(-)	100	Asparaginyl-Aspartic acid		HMDB0028727; HMDB0028748; HMDB28727; HMDB28748
[truncated: 651 more rows]

## Sheet: intensities
Dataset 3
[truncated: 1,236 more rows]
