# Supplementary material for: Chemotherapy-driven intestinal dysbiosis and indole-3-propionic acid rewire myelopoiesis to promote a metastasis-refractory state
Source: Nat Commun. 2025 Dec 15;17:832. doi: 10.1038/s41467-025-67169-7 (PMC12827274; doi:10.1038/s41467-025-67169-7)
Supplement: Supplementary file 6 — Supplementary Dataset 4 [file 41467_2025_67169_MOESM6_ESM.xlsx]

## Sheet: Sheet1
Dataset 4
Description: CYTOF imaging cell type population
Cell type explanation
KC	Kupffer cells (CD11b- F4/80+ Ly6G- cells)
LSEC	Liver sinusoidal endothelial cells (CD206+ CD31+ cells)
CD3	CD3+CD4-CD8-
Myeloids	CD11b+ F4/80- Ly6G- cells
Neutrophil like	CD11b+ F4/80- Ly6G+ cells
Macrophages/monocyte	CD11b+ F4/80+ Ly6G- cells
Hep_IM	Intermediate zone hepatocytes (no E-cadherin or Glutamate synthase)
Hep_PP	Periportal zone hepatocytes (with E-cadherin)
Hep_PC	Periportal zone hepatocytes (with Glutamate synthase)
Tumor	Cells with extreme E-cadherin and CK-7 levels
BEC	Biliary epithelial cells, also Cholangiocytes (high E-cadherin and CK-7)
Tregs	Foxp3+ CD4 cells
EC_CD31	Endothelial cell with just CD31+
EC_aSMA	Endothelial cell with both CD31+ and aSMA+
