# Supplementary material for: Chemotherapy-driven intestinal dysbiosis and indole-3-propionic acid rewire myelopoiesis to promote a metastasis-refractory state
Source: Nat Commun. 2025 Dec 15;17:832. doi: 10.1038/s41467-025-67169-7 (PMC12827274; doi:10.1038/s41467-025-67169-7)
Supplement: Supplementary file 7 — Supplementary Dataset 5 [file 41467_2025_67169_MOESM7_ESM.xlsx]

## Sheet: 10um versus control
Dataset 5
Related to figure 6.Genes differentially expressed in BM cells treated in MDSC inducing medium, control versus 10uM IPA; Differential gene expression analysis was performed using DESeq2
symbol	baseMean	log2FoldChange	Wald stat	pvalue	padj
Gm23935	2759.17	-1.41292	-5.25053	1.5166e-07	5.09109e-05
Ccne1	1246.37	-0.1001	-1.25673	0.20885	0.808221
G3bp1	8127.21	-0.100109	-1.56	0.118759	0.689615
Gm18194	44.9951	-1.4054	-3.31121	0.000928944	0.0464439
Stfa1	2789.51	-1.12214	-8.84742	8.95654e-19	4.20927e-15
BC100530	5707.34	-0.973515	-8.86472	7.66959e-19	4.20927e-15
Stfa2	3046.5	-0.919274	-6.63171	3.31819e-11	2.97518e-08
Stfa3	1558.99	-0.877437	-6.62915	3.37633e-11	2.97518e-08
Gm24270	375.943	-0.875644	-4.71049	2.47125e-06	0.000490735
Panct2	132.003	-0.757519	-4.06097	4.88689e-05	0.00506619
Ctla2a	130.103	-0.70028	-3.77173	0.000162123	0.0129139
Stfa2l1	2998.54	-0.645064	-6.40927	1.4622e-10	1.14531e-07
Scand1	255.662	-0.639878	-3.76018	0.000169791	0.0131532
Sept5	440.693	-0.489755	-3.65202	0.000260186	0.0183418
9930021J03Rik	772.485	-0.100109	-0.57406	0.565927	0.943153
Pcgf2	122.298	-0.10012	-0.613212	0.539736	0.935988
Nedd4	6420.89	-0.476016	-5.70233	1.18183e-08	5.17104e-06
Zfp180	633.222	-0.100162	-0.964175	0.334958	0.883174
Ssbp2	241.482	-0.474918	-3.45096	0.000558605	0.0316296
Slc37a1	443.975	-0.466319	-3.53984	0.000400366	0.0255419
Gm5483	10213.1	-0.43333	-4.60167	4.19114e-06	0.000747985
Olfml2b	886.494	-0.424208	-3.67482	0.000238013	0.0173873
Klf5	436.299	-0.42366	-3.58077	0.00034258	0.0228912
Prom1	1203.51	-0.391736	-3.79628	0.000146882	0.01204
Bora	653.519	-0.388413	-3.99308	6.52205e-05	0.00643951
Pknox2	961.454	-0.38725	-3.96523	7.33251e-05	0.00712973
Ms4a3	5427.56	-0.382003	-3.37543	0.000737	0.0392278
Samd5	562.612	-0.373678	-3.65631	0.000255876	0.0181286
BC035044	836.37	-0.362264	-3.57439	0.000351041	0.0232363
Lipg	12592.9	-0.359418	-4.58221	4.60089e-06	0.000794045
Thy1	5199.85	-0.355467	-3.82404	0.000131282	0.0110835
Dalrd3	286.021	-0.353137	-3.32383	0.000887918	0.0451941
Cd47	11115	-0.1002	-1.56046	0.11865	0.689615
Megf9	3041.07	-0.349913	-5.28864	1.2323e-07	4.34354e-05
Pxylp1	570.535	-0.348032	-3.35833	0.000784145	0.040871
Lcn2	51566.6	-0.33906	-3.88317	0.000103102	0.00925879
Chil3	126990	-0.332629	-4.46978	7.83004e-06	0.00114995
Fut8	1107.68	-0.32683	-3.40676	0.000657382	0.0355112
Prkd2	1495.37	-0.324475	-4.37511	1.21371e-05	0.00167766
Rfx1	604.82	-0.100254	-0.913116	0.361182	0.894956
Mfsd6	979.149	-0.319635	-3.59456	0.000324944	0.0221323
Rspry1	1479.18	-0.100254	-1.30691	0.191242	0.791265
Vps37b	597.795	-0.314057	-3.69387	0.000220871	0.0162228
4930438A08Rik	641.178	-0.311018	-3.62583	0.000288038	0.0200052
Inpp1	486.622	-0.308485	-3.54064	0.000399152	0.0255419
Hdc	1562.48	-0.303389	-3.61131	0.000304653	0.0209606
Prickle3	362.115	-0.100268	-0.640188	0.52205	0.932245
Cebpe	2254.36	-0.302551	-3.93601	8.28488e-05	0.00789246
Fam107b	8437.61	-0.292501	-4.30979	1.63406e-05	0.00209442
Mapk13	1218.15	-0.291933	-3.88942	0.000100482	0.00914001
Lbr	5432.06	-0.283947	-4.32716	1.51048e-05	0.00202058
Rbm38	1140.54	-0.282194	-3.46207	0.000536046	0.0307224
Tuba4a	9702.78	-0.281501	-3.28744	0.00101104	0.0496675
Hmgn2	12226.9	-0.276428	-4.65148	3.29567e-06	0.00063088
Ssbp3	809.103	-0.268776	-3.46812	0.000524115	0.0302848
Gsr	11702.6	-0.268563	-5.12	3.05539e-07	9.12643e-05
Sgms2	5114.8	-0.267049	-4.27219	1.93566e-05	0.00241512
Ncapg2	2257.01	-0.266867	-4.78969	1.6704e-06	0.000356833
Usp37	893.313	-0.263499	-3.47714	0.0005068	0.0294048
Limd2	4636.37	-0.260102	-3.75459	0.000173624	0.0133766
Arhgap19	3211.27	-0.255549	-3.53087	0.000414201	0.0259548
Spn	7305.77	-0.235534	-4.17734	2.94941e-05	0.00336878
Pak1	1630.84	-0.232861	-3.58512	0.000336928	0.0226435
Rpia	1815.42	-0.226388	-3.48142	0.000498762	0.0293002
Nadk	9695.11	-0.215619	-3.53554	0.000406939	0.0257201
Tcp11l2	1119.58	-0.100282	-0.763023	0.44545	0.919487
Ikzf1	6369.26	-0.205636	-3.41244	0.000643844	0.0350485
Arhgdib	19465	-0.197957	-3.43701	0.000588176	0.0327774
Nup107	1750.08	-0.195863	-3.49295	0.000477715	0.0286609
Plaur	12021.5	0.173488	4.03612	5.43431e-05	0.00551211
Pold2	838.605	-0.1003	-1.05674	0.290628	0.865291
Tlr13	3820.54	0.202742	3.28562	0.00101759	0.0498158
Plekhb2	3094.03	0.206104	3.4896	0.000483741	0.0287775
Neurl3	2563.08	-0.100317	-1.3379	0.180929	0.781649
Tpm4	9623.01	0.208019	4.55866	5.14799e-06	0.0008539
Ell2	1308.56	0.219051	3.48563	0.000490975	0.0289634
Rbpj	10462	0.222717	4.43539	9.19049e-06	0.00129577
Tmem189	2978.88	0.224815	3.78294	0.000154986	0.0125583
Pnpla8	1622.28	-0.100321	-1.37106	0.170355	0.774537
Got1	1389.18	0.225045	3.3783	0.000729348	0.0392278
Tle2	18.9229	-0.100339	-0.22296	0.823566	0.985209
Ctsa	9366.82	0.230614	3.79866	0.000145479	0.01204
Sfxn3	1091.31	0.237147	3.699	0.000216452	0.0160619
Rab11fip5	1715.95	0.241239	3.53445	0.000408632	0.0257201
Dab2	6235.68	0.241737	3.61121	0.000304767	0.0209606
Il1rn	15649.7	0.242663	3.32118	0.000896376	0.0453459
Ccr5	6839.21	0.243551	3.95439	7.67312e-05	0.00740981
Btg1	10307.5	0.244584	4.33945	1.42838e-05	0.00195522
Slc30a4	1302.48	0.247891	3.37694	0.000732976	0.0392278
Mmp8	36043.5	0.250453	3.48807	0.000486519	0.0288211
Lrpap1	4822.99	0.254436	4.58083	4.63144e-06	0.000794045
Cd84	4329.62	0.25479	3.66511	0.000247229	0.0176938
Plekho1	2365.11	0.25493	3.58896	0.000331996	0.0225039
Bin1	1974.4	0.256442	4.19106	2.77656e-05	0.00326222
Nek6	4333.45	0.259381	4.96219	6.97013e-07	0.000172407
Nfkb2	3077.84	-0.100339	-1.1569	0.247314	0.836571
Comt	1571.83	0.261177	3.43084	0.000601714	0.0332689
Anxa4	9111.02	0.26154	3.72386	0.000196199	0.0149101
Idh1	4174.66	0.264816	4.3129	1.61126e-05	0.00208414
Tubb6	3745	0.277184	3.79649	0.000146759	0.01204
Sept8	927.556	0.282968	3.44263	0.000576079	0.0323591
Blm	1009.89	-0.100429	-0.895597	0.370468	0.899719
Msr1	8824.78	0.285568	4.27292	1.92929e-05	0.00241512
Sema6b	817.659	0.287304	3.72468	0.000195561	0.0149101
Piwil2	567.95	0.287814	3.59759	0.000321174	0.0219817
Dync2h1	219.239	-0.100435	-0.705383	0.480572	0.924125
Plod1	1551.29	0.28988	3.55775	0.000374048	0.0241672
Pld3	3619.52	0.292717	3.52601	0.000421868	0.0260873
Mtss1	2967.23	0.292766	3.49151	0.000480305	0.0286942
Adipor2	9832	-0.100522	-1.63919	0.101173	0.659048
Cd68	6399.19	0.293497	3.29793	0.000974006	0.0481897
Dpysl2	1034.96	0.294767	3.99172	6.5596e-05	0.00643951
Pde4a	614.206	-0.100534	-0.879511	0.379124	0.902888
Ecm1	1170.35	0.297856	3.87996	0.000104476	0.00926416
Olr1	1275.62	0.302493	3.63212	0.000281097	0.0196891
Prune2	1568.84	0.305072	3.40798	0.000654447	0.0354887
Rin2	2174.43	0.30556	3.93605	8.28347e-05	0.00789246
Nab2	627.909	0.306664	3.35597	0.000790884	0.040871
Cln8	915.205	0.311164	3.2979	0.000974115	0.0481897
Ifi209	783.044	0.313288	3.57714	0.000347379	0.0231023
Lgals3bp	3567.23	0.31999	3.32443	0.000885999	0.0451941
Zcchc24	400.105	0.322906	3.28824	0.00100815	0.0496675
Ahcyl2	1585.21	0.324481	3.92058	8.8335e-05	0.00819914
Rcor1	3175.47	-0.100602	-1.21924	0.222753	0.820479
Serpinb2	7072.08	0.324993	3.72322	0.000196701	0.0149101
Asph	1130.31	0.325696	3.31256	0.000924455	0.046384
Slc37a2	951.984	0.32579	4.33615	1.45002e-05	0.00196576
Plin2	4441.49	0.328331	4.85967	1.17579e-06	0.000267378
Pkib	778.688	0.32944	3.3253	0.000883248	0.0451941
Pla2g7	7438.77	0.330319	4.45138	8.53204e-06	0.00121508
Smpdl3a	1337.92	0.330745	3.455	0.000550298	0.0312849
Adam8	14565	0.331241	4.25175	2.12107e-05	0.00257802
Ctss	22590.8	0.335064	3.35579	0.000791389	0.040871
Vat1	5993.23	0.335619	3.71217	0.000205492	0.0154108
Tcf4	700.34	0.341222	3.63121	0.000282091	0.0196891
Lmbr1l	398.006	-0.100613	-0.715092	0.474552	0.924125
Mmp19	3610.74	0.342309	3.85322	0.000116572	0.0102084
Zbp1	665.267	0.3439	3.71511	0.000203115	0.015314
Arap2	810.483	0.348349	3.88017	0.000104386	0.00926416
Tnip3	1441.33	0.3503	3.36591	0.000762916	0.040286
Ccl6	89872.5	0.351798	3.58485	0.000337268	0.0226435
1700007L15Rik	20.8969	-0.100665	-0.251719	0.801258	0.982035
Fam20c	5165.89	0.352134	4.00828	6.11629e-05	0.00611586
Sulf2	1504.97	0.352636	3.56643	0.000361882	0.0237266
Pilra	6872.06	-0.100688	-1.81875	0.0689494	0.572221
Mgl2	10316	0.360126	4.63159	3.62873e-06	0.000673178
Zbtb26	75.7931	-0.100729	-0.449361	0.653171	0.96077
Psap	157999	0.362185	4.89622	9.76981e-07	0.000237491
Spire1	541.816	0.366372	3.7998	0.000144811	0.01204
Jup	1437.37	0.366633	3.99109	6.57699e-05	0.00643951
Ctsd	24651.1	0.367172	4.1078	3.9945e-05	0.00429911
Gpr35	916.872	0.372663	4.40027	1.08118e-05	0.00150927
Basp1	3681.02	0.372844	4.76337	1.90384e-06	0.000389019
Metrnl	966.583	0.378212	3.67161	0.000241029	0.0175169
Slc52a2	560.864	-0.100741	-0.877142	0.380409	0.903232
Zfp398	437.105	-0.100745	-0.599728	0.548687	0.938271
F7	2845.58	0.378523	4.77315	1.81369e-06	0.000376047
Ppfibp2	478.217	0.381049	3.42555	0.000613554	0.0336595
Lhfpl2	1291.17	0.386587	4.85158	1.2248e-06	0.000274102
Tmsb10	17495.2	0.38821	3.45854	0.000543102	0.0310008
C1qc	1964.14	0.392218	4.11424	3.88464e-05	0.00421304
Gm32089	685.745	0.393178	3.93062	8.47275e-05	0.00796382
Cd200r4	1325.48	0.39515	3.56526	0.000363498	0.0237266
Dusp3	1828.71	0.396005	5.37069	7.84372e-08	2.91023e-05
Epsti1	736.124	0.402854	3.57271	0.00035331	0.0232772
Ctsb	33537.1	0.40603	4.13581	3.53703e-05	0.00386578
Gm18959	48.3501	-0.100772	-0.373969	0.708428	0.969529
Trem2	1708.84	0.40922	3.52223	0.000427929	0.0263466
2510009E07Rik	859.656	0.409341	4.5628	5.04747e-06	0.000847194
Nif3l1	600.743	-0.100783	-1.2816	0.199981	0.797966
Eps8	2126.16	0.411971	6.72585	1.74575e-11	2.05111e-08
C1qa	1703.85	0.413583	3.78091	0.000156259	0.0125891
Cd300ld	1511.56	0.423945	5.81232	6.16138e-09	2.89564e-06
Lpl	51460.4	0.425235	5.92894	3.049e-09	1.65338e-06
Mras	429.02	0.426028	3.88345	0.000102983	0.00925879
Myo1b	352.815	0.429811	3.52611	0.000421707	0.0260873
Rab40c	434.051	-0.100818	-0.896259	0.370115	0.899719
Ccl3	3001.08	0.43097	4.6505	3.31124e-06	0.00063088
Gstm2	387.097	0.433591	3.76627	0.000165702	0.0130515
C1qb	3689.1	0.43876	4.99154	5.99006e-07	0.000153553
Elmod3	184.396	0.43937	3.30085	0.000963909	0.0480217
Vasp	20070.6	-0.100858	-2.26932	0.0232488	0.351133
Cdkn2aipnl	1601.49	-0.100946	-1.10306	0.270002	0.851498
Maf	244.49	0.439886	3.83863	0.000123721	0.0106528
Sash1	743.222	0.441478	4.06785	4.74499e-05	0.00495553
Mmp12	94653.2	0.444663	5.22998	1.69527e-07	5.55852e-05
Anpep	4572.3	0.444928	3.9339	8.35781e-05	0.00790851
Cd22	253.55	0.445025	3.32505	0.000884027	0.0451941
Emp2	793.409	0.451532	4.46214	8.11457e-06	0.00116742
Galnt9	319.277	0.452386	3.52654	0.000421021	0.0260873
Rab7b	749.014	0.453128	4.15466	3.25766e-05	0.00367326
Cc2d1b	1080.3	-0.10095	-0.760038	0.447232	0.920153
1110019D14Rik	41.3394	-0.100966	-0.354236	0.723162	0.971615
Mafb	1127.67	0.457276	5.64072	1.69343e-08	6.63215e-06
Pls3	487.146	0.459711	4.15144	3.30396e-05	0.00367326
Serpinb6a	691.23	0.465039	5.06447	4.09529e-07	0.000111038
Csf1	3221.29	0.46555	4.3259	1.51912e-05	0.00202058
Ccar1	2462.75	-0.101017	-0.774941	0.438375	0.917691
Mertk	592.945	0.465911	3.42386	0.000617377	0.033738
Ap3s1	3872.49	-0.101121	-1.17756	0.238974	0.831503
Stac2	462.345	0.466437	3.77642	0.000159096	0.0127448
Rusc2	762.817	0.468401	4.55019	5.35968e-06	0.000878677
Gm43912	11.0992	-0.101139	-0.141097	0.887794	0.992118
Phf11b	227.275	0.468633	3.55681	0.000375389	0.0241672
Urb1	549.337	-0.10117	-1.04113	0.297814	0.871158
Tnfrsf9	3422.85	0.473459	3.36423	0.00076757	0.0403805
Ppp1r3g	14.985	-0.101178	-0.220743	0.825293	0.9857
Srgap3	238.195	0.477723	3.65744	0.000254751	0.0181286
Tns4	1352.37	0.478286	4.57889	4.6745e-06	0.000794045
Rab38	91.8653	-0.101182	-0.562621	0.573693	0.944366
Dlgap5	1424.58	-0.10125	-1.02944	0.303272	0.872986
Jag1	338.084	0.479115	3.50601	0.000454882	0.0274076
Fam98c	108.902	-0.101271	-0.553078	0.58021	0.945818
Peak1	755.135	0.479704	3.76239	0.000168296	0.0131094
Clmp	248.152	0.480651	3.37142	0.000747826	0.0396376
Clec10a	680.347	0.481052	3.80839	0.000139874	0.0117386
Ptpro	541.275	0.481705	4.09	4.31377e-05	0.00457293
Wfs1	460.561	0.482627	4.26564	1.99332e-05	0.00245783
Gbp9	208.065	0.484242	3.87433	0.000106918	0.00942148
Hnrnpll	3539.02	-0.101289	-1.60281	0.108976	0.672406
Pigk	1384.28	-0.101307	-1.62338	0.104507	0.663897
Sgk1	1476.54	0.491011	5.22497	1.74181e-07	5.58132e-05
Zfp839	271.812	-0.101369	-0.850955	0.394794	0.907601
Stab1	1442.93	0.491899	4.14565	3.38847e-05	0.00373235
Mkln1	1631.11	-0.101396	-1.76492	0.0775778	0.600717
D330045A20Rik	156.003	0.493632	3.47864	0.000503957	0.0294048
Errfi1	613.783	0.494603	3.84672	0.00011971	0.0104185
C1ra	350.191	0.49532	4.26436	2.00476e-05	0.00245783
Dhrs3	704.314	0.505136	4.53653	5.71875e-06	0.00090594
Mfge8	6795.85	0.505447	4.51596	6.30319e-06	0.000987429
Acss1	321.77	0.508611	4.32175	1.54798e-05	0.00203971
Ccl4	1439.12	0.509305	3.52026	0.000431126	0.0263754
Plk2	1222.58	0.521342	4.01484	5.94872e-05	0.00599079
Ccl9	25056	0.525281	4.54736	5.43233e-06	0.000880349
Pptc7	972.408	-0.101443	-1.27612	0.201912	0.798304
Slc41a2	521.747	0.528311	3.55843	0.000373082	0.0241672
Evl	1054.88	0.531732	6.91889	4.552e-12	6.41786e-09
Ccr2	8391.17	0.540389	4.6196	3.84479e-06	0.000694971
Rassf8	795.383	0.541427	4.79627	1.61644e-06	0.000350618
Spg7	1042.44	-0.101444	-1.44714	0.147857	0.741597
Sdc3	5365.87	0.545447	6.05449	1.40864e-09	8.63495e-07
Atf3	1631.86	0.554678	5.16842	2.36076e-07	7.39652e-05
Arhgef6	3883.98	-0.101468	-1.42835	0.153191	0.746136
Peg12	12.9477	-0.101497	-0.214568	0.830104	0.986033
Ltbp3	376.646	0.55788	4.63183	3.62444e-06	0.000673178
Gm12185	12.9617	-0.101504	-0.189582	0.849637	0.988855
Pdgfa	368.476	0.566619	4.23437	2.29195e-05	0.00271548
Gm5345	188.9	0.569044	3.83647	0.000124816	0.0106654
Zfp217	3365.82	-0.10151	-1.00935	0.312807	0.876815
Lrrc32	315.108	0.573257	4.18307	2.87597e-05	0.00332363
Hmox1	5159.45	0.575889	5.54551	2.93101e-08	1.11687e-05
C3ar1	2242.6	0.576606	4.79838	1.59953e-06	0.000350618
Ifrd2	939.056	-0.101612	-1.04752	0.294859	0.868891
Igkc	390.04	0.586626	3.31576	0.000913959	0.0460211
Sdc1	1058.82	0.589361	4.49057	7.10337e-06	0.00106869
Dhrs9	1126.21	0.590721	6.95098	3.62754e-12	5.68274e-09
Cp	117.106	0.591933	3.46495	0.000530335	0.0305192
Ryr1	217.93	0.599901	3.51447	0.000440632	0.0267779
Chpt1	659.861	-0.101652	-0.885691	0.375784	0.902341
Crip1	1756.31	0.601532	5.08448	3.68635e-07	0.00010191
Setx	2918.68	-0.101784	-0.918514	0.35835	0.894956
Lgmn	3285.91	0.603267	5.25902	1.44824e-07	4.98016e-05
Pcdh7	368.014	0.604024	4.18567	2.84332e-05	0.00331306
Jdp2	1121.53	-0.101832	-1.19259	0.233032	0.827994
Kcnn4	1949.98	0.604092	5.83889	5.25494e-09	2.64605e-06
Gpnmb	29425.5	0.611638	5.93756	2.89288e-09	1.63147e-06
Mrc1	3826.16	0.616682	5.15341	2.5579e-07	7.83995e-05
AU022793	281.351	0.619994	5.0949	3.4893e-07	9.83912e-05
Rnf128	1667.85	0.620498	5.83098	5.51031e-09	2.67896e-06
Creb3l1	152.653	0.628625	4.28729	1.80869e-05	0.00229737
Fcrls	878.387	0.632489	4.1511	3.30877e-05	0.00367326
Palld	599.855	0.641417	4.48992	7.12513e-06	0.00106869
Lrig3	22.9851	-0.101834	-0.286352	0.774608	0.979106
Fmn1	192.552	0.651406	3.66792	0.000244532	0.0175901
Bcl2l12	137.609	-0.10186	-0.611728	0.540718	0.935988
Batf3	248.467	0.652567	5.06041	4.18351e-07	0.000111289
Epb41l1	341.421	0.655419	4.9798	6.36492e-07	0.000160248
Akr1b8	130.01	0.673134	3.79247	0.000149153	0.0121556
Bhlhe41	177.351	0.673412	3.76827	0.000164382	0.0130204
Blnk	352.579	0.673515	5.69317	1.24701e-08	5.17104e-06
Cd36	3316.58	0.673844	5.11166	3.19343e-07	9.1886e-05
Top2b	4038.73	-0.101917	-1.17787	0.23885	0.831503
E230016K23Rik	243.456	0.676345	5.05278	4.35426e-07	0.000113686
Fblim1	661.705	0.679643	6.491	8.52671e-11	7.07165e-08
Pacsin1	132.604	0.684421	3.43544	0.000591583	0.0328375
Snhg6	233.232	-0.101975	-0.515515	0.606193	0.951795
Oit3	97.7113	0.68698	3.44578	0.000569412	0.0321125
Timp1	474.623	0.701827	4.46526	7.99704e-06	0.00116237
Rasgrp1	594.385	0.359143	3.28155	0.00103239	0.0503658
Pim3	1164.52	0.25416	3.27718	0.00104848	0.0509743
Gm15931	472.826	0.350508	3.276	0.0010529	0.0510132
Galnt7	1728.37	0.22631	3.26758	0.00108473	0.0523751
Cav2	806.908	0.391864	3.26421	0.00109769	0.0528204
Ckb	982.991	0.418357	3.25173	0.00114704	0.0550072
Olfm1	5300.86	0.241965	3.25051	0.00115199	0.0550574
Galnt6	2052.49	0.345723	3.2491	0.00115769	0.0551427
Arpin	143.532	0.55958	3.24748	0.0011643	0.0552711
Gm5921	300.951	-0.102008	-0.79088	0.429014	0.91587
Tarbp1	509.148	-0.10201	-0.84424	0.398535	0.907601
Serpinb8	698.053	0.355439	3.22966	0.0012394	0.0582474
Crip2	18.2189	1.54206	3.2205	0.00127969	0.0596206
Pecam1	1187.66	0.377007	3.22145	0.00127545	0.0596206
Pfkp	8376.75	0.291593	3.22014	0.0012813	0.0596206
Fam129b	6033.03	0.249128	3.21499	0.00130447	0.060499
B3galnt1	69.8707	0.721621	3.21171	0.00131947	0.0609942
Lyz2	148295	0.276398	3.20602	0.00134583	0.0620093
Hilpda	356.334	0.575613	3.19489	0.00139885	0.0642422
Fabp5	3707.73	0.449867	3.18418	0.00145163	0.066156
Pf4	2957.37	0.396641	3.18268	0.00145917	0.066156
Hyal1	16.4214	-0.102019	-0.219429	0.826316	0.985887
Akap8	1629.89	-0.102073	-0.76997	0.441318	0.918332
Gm10293	97.2414	0.572771	3.17821	0.00148189	0.0669653
Col5a1	407.122	0.513296	3.17612	0.00149258	0.0672327
Il3ra	465.167	0.304731	3.1739	0.00150404	0.0675332
Cycs	1473.42	-0.102077	-1.04098	0.297883	0.871158
Tmem37	111.885	0.692667	3.16572	0.001547	0.0690226
Pld4	2568.3	0.268461	3.16291	0.00156201	0.0694725
Ace	47.9413	0.990699	3.161	0.00157231	0.0697105
Parp9	1080.56	0.246475	3.15671	0.0015956	0.0705213
Gm9761	778.179	-0.102081	-0.934673	0.349957	0.892056
Xpo4	1613	-0.102133	-1.00375	0.315501	0.877367
Sat2	17.9644	1.68886	3.15186	0.00162233	0.0710348
Cdk18	1872.93	0.22923	3.14975	0.00163413	0.0713298
Cd14	3424.97	0.217054	3.14676	0.00165092	0.0718404
Ccdc25	932.743	-0.102158	-1.35485	0.175464	0.777673
Apobec1	368.249	0.38163	3.13799	0.00170109	0.0730185
Hebp1	134.555	0.540281	3.13751	0.00170389	0.0730185
I830127L07Rik	5603.53	-0.102198	-0.879906	0.37891	0.902888
Iws1	1257.81	-0.102229	-1.07586	0.281989	0.855898
Gcnt4	92.1624	0.79338	3.12966	0.0017501	0.0747716
Lrrc75a	181.64	-0.10229	-0.730528	0.465068	0.922639
Cog7	629.611	0.255205	3.12317	0.00178915	0.0756055
Arfip2	724.133	-0.102308	-1.08161	0.279425	0.855076
Gm5150	142.999	0.567977	3.12366	0.00178615	0.0756055
Nr4a1	354.977	-0.102423	-0.672396	0.501332	0.92806
Klf4	809.769	0.300161	3.11356	0.00184842	0.0775621
Prdx4	775.271	0.365074	3.11157	0.00186098	0.0778576
Acsl4	4254.12	0.162786	3.10535	0.00190057	0.0790446
Tmem106a	779.665	0.290402	3.10597	0.00189654	0.0790446
Abca1	2914.21	0.396206	3.09723	0.00195337	0.0810017
Asgr2	1180.96	0.504559	3.09567	0.00196367	0.0811898
Tlr7	862.64	0.238041	3.08702	0.00202172	0.0833458
Naprt	68.0875	-0.102434	-0.435452	0.663235	0.962285
Homer3	240.895	0.389701	3.07652	0.00209431	0.0858364
Zfp334	11.6533	1.70385	3.07061	0.00213624	0.087301
Clip2	1268.64	0.271283	3.06947	0.00214436	0.0873794
Myo1e	2938.93	0.278495	3.06806	0.00215455	0.087542
Myof	5361.15	0.418387	3.06713	0.00216128	0.0875629
Mtmr3	5347.99	-0.102526	-1.39863	0.161925	0.762008
Ly86	572.5	0.384702	3.0599	0.0022141	0.0891904
Il7r	1528.42	0.321495	3.05133	0.00227828	0.0915141
Nhlrc3	757.834	0.232953	3.04019	0.00236428	0.094448
Tnfrsf21	2845.85	-0.102546	-1.49779	0.134189	0.718458
Igf2bp2	332.543	0.407775	3.03856	0.00237713	0.0946757
Rai14	1089.53	0.372638	3.03471	0.00240769	0.0951736
Slc36a2	43.4727	1.01099	3.03443	0.00240988	0.0951736
Nup160	2169	-0.102547	-1.28647	0.198279	0.797773
Pum1	1869.23	-0.102564	-1.34764	0.177774	0.779078
Itga8	12.9573	1.56979	3.02732	0.00246733	0.0968995
Ano8	172.431	0.426096	3.0189	0.00253695	0.0974165
Arhgap6	808.214	0.316604	3.01915	0.00253488	0.0974165
Arv1	87.7213	0.699256	3.01989	0.00252865	0.0974165
Bcar3	694.952	0.281251	3.01945	0.00253233	0.0974165
Cysltr1	1032.64	0.301359	3.01822	0.00254268	0.0974165
Fbxo32	81.9365	0.63323	3.01995	0.00252818	0.0974165
Gm16181	24.793	1.33158	3.02053	0.00252331	0.0974165
Brca1	1068.24	-0.102585	-0.92096	0.357071	0.894112
Tpm2	19.7566	1.37494	3.02218	0.00250958	0.0974165
Arhgap45	6883.4	-0.102588	-0.805072	0.420778	0.913905
Klk1b11	378.242	0.990343	3.01495	0.0025702	0.0979384
Serinc1	4183.66	0.203363	3.01316	0.00258543	0.0982532
Zfp207	5890.85	-0.102588	-1.46087	0.144052	0.734269
Cercam	265.678	0.519278	3.0091	0.00262026	0.0990432
Wdr73	399.873	-0.102591	-0.858556	0.390585	0.907601
Abi2	538.425	0.368314	3.00442	0.00266084	0.10004
Gm807	131.7	0.474842	2.99832	0.00271471	0.101524
Oas1g	218.294	0.697462	2.99841	0.00271391	0.101524
Prelp	14.5183	1.56144	2.99622	0.00273346	0.101955
Gm9844	615.932	0.45178	2.99186	0.00277287	0.103152
Cd180	1029.61	0.264273	2.99021	0.00278787	0.103353
Nelfa	906.277	-0.102596	-1.36873	0.171083	0.775217
Tmem175	289.827	0.288246	2.98706	0.00281671	0.10396
Slc9a4	23.0582	1.14105	2.9847	0.00283852	0.104492
Arsa	552.57	0.273197	2.98025	0.00288015	0.105083
H2-T-ps	81.8698	0.605237	2.9798	0.00288439	0.105083
Pdpn	1515.6	0.343827	2.98112	0.00287195	0.105083
Sirpb1c	1082.75	0.357213	2.98149	0.0028685	0.105083
Vegfb	253.052	-0.102648	-0.738132	0.460434	0.922639
Qrsl1	350.673	-0.102683	-0.916434	0.35944	0.894956
Clec2d	463.006	-0.102688	-0.314455	0.753176	0.976103
Klhl3	150.963	0.60936	2.96573	0.0030197	0.108609
Vldlr	150.436	0.649351	2.96631	0.00301396	0.108609
Tnfrsf13c	61.0417	0.764788	2.96346	0.00304205	0.109135
Tigar	1255.51	-0.102728	-1.30342	0.192431	0.791449
Klrb1f	177.971	-0.102767	-0.698959	0.484577	0.924125
Alpk2	193.626	0.532253	2.95364	0.00314051	0.111068
Gm8960	13.8743	-0.10278	-0.247483	0.804535	0.982421
Gm13546	179.923	0.400853	2.95338	0.0031432	0.111068
Incenp	3651.34	-0.102794	-1.04371	0.29662	0.870325
Yaf2	951.851	-0.102853	-1.16713	0.243158	0.83408
Hsd17b7	874.539	-0.102863	-1.10131	0.270763	0.851498
1700008J07Rik	18.8224	-0.102947	-0.210373	0.833377	0.986033
C1s1	70.8855	0.638654	2.94161	0.00326515	0.113224
Thada	956.879	-0.102965	-0.946627	0.343829	0.889475
Zdhhc7	1439.9	-0.102975	-1.40622	0.159659	0.758031
Cep85l	503.607	-0.103013	-0.937778	0.348358	0.891542
Speg	376.279	0.415387	2.94247	0.00325609	0.113224
Igfbp4	2158.87	-0.103053	-1.03598	0.300212	0.871918
Kri1	481.101	-0.10309	-0.812169	0.416695	0.912479
Stc2	347.669	0.594983	2.93315	0.00335541	0.115105
Tubb2a	895.594	0.329303	2.93446	0.00334129	0.115105
Dixdc1	31.9844	1.19522	2.93047	0.0033845	0.115733
Efr3b	78.6083	0.66471	2.92995	0.00339014	0.115733
Atp1a3	6777.08	0.229376	2.92729	0.00341933	0.116447
Rnase4	323.045	0.319975	2.91875	0.00351438	0.119396
Clec7a	11263.5	0.34845	2.9107	0.00360624	0.122222
Fuca1	3171.78	0.181906	2.90953	0.00361975	0.122386
Ptx3	4011.27	0.302036	2.90776	0.00364033	0.122787
Tmem51	297.072	0.341783	2.90557	0.00366584	0.123353
Cxcl3	5360.43	0.326276	2.90442	0.00367932	0.123364
Nes	114.997	0.923719	2.90405	0.00368368	0.123364
Tmem63a	1752.1	-0.103098	-1.55686	0.119503	0.691317
P4ha2	34.5578	1.59206	2.90108	0.00371881	0.124047
Zzz3	1270.4	-0.103118	-0.920913	0.357096	0.894112
Ncf4	6201.28	-0.103127	-1.56991	0.116436	0.686793
Abcg1	3990.12	0.231949	2.89634	0.00377546	0.124954
Cyp4v3	504.43	0.31924	2.89435	0.00379939	0.125199
Lrp1	9291.9	0.425409	2.89352	0.0038095	0.125199
Crkl	1971.31	-0.103146	-1.22321	0.221249	0.820479
Gla	946.88	0.286228	2.88926	0.00386148	0.126318
Cdc45	1206.61	-0.103151	-1.43514	0.151247	0.74504
Pid1	2775.17	0.247056	2.88455	0.00391968	0.127925
Cyb5r3	2818.98	0.207988	2.88111	0.00396272	0.128438
Amigo3	116.077	-0.10318	-0.491713	0.622922	0.954364
Recql	698.34	-0.103206	-1.03096	0.302558	0.872879
Pfkl	5863.84	0.308852	2.87977	0.00397964	0.12869
Cmtm3	1110.9	0.243423	2.87864	0.00399394	0.128857
Znhit2	438.723	-0.103297	-0.722609	0.46992	0.923078
Plau	2984.84	0.264797	2.8743	0.00404921	0.130223
Ttc37	949.446	-0.103318	-1.19129	0.233541	0.828193
Nqo1	662.659	-0.103325	-0.866769	0.386069	0.907601
Usp16	976.886	-0.103328	-0.776583	0.437405	0.916942
Robo4	14.435	1.83507	2.8709	0.00409309	0.130267
Hnrnpu	16706.3	-0.10347	-1.4678	0.142159	0.731763
Tk2	625.966	-0.103477	-1.18354	0.236594	0.830289
Lmna	1423.27	0.306595	2.86731	0.00413972	0.130573
Sphk1	164.264	0.393416	2.86777	0.00413377	0.130573
Slamf8	379.222	0.525638	2.86494	0.00417091	0.131263
Dcstamp	1655.08	0.301053	2.86132	0.00421884	0.132475
Rora	121.593	0.576831	2.85932	0.00424547	0.133015
Lgals3	50343.8	0.273386	2.85643	0.00428439	0.133641
Pcid2	1152.73	-0.103496	-1.30671	0.19131	0.791265
Dhx57	407.826	-0.103508	-0.61254	0.54018	0.935988
Adap2	101.049	0.737411	2.85438	0.00431206	0.133911
Tceal9	602.924	0.349835	2.84975	0.00437532	0.13528
Cracr2a	416.299	-0.103517	-0.79592	0.426078	0.915779
Srsf11	2962.13	-0.103523	-1.54303	0.122823	0.696726
Slk	6636.04	-0.103533	-0.731772	0.464308	0.922639
Slmap	2664.07	-0.103539	-1.31114	0.189809	0.791265
Hmbs	1123.77	-0.103552	-1.0974	0.272465	0.851498
Kank3	261.82	0.422459	2.84149	0.0044903	0.137466
Tyro3	57.1492	0.893189	2.83834	0.00453491	0.138393
Med20	439.364	-0.103563	-0.875255	0.381435	0.90398
Slfn5	580.925	0.359605	2.83601	0.00456804	0.138803
Gatm	1526.47	0.246388	2.83488	0.00458426	0.138997
Tcirg1	4442.14	-0.103604	-1.07706	0.281454	0.855661
Agtrap	2968.47	-0.103606	-1.56233	0.118209	0.688977
Frs2	811.576	-0.103669	-1.31816	0.18745	0.789251
Matk	509.641	0.354164	2.82706	0.0046977	0.140622
Actr5	304.285	-0.103675	-0.787559	0.430955	0.916008
Esr1	489.048	-0.103764	-1.09895	0.271789	0.851498
Anxa5	7109.01	0.231297	2.82103	0.00478698	0.141789
Muc1	9.44791	-0.103779	-0.175959	0.860326
Lyrm2	142.004	0.464623	2.82235	0.00476729	0.141789
Mitf	1173.16	0.230875	2.82124	0.00478381	0.141789
Raph1	793.29	0.350897	2.82272	0.00476185	0.141789
Gm45718	17.8034	1.46334	2.81999	0.00480254	0.141952
Cdkn2b	102.985	0.6641	2.81834	0.00482733	0.142316
Mdfic	1114.05	0.221251	2.81782	0.00483503	0.142316
Gm19510	28.3631	1.26372	2.81546	0.00487075	0.142771
Xaf1	144.423	0.494584	2.81562	0.00486826	0.142771
Rbms2	348.642	0.296001	2.81393	0.00489393	0.143152
Fcgr3	14796.7	0.20842	2.81233	0.00491845	0.143275
Med24	1250.34	-0.103847	-1.21779	0.223302	0.820479
Aaas	1042.09	-0.103945	-1.38311	0.166631	0.767254
Hip1	3084.03	0.37112	2.80969	0.00495889	0.143859
Fmnl2	823.071	0.283712	2.80045	0.00510307	0.14696
Cdca8	2238.83	-0.103979	-1.83112	0.0670831	0.567408
Dido1	2101.95	-0.104018	-0.813246	0.416077	0.912479
Mpp7	578.895	-0.104027	-1.02422	0.305733	0.872986
Edn1	121.04	0.561392	2.79892	0.00512734	0.146961
Spef2	62.3771	0.592587	2.79886	0.00512835	0.146961
Lgals1	6554.22	0.397754	2.7971	0.00515632	0.147462
Pgam1	8461.48	0.30177	2.79504	0.00518926	0.148104
Il4ra	6910.86	0.131548	2.7924	0.00523191	0.14902
E430024P14Rik	16.8832	-0.104037	-0.22824	0.81946	0.985031
Zfp703	2262.03	0.252669	2.7863	0.00533135	0.151241
Il18bp	132.99	-0.10406	-0.585141	0.558453	0.939794
Nabp1	3382.69	0.18075	2.78444	0.00536207	0.151503
Rpa3	422.957	-0.104093	-0.638028	0.523455	0.932245
Gm8483	79.9649	0.555635	2.78317	0.00538308	0.151723
Cd200r1	2899.79	0.2103	2.78197	0.00540307	0.151749
Emp1	506.743	0.492221	2.77974	0.00544026	0.15249
A930007I19Rik	540.57	0.31828	2.77628	0.00549856	0.152974
Zfp280c	348.868	-0.104096	-0.82064	0.411851	0.910077
Ptrh1	74.5772	0.521591	2.77663	0.00549253	0.152974
Tmem126b	361.744	0.287509	2.77592	0.00550454	0.152974
Vim	40148	0.223679	2.77634	0.00549741	0.152974
Fez2	528.797	0.312364	2.77367	0.00554273	0.153364
Havcr2	121.093	0.491149	2.77339	0.0055476	0.153364
Ifi211	115.218	0.4548	2.77088	0.00559057	0.154249
Ctsc	22548.1	0.238929	2.76688	0.00565954	0.155847
Ubr5	5007.35	-0.104157	-0.786552	0.431544	0.916008
AC154544.1	247.507	0.332004	2.76127	0.00575767	0.157626
Calhm2	135.855	-0.104158	-0.62016	0.535152	0.935164
Parp11	390.666	-0.104169	-0.967332	0.333378	0.883174
Cplx2	18.8086	1.23181	2.75618	0.005848	0.159337
Tm4sf19	34.8192	0.988131	2.75585	0.00585407	0.159337
Cass4	614.55	0.371324	2.75366	0.00589324	0.159576
Gm3534	68.5365	0.588928	2.75164	0.00592981	0.159576
Gm7334	15.0897	1.32304	2.75259	0.00591261	0.159576
Larp4b	5580.55	-0.10421	-1.25698	0.208759	0.808154
Smyd5	896.185	0.238783	2.753	0.00590524	0.159576
Tfb2m	350.724	-0.104228	-0.813316	0.416037	0.912479
Clmn	53.2991	0.960609	2.74858	0.00598541	0.160151
Ddx60	183.127	0.356214	2.74853	0.00598623	0.160151
Tpp1	3815.4	0.169771	2.74857	0.00598551	0.160151
Gfra2	164.199	0.434894	2.7455	0.00604187	0.161334
Arhgap12	373.335	0.32181	2.74369	0.00607522	0.161806
Mt1	1987.69	0.351132	2.7433	0.00608249	0.161806
Gm10110	793.67	-0.104273	-1.08902	0.276147	0.853627
Bmt2	1169.78	0.255231	2.73982	0.00614732	0.162915
Gnpat	1867.01	-0.104295	-1.64896	0.0991562	0.655671
Coq7	310.719	0.372958	2.7357	0.00622484	0.163434
Nlrp1a	451.623	0.370883	2.73584	0.00622204	0.163434
Oasl2	528.278	0.366635	2.73727	0.00619523	0.163434
Snx27	2440.47	-0.104344	-1.41308	0.157632	0.755543
Otud4	2527.56	-0.10441	-1.10304	0.270009	0.851498
Mamdc2	60.5476	0.931919	2.73303	0.00627548	0.164133
Pdp1	347.903	0.344658	2.73246	0.00628639	0.164133
Slc7a7	371.331	0.349068	2.731	0.00631425	0.164556
Cd34	681.181	-0.104503	-1.23736	0.215952	0.816764
Prr5l	303.952	0.423387	2.72772	0.00637746	0.165292
Vangl2	35.6035	0.911882	2.72813	0.00636949	0.165292
AA467197	2217.13	0.307272	2.72419	0.00644598	0.166756
Tstd2	688.66	-0.1046	-1.02154	0.307	0.873143
Kif3b	2602.68	-0.104615	-1.2893	0.197295	0.797773
Wtip	73.4835	0.645373	2.72072	0.00651396	0.167592
Tmem110	476.913	-0.104677	-0.886561	0.375315	0.902341
Prkch	331.316	-0.104744	-0.797157	0.42536	0.915779
Elf2	1129.63	-0.104785	-1.10904	0.267412	0.851188
Tspan17	101.568	0.525051	2.71357	0.00665628	0.170013
Gm5559	834.975	0.476004	2.71044	0.00671933	0.171313
Lpxn	754.733	0.295862	2.70525	0.00682537	0.173389
Scd1	1437.09	0.35027	2.70532	0.00682383	0.173389
Rcbtb2	1579	0.254746	2.70402	0.00685055	0.173506
Tnfrsf23	719.911	0.225601	2.70383	0.00685459	0.173506
Adam9	3518.22	0.204725	2.70141	0.00690468	0.174461
Il31ra	22.2788	1.37695	2.70077	0.00691785	0.174481
Stk32c	126.828	0.503086	2.69803	0.00697509	0.17561
Slc25a16	734.815	-0.104787	-1.08286	0.278871	0.854889
Slc7a8	3213.8	0.199668	2.69527	0.00703323	0.176638
Zbtb4	347.265	0.345751	2.69374	0.00706551	0.176939
Kazald1	35.2727	0.881235	2.68819	0.00718402	0.179588
Ccdc88a	1287.59	-0.104795	-0.395327	0.692602	0.967308
Rhoq	1937.97	0.160767	2.68235	0.00731061	0.182107
Mfhas1	688.118	0.327214	2.67916	0.00738064	0.183301
Sh3kbp1	3137.62	0.172988	2.67863	0.0073924	0.183301
Themis2	2100.79	0.188414	2.6784	0.00739757	0.183301
App	18922.3	0.133224	2.6778	0.00741064	0.183303
P4ha1	3712.69	0.305719	2.67614	0.00744765	0.183843
Scpep1	1724.17	0.273747	2.67565	0.00745855	0.183843
Nek4	427.619	-0.104824	-0.930777	0.351969	0.892056
Tomm34	1022.54	-0.104843	-1.34382	0.179006	0.779194
H2afx	2030.76	-0.104873	-1.24397	0.213512	0.815374
Ppil2	1292.81	-0.104884	-1.44127	0.149508	0.743227
Parp16	195.623	0.512363	2.66791	0.00763247	0.186499
Vezt	461.411	0.3009	2.66669	0.00766034	0.186857
Atp6v0c	565.932	0.242419	2.66594	0.00767737	0.186949
Racgap1	2919.86	-0.104944	-1.79113	0.0732731	0.588874
Apln	57.1381	1.05835	2.66153	0.00777861	0.18796
Ctsh	5669.15	0.26016	2.66241	0.0077583	0.18796
Abr	6848.58	-0.105006	-1.37633	0.16872	0.772584
Slc27a1	389.55	0.299797	2.66123	0.00778557	0.18796
Rps10	27.4161	-0.105106	-0.261055	0.79405	0.98134
Kif16b	857.435	0.274585	2.65678	0.00788901	0.188998
Map2k5	551.821	-0.105148	-1.32209	0.186138	0.787719
Myrf	315.355	0.348191	2.65721	0.00787895	0.188998
Trim21	364.07	-0.105164	-0.9455	0.344404	0.88982
Pmepa1	209.798	0.464101	2.65396	0.0079554	0.190107
Rbfa	1172.73	-0.105195	-1.09587	0.273134	0.851498
Atxn7l3b	2274.51	-0.105199	-1.48527	0.137471	0.72348
Pmp22	306.531	0.361138	2.64782	0.00810133	0.192291
Map2k4	4209.68	-0.105205	-1.81056	0.0702085	0.57828
Ksr2	340.767	0.484617	2.63524	0.00840774	0.199228
Rps4l	155.079	0.510871	2.6341	0.008436	0.199562
Cndp2	6768.76	0.217083	2.63168	0.00849646	0.200656
Sh3pxd2a	255.602	-0.105288	-0.481967	0.62983	0.955477
Primpol	199.152	-0.105305	-0.639697	0.52237	0.932245
Mtfr1	787.708	-0.105331	-1.06368	0.287472	0.861791
Luc7l3	1629	-0.105333	-1.36674	0.171708	0.775217
Ankrd52	4304.58	-0.105362	-1.02387	0.305894	0.872986
Akap10	1546.18	-0.105418	-1.18644	0.235449	0.828864
Zfp955b	67.2687	-0.105467	-0.413475	0.679258	0.965801
Ly9	601.513	0.328063	2.61951	0.00880557	0.205206
Hmgcr	4689.14	-0.105502	-1.37962	0.167705	0.770436
Sf3a1	3440.85	-0.105551	-1.54861	0.121477	0.693681
Ccl12	31.6641	0.870985	2.61613	0.00889336	0.206229
Gprc5a	39.8882	0.816801	2.61466	0.00893176	0.206483
Pold4	1245.52	0.322772	2.61403	0.00894824	0.206483
Ccdc40	26.5946	-0.105558	-0.32257	0.747021	0.97464
Slc35e4	222.908	0.365664	2.61152	0.00901419	0.207665
Etl4	72.3503	0.627992	2.61087	0.00903109	0.207715
Inppl1	1026.52	0.273378	2.60541	0.00917637	0.210713
Ednrb	14.3122	1.12711	2.60343	0.0092296	0.211247
Ttll11	25.9214	1.16385	2.60344	0.00922925	0.211247
Ptk2	196.212	0.410403	2.59456	0.00947112	0.216424
Wiz	1216.61	-0.1056	-1.02787	0.30401	0.872986
Igf2bp3	43.3919	0.777674	2.59009	0.00959513	0.218196
Kif26b	18.5881	1.45267	2.59043	0.00958574	0.218196
Rbx1-ps	44.6055	-0.105612	-0.419552	0.674813	0.965613
Stag2	5321.59	-0.105622	-1.83008	0.0672381	0.567429
Gale	646.898	-0.10564	-0.981358	0.326416	0.881537
Fbxl19	406.584	-0.105646	-0.847114	0.396931	0.907601
Acod1	2906.75	0.256756	2.58229	0.00981465	0.220186
Cox18	210.176	0.357897	2.58385	0.00977048	0.220186
Gapvd1	3136.05	-0.105723	-1.77784	0.0754307	0.593742
Mif	5485.18	0.256162	2.58234	0.00981331	0.220186
Trip6	49.9627	-0.105749	-0.325862	0.744528	0.974418
Aldh1a2	712.111	0.679278	2.58043	0.00986767	0.220832
Cbfa2t3	1202.66	-0.105775	-0.858998	0.390342	0.907601
Egln1	2934.62	0.365621	2.57401	0.0100527	0.224262
Ms4a8a	23.8831	1.08229	2.57182	0.0101166	0.225218
Usp19	3062.12	-0.105781	-1.06561	0.286599	0.861791
C130050O18Rik	512.803	0.214554	2.56807	0.0102265	0.22665
Flt1	322.876	0.458822	2.56761	0.0102402	0.22665
Dpp8	3189.41	-0.105812	-1.66595	0.095724	0.648408
Ms4a1	142.245	0.536196	2.56444	0.0103342	0.22833
Ptgfrn	466.473	0.332217	2.56396	0.0103484	0.22833
Clec4a3	585.389	0.295855	2.56278	0.0103838	0.228647
Elp3	729.348	-0.105845	-1.15965	0.246191	0.836571
Gm16581	22.8464	1.07524	2.56144	0.010424	0.228647
Pdia4	9611.65	0.171891	2.56131	0.0104277	0.228647
Aasdhppt	459.724	-0.105846	-0.90333	0.366351	0.897915
Itpa-ps1	94.3718	-0.105846	-0.585126	0.558463	0.939794
Afap1	147.878	-0.105872	-0.508357	0.611203	0.952515
Dip2c	1966.58	0.212751	2.55505	0.0106174	0.231367
Tnfsf12	265.324	0.388676	2.55351	0.0106642	0.232028
Cd200	119.757	0.474158	2.55154	0.0107248	0.232988
Snrnp35	287.431	-0.105893	-0.825958	0.408828	0.910077
Rcor2	60.3162	0.867918	2.55014	0.010768	0.233208
2700099C18Rik	83.6535	-0.105921	-0.521476	0.602035	0.951474
Atad5	800.522	-0.105941	-0.753873	0.450925	0.92059
Anxa2	25352.8	0.24249	2.54278	0.0109974	0.236721
P2ry10b	277.988	0.425673	2.54317	0.0109852	0.236721
Elane	6368.93	-0.10597	-0.675802	0.499166	0.926479
Gm4518	31.1025	-0.105974	-0.344102	0.730769	0.972842
Gm42502	10.7215	1.53579	2.53528	0.0112357	0.240749
Oas3	886.601	0.269724	2.53471	0.0112542	0.240778
9330162G02Rik	25.1187	0.993982	2.53406	0.0112751	0.24086
Acpp	4580.33	0.134874	2.53305	0.0113076	0.241189
Flywch2	35.7563	0.893146	2.53208	0.0113387	0.24121
Ccr9	49.2676	-0.106011	-0.405734	0.684938	0.966857
Slc2a1	8574.52	0.312996	2.53143	0.0113599	0.24121
Capn2	3020.7	0.185043	2.53035	0.0113948	0.241464
Raf1	1391.33	-0.106029	-1.20878	0.226749	0.823953
Slc39a1	3046.62	0.202624	2.52893	0.0114412	0.241844
Stard4	2819.79	-0.106046	-1.03463	0.300841	0.872057
Lair1	1348.59	0.234935	2.52532	0.0115592	0.243967
Ncor2	4487.01	-0.106076	-0.917428	0.358918	0.894956
Sec23ip	2354.79	-0.106086	-1.32043	0.186693	0.788549
Sfmbt2	47.1549	-0.106114	-0.332171	0.73976	0.973665
Ceacam19	25.7119	0.872088	2.52022	0.0117283	0.245451
Fgf13	157.706	0.420271	2.52005	0.0117337	0.245451
Ep300	5019.71	-0.106125	-0.718932	0.472183	0.92364
Cebpb	1239.43	0.18236	2.51546	0.0118878	0.247938
2610524H06Rik	125.598	0.414642	2.51443	0.0119224	0.248293
Acot2	93.43	0.503706	2.50834	0.0121299	0.248345
Dubr	813.859	0.319475	2.51048	0.0120566	0.248345
Flnc	1267.23	0.387263	2.50965	0.012085	0.248345
Hbegf	398.035	0.340045	2.51337	0.0119584	0.248345
Ifit1bl2	61.7644	0.598422	2.50879	0.0121147	0.248345
Jun	2222.71	0.212584	2.51303	0.01197	0.248345
Litaf	8612.59	0.23334	2.50816	0.0121363	0.248345
Lsp1	15645.7	0.144401	2.51066	0.0120505	0.248345
Mgll	1776.12	0.20959	2.50864	0.0121197	0.248345
Chaf1b	880.559	-0.106196	-1.47662	0.139778	0.72748
Rps6ka4	2507.06	0.167049	2.51236	0.0119928	0.248345
Zfp825	165.735	-0.106223	-0.708154	0.47885	0.924125
Oas1a	890.398	0.375967	2.5075	0.0121588	0.248445
4933430I17Rik	23.4757	0.9073	2.50342	0.0123	0.250966
Pik3r3	35.3174	0.796291	2.49868	0.0124656	0.253612
N4bp3	697.921	-0.106266	-1.15441	0.24833	0.83661
Scd4	29.846	-0.106321	-0.284194	0.776262	0.979106
Unc50	733.951	-0.106414	-1.14966	0.250282	0.839974
Srsf5	3928.82	-0.106419	-0.678473	0.497472	0.92625
Echdc3	46.6393	0.657421	2.48939	0.0127961	0.258018
F9	43.878	0.667605	2.48758	0.0128615	0.258018
Fgd6	845.183	0.243587	2.48697	0.0128835	0.258018
Prpf39	724.982	-0.106442	-0.556808	0.577658	0.944959
Birc6	5219.33	-0.10645	-0.735335	0.462135	0.922639
Ocrl	846.258	-0.106472	-0.872641	0.382859	0.90511
Treml1	123.028	-0.106501	-0.493764	0.621473	0.953552
Serpinb6b	608.982	0.281797	2.48816	0.0128408	0.258018
Tgfbi	21292	0.162855	2.4863	0.012908	0.258141
Adat1	102.7	0.40745	2.48466	0.0129676	0.258966
Il1rl2	1737.06	0.170918	2.48173	0.0130746	0.260733
Ak3l2-ps	31.9833	0.933017	2.47928	0.0131647	0.262159
Ighm	1151.47	0.318949	2.4786	0.0131899	0.262291
Sec23a	967.158	-0.10651	-1.21302	0.225122	0.822066
Gbf1	2192.99	-0.106513	-1.19468	0.232212	0.827945
Socs6	1078.69	0.224737	2.4757	0.0132974	0.263315
Rgmb	168.019	0.367064	2.47497	0.0133246	0.263484
P2rx7	777.896	0.23733	2.47323	0.0133896	0.264398
Hpgds	75.5301	0.483532	2.47255	0.0134154	0.264538
Aqp9	2111.12	0.225476	2.47044	0.0134946	0.265726
Cox11	50.0336	-0.106514	-0.420018	0.674473	0.96542
Ogfod1	886.55	-0.106527	-1.1519	0.249362	0.838179
Rtn4	4111.26	0.155945	2.46705	0.013623	0.267135
1700030J22Rik	14.4947	1.25552	2.46546	0.0136836	0.267951
Ripk2	795.361	0.167724	2.46284	0.0137841	0.268428
Ndrg3	887.066	-0.106536	-1.21597	0.223997	0.82072
Slc6a8	348.217	0.330304	2.46384	0.0137459	0.268428
Tnfrsf10b	332.12	0.255027	2.4632	0.0137704	0.268428
Abca9	60.8938	0.544825	2.46133	0.0138423	0.2686
Npl	247.837	0.284405	2.46128	0.0138443	0.2686
Oasl1	56.7712	0.693903	2.46014	0.0138882	0.2686
Sh2d1b1	647.483	0.215511	2.46072	0.013866	0.2686
Trim8	1748.85	0.185706	2.46046	0.0138761	0.2686
Asb11	20.969	0.989838	2.45913	0.0139274	0.26899
Lpin1	598.658	0.305678	2.45775	0.0139811	0.269658
Nup37	496.896	-0.106613	-0.754541	0.450525	0.920172
Gnaz	71.89	-0.106622	-0.470306	0.638137	0.958423
Dhrs1	1245.73	0.164474	2.45269	0.0141791	0.272359
Tspan18	172.386	0.45284	2.45184	0.0142126	0.272631
Akr1e1	308.864	0.297935	2.4509	0.0142499	0.272975
Idh2	2816.76	-0.106656	-1.51697	0.129274	0.709587
Ly6a	1264.52	0.392799	2.44985	0.0142917	0.273254
Atp9a	49.5484	0.766349	2.44774	0.0143754	0.274261
Adck5	150.244	-0.106686	-0.78278	0.433756	0.916095
Agpat3	431.083	0.236983	2.43993	0.0146901	0.276006
Naa15	3426.54	-0.10673	-1.54998	0.121146	0.693643
Dok2	4204.1	0.15982	2.43774	0.0147792	0.276006
Pde4b	1501.35	-0.106737	-1.15198	0.249331	0.838179
Leprotl1	1951.41	-0.106742	-1.20219	0.229291	0.824899
Furin	4932.14	0.188151	2.44245	0.014588	0.276006
Ppan	805.644	-0.106814	-0.946705	0.343789	0.889475
Gna11	344.14	-0.106835	-1.00299	0.315866	0.877925
Pdk1	3123.28	0.317843	2.43899	0.0147284	0.276006
Plpp2	640.845	0.303447	2.44317	0.0145589	0.276006
Prdm4	895.205	-0.106835	-1.6128	0.106789	0.669615
Ctnnal1	52.1802	-0.106836	-0.364735	0.715309	0.970442
Mapkapk3	7060.87	-0.106855	-2.01295	0.0441199	0.471247
Tmem102	10.4618	1.50385	2.441	0.0146466	0.276006
Vrk1	3320.78	-0.106943	-2.11055	0.0348108	0.424198
Shpk	92.5443	-0.106973	-0.507817	0.611581	0.952515
Mrto4	1341.26	-0.107037	-1.07974	0.280257	0.855549
Cnot10	994.796	-0.107053	-1.31121	0.189785	0.791265
Son	9821	-0.107208	-0.883355	0.377045	0.902341
Ifi208	24.9494	0.869644	2.42785	0.0151885	0.281615
Zfp395	545.974	0.521357	2.42757	0.0152003	0.281615
Ipp	214.99	-0.107214	-0.700259	0.483765	0.924125
Ift140	680.986	-0.10724	-0.818307	0.413182	0.910653
Stard6	20.508	-0.107272	-0.269895	0.787241	0.981036
C130083M11Rik	64.638	-0.107282	-0.494204	0.621162	0.953393
Sbk1	361.265	0.281614	2.42455	0.0153275	0.282117
Spib	296.809	0.339545	2.42217	0.0154281	0.2836
Gpsm1	183.192	0.368401	2.4206	0.015495	0.284088
Isg15	152.637	0.38931	2.42101	0.0154774	0.284088
Rae1	1378.88	-0.107283	-1.65824	0.0972687	0.652118
Car13	318.021	0.253321	2.41703	0.0156478	0.28519
Acot8	332.546	-0.107286	-0.832276	0.405253	0.909838
Gm10036	218.147	0.433183	2.41625	0.0156813	0.28519
Eef1akmt2	196.053	-0.107313	-0.618451	0.536278	0.935649
Prr11	1530.74	-0.107339	-1.2435	0.213685	0.815374
Nptxr	36.6762	0.72855	2.41589	0.0156967	0.28519
Plppr2	20.9992	-0.107362	-0.261956	0.793355	0.98134
Rab33a	37.5405	0.903205	2.41262	0.0158384	0.286656
Slamf9	463.503	0.360953	2.41311	0.0158169	0.286656
Ppfibp1	1167.84	0.208065	2.41113	0.0159033	0.287462
Aplp2	7915.47	0.167412	2.41042	0.0159341	0.287651
Nop9	1510.36	-0.107386	-1.36563	0.172055	0.775217
Rab3il1	1254.16	0.264138	2.40745	0.0160643	0.288523
Actr10	1539.73	-0.107406	-1.24052	0.214783	0.815658
Tmem219	349.885	0.305322	2.40772	0.0160524	0.288523
Mboat2	52.0545	-0.107417	-0.345586	0.729654	0.972842
Yy1	2907.51	-0.107462	-1.80924	0.0704137	0.57828
Ap3s1-ps1	560.676	-0.107464	-1.23032	0.218577	0.817431
4930519L02Rik	16.1705	1.13602	2.40581	0.0161368	0.28896
Ireb2	2613.74	-0.107565	-1.72118	0.0852181	0.6193
Il27	66.7843	-0.107606	-0.422496	0.672663	0.964691
Mtf1	1153.18	-0.107649	-1.3074	0.191076	0.791265
Ahdc1	250.551	-0.107842	-0.688819	0.490937	0.925808
Acad8	387.617	-0.107887	-0.938691	0.347889	0.89099
Il11ra1	535.958	0.287758	2.40072	0.016363	0.290191
Arl5b	564.68	-0.107926	-1.12805	0.259299	0.845511
Crybg1	1015.75	0.17186	2.39883	0.0164475	0.290893
Fabp7	15.5903	1.00142	2.39845	0.0164645	0.290893
Snx24	227.699	0.38038	2.3975	0.0165075	0.291288
Gm13414	141.588	-0.107983	-0.729284	0.465828	0.922639
Srrt	3934.72	-0.108055	-1.17563	0.239742	0.831503
Usp31	880.858	-0.108135	-0.708656	0.478538	0.924125
Cyp2s1	26.1496	1.16579	2.39165	0.016773	0.294314
Gm12070	594.379	0.350147	2.39096	0.0168042	0.294314
Btaf1	1799.99	-0.108182	-1.00524	0.314782	0.87712
Gm37352	23.6346	-0.108213	-0.283891	0.776494	0.979106
Adgrg5	84.2583	0.58432	2.38654	0.0170076	0.294958
Ak4	1217.32	0.5686	2.38661	0.0170047	0.294958
Gm12537	418.386	0.29499	2.38612	0.017027	0.294958
Met	1546.7	0.215684	2.38714	0.0169799	0.294958
D5Ertd605e	20.12	-0.10826	-0.204845	0.837693	0.986453
Prps1l3	750.066	-0.108272	-1.21156	0.22568	0.822611
Rasgef1b	329.812	0.354956	2.38597	0.0170341	0.294958
Zfp456	145.691	-0.108349	-0.810989	0.417372	0.912479
Vps37a	1140.35	0.20167	2.38877	0.0169049	0.294958
Gm2a	13151.9	0.243768	2.38404	0.0171237	0.295866
Hibadh	1785.49	0.164183	2.38346	0.0171506	0.295883
Naip1	27.351	1.1697	2.38312	0.0171666	0.295883
Zfp282	680.997	-0.108397	-1.02652	0.304644	0.872986
Large1	206.758	0.373447	2.37907	0.0173566	0.298427
Gm6532	12.8201	1.17883	2.37729	0.0174403	0.299137
Ndufv2	1834.62	-0.108397	-0.928437	0.353181	0.892056
Sf3b3	6355.54	-0.108438	-1.31192	0.189548	0.791265
Klhl6	1385.35	-0.10845	-1.20527	0.2281	0.824118
Zfp7	200.613	-0.108453	-0.763055	0.445431	0.919487
Mecr	354.755	-0.108494	-0.951138	0.341534	0.887121
Epas1	39.4664	0.747419	2.37122	0.0177294	0.302258
C920009B18Rik	490.508	-0.108521	-1.16054	0.24583	0.836571
Cdk14	206.991	0.310148	2.36989	0.0177933	0.302615
Nfic	2160.12	-0.108564	-1.10169	0.270594	0.851498
Ap5s1	172.932	0.443106	2.3687	0.0178506	0.302859
Lrrc8b	982.941	0.193402	2.36665	0.01795	0.304179
Capg	17191	0.189112	2.36531	0.0180148	0.304844
Nipal3	848.591	-0.108566	-1.25441	0.209695	0.809996
Il5ra	14.1629	-0.108641	-0.192981	0.846974	0.988093
Zfp937	15.0168	1.0318	2.36411	0.0180736	0.304844
Fkbp1a	6041.82	0.161481	2.36014	0.0182679	0.306983
Pgm2	2172.57	0.369727	2.36026	0.0182622	0.306983
Tmem273	400.384	0.281821	2.36029	0.0182608	0.306983
Ankrd28	1759.44	-0.108661	-1.0991	0.271724	0.851498
Gm6116	13.1214	1.34341	2.35811	0.0183681	0.307203
Prmt2	216.129	0.339943	2.3584	0.018354	0.307203
Mpv17l	28.6205	-0.10868	-0.290331	0.771563	0.979106
Acp2	1634.67	0.160536	2.35728	0.0184093	0.307527
AI427809	16.3807	1.10615	2.35597	0.0184745	0.308251
Stard7	2266.3	-0.108722	-1.71582	0.0861944	0.622569
Mybl2	1419.68	-0.108748	-1.35627	0.175013	0.777673
Blvra	897.375	0.247804	2.35134	0.0187062	0.31069
Kifap3	370.025	0.261325	2.35041	0.0187529	0.31069
Heatr5b	1232.2	-0.108813	-1.08915	0.276087	0.853627
2810013P06Rik	104.799	0.438109	2.35087	0.0187297	0.31069
Naa40	2063.21	-0.108818	-1.72169	0.085126	0.619294
Nipbl	3657.16	-0.108852	-0.434677	0.663797	0.962285
Aftph	2341.41	-0.108869	-1.73548	0.0826557	0.614953
Ndrg4	57.2904	0.581345	2.34388	0.0190845	0.314336
Rnh1	5365.8	0.23673	2.34419	0.0190685	0.314336
Fam213b	106.507	-0.108895	-0.465392	0.641651	0.959199
Zfp607b	19.5801	1.06882	2.33978	0.0192949	0.317061
Dpm2	634.945	-0.108932	-1.13435	0.256648	0.843004
Atxn1	928.908	-0.10896	-0.962797	0.33565	0.883174
Phactr2	941.175	-0.109005	-1.10228	0.270339	0.851498
Cebpzos	77.1253	0.449506	2.33637	0.0194721	0.318489
Gm15417	43.694	0.733401	2.33589	0.0194968	0.318523
Inpp4b	136.936	0.405071	2.33545	0.0195201	0.318533
Arid1b	1835.25	-0.109009	-0.719922	0.471573	0.923607
Cables2	1045.24	-0.109092	-1.29342	0.195866	0.796742
Rap2a	3179.11	0.157389	2.3315	0.0197271	0.320799
Ndufa4l2	17.7535	1.05631	2.33071	0.0197689	0.321108
Mecp2	1074.01	-0.109103	-1.0229	0.306356	0.873088
Zfp959	160.367	-0.109125	-0.663581	0.506959	0.92878
Armc9	144.357	0.32446	2.32661	0.0199861	0.322407
Mrpl52	824.931	0.249287	2.32688	0.0199714	0.322407
Fpr2	3308.6	-0.109171	-1.38725	0.165367	0.76623
Kmt5c	1148.65	-0.109184	-1.10666	0.268441	0.851498
BC024063	22.3946	0.851924	2.32447	0.0201001	0.323754
Traf3ip2	105.707	0.376363	2.32389	0.0201313	0.323754
Fgfr1op	566.181	-0.109251	-0.854471	0.392844	0.907601
Itpk1	1108.78	0.190763	2.3223	0.020217	0.324646
Dse	894.462	0.273388	2.32118	0.0202769	0.325238
Plxdc2	5001.27	0.189487	2.32033	0.0203232	0.325611
Man2a1	4936.05	-0.109285	-1.42683	0.15363	0.746136
Hsdl2	1021.97	-0.109344	-1.28122	0.200116	0.797966
Marf1	2110.28	-0.109349	-0.755231	0.450111	0.920153
Arl14ep	766.745	-0.109351	-1.04991	0.293758	0.868891
2410004P03Rik	13.7771	-0.109428	-0.207954	0.835265	0.98605
Pop5	454.805	-0.109459	-0.9032	0.36642	0.897915
Ndufaf1	315.337	-0.109469	-0.905156	0.365383	0.897845
Stxbp6	55.8183	0.495609	2.31488	0.0206196	0.327281
Srl	73.0892	-0.10954	-0.502095	0.615601	0.952515
Tmem41a	126.632	0.398367	2.3129	0.0207279	0.328363
Slc23a2	2342.41	0.174653	2.3108	0.020844	0.32983
Gm10608	20.0996	0.950231	2.30387	0.0212298	0.33556
Usp34	3659.45	-0.109551	-0.869316	0.384674	0.906792
Zfp865	553.564	-0.109556	-0.875434	0.381338	0.90398
Kif5c	27.0672	0.819914	2.3017	0.021352	0.33636
Klk1b9	25.9321	1.0164	2.30067	0.0214103	0.336663
Snx1	4991.09	0.151859	2.30052	0.021419	0.336663
Kdm4b	860.708	0.256877	2.29891	0.0215101	0.337718
Wwc2	408.919	0.279181	2.29723	0.0216054	0.338837
Gm4705	29.5204	0.678073	2.2962	0.0216643	0.339139
Lncenc1	12.5677	1.60854	2.29605	0.0216728	0.339139
Prr5	164.573	-0.109567	-0.695863	0.486515	0.924125
Crat	1936.61	-0.10957	-1.98396	0.0472604	0.483896
As3mt	185.446	0.354423	2.29393	0.0217947	0.339915
Ift172	335.03	-0.109657	-0.873087	0.382616	0.90511
Tia1	685.938	-0.109679	-1.05667	0.29066	0.865291
Ppp6r3	3715.5	-0.109681	-1.73494	0.0827523	0.614953
I830077J02Rik	1298.05	-0.109697	-1.16613	0.243562	0.83408
Gm3788	408.245	0.380008	2.2903	0.0220038	0.341865
Gm4735	671.93	0.34021	2.28759	0.0221612	0.341865
Spast	1290.98	-0.109698	-1.53515	0.124746	0.700716
Itgb5	1662.03	0.147052	2.28971	0.0220384	0.341865
Trim29	28.3371	0.786066	2.28782	0.0221477	0.341865
Zpbp	11.9408	1.18505	2.28758	0.0221622	0.341865
Nsd1	3898.05	-0.109706	-0.785304	0.432276	0.916008
F10	11460.8	0.13732	2.28423	0.0223581	0.343648
Scel	307.905	0.387216	2.284	0.0223715	0.343648
Spred1	2419.46	0.172269	2.28394	0.0223752	0.343648
Pja1	961.299	0.178235	2.28302	0.0224293	0.344104
B3gnt7	1220.64	0.222684	2.282	0.0224895	0.344651
Aurka	2064.19	-0.10971	-1.49771	0.134208	0.718458
Chst15	858.762	-0.109767	-1.33143	0.183047	0.785633
Plk4	1381.22	-0.109783	-1.52667	0.126843	0.706091
Cdh1	8172.93	0.229513	2.27675	0.0228009	0.347911
Ankrd37	184.086	0.489659	2.27562	0.0228685	0.34819
Araf	1469.71	-0.109787	-1.28885	0.197452	0.797773
Sh3glb1	3850.32	0.136936	2.27521	0.0228932	0.34819
Gna12	1352.6	-0.109849	-1.32936	0.183731	0.78591
Csnk2a1	3186.48	-0.110142	-2.08363	0.0371935	0.436471
Zfp382	154.122	0.413643	2.271	0.0231468	0.350911
Dusp23	150.474	0.364826	2.26912	0.0232611	0.351133
Tnfrsf1b	7289.24	0.13218	2.2692	0.0232561	0.351133
Tusc3	449.135	0.315889	2.27028	0.0231906	0.351133
Ccm2	1445.06	-0.11017	-1.5799	0.11413	0.683048
Zbtb25	249.584	-0.110247	-0.769965	0.441321	0.918332
Fam13a	32.1301	0.816926	2.26597	0.023453	0.352897
Tusc1	163.382	-0.110262	-0.558	0.576844	0.944925
Gm44165	129.123	-0.110264	-0.3533	0.723864	0.97168
Cpne3	4280.29	-0.110317	-1.5459	0.12213	0.696283
Cxcr6	14.9236	-0.110341	-0.186324	0.852191	0.989462
Efna2	23.2649	0.920447	2.26372	0.0235911	0.353419
Pgk1-rs7	459.403	0.271537	2.26359	0.0235991	0.353419
Retreg1	1531.51	0.177395	2.26255	0.0236632	0.353419
Ncoa1	1084.01	-0.11035	-0.928966	0.352906	0.892056
Capza1	9785	-0.110379	-1.5988	0.109865	0.67301
Med23	1079.81	0.163699	2.26166	0.0237182	0.353492
Tmem209	889.014	-0.110401	-1.21611	0.223944	0.82072
Tceal8	287.321	0.34198	2.26052	0.0237891	0.353801
Gm35037	60.9186	0.53153	2.25888	0.0238906	0.354936
Dgka	820.847	-0.110431	-0.940338	0.347044	0.890273
Lemd3	650.073	-0.110439	-1.35831	0.174366	0.777673
Eefsec	495.429	-0.110453	-0.888235	0.374414	0.901754
Gm16201	23.0864	0.864411	2.25286	0.0242678	0.359025
Pole	1140.19	-0.110488	-0.807591	0.419326	0.913714
Ppm1a	2029.75	-0.110528	-1.81818	0.0690366	0.572221
Gns	4548.84	0.184138	2.25149	0.0243544	0.359107
Gm10357	127.756	-0.110572	-0.70954	0.47799	0.924125
Card11	1320.7	0.263176	2.25066	0.0244072	0.359204
Atp2b1	3191.11	0.1717	2.24808	0.0245713	0.35956
Casd1	875.776	-0.110594	-1.33831	0.180795	0.781649
Gm10382	14.059	1.4832	2.24967	0.0244701	0.35956
Tmem154	7431.66	-0.110598	-1.48534	0.137455	0.72348
Stk11ip	807.035	0.193925	2.24787	0.0245844	0.35956
Hsf1	672.14	-0.11067	-1.03126	0.30242	0.872659
Sirpb1a	389.042	0.342886	2.24675	0.0246561	0.360234
Fndc3b	2658.08	-0.110673	-1.20049	0.229948	0.825995
Cd9	7560.16	0.231751	2.2438	0.0248454	0.361502
Selenow	520.54	0.306387	2.24421	0.0248188	0.361502
Rp9	1000.11	-0.110673	-1.02277	0.306417	0.873088
Flrt3	641.442	0.243	2.24294	0.0249006	0.361931
Lamc1	1478.3	0.203282	2.24163	0.0249856	0.362793
Uchl1	537.387	0.301168	2.23905	0.025153	0.364847
Bhlhe40	11708	0.130829	2.23761	0.0252468	0.365832
Lrpprc	2019.33	-0.11069	-1.73714	0.0823626	0.614407
Bfsp1	26.0563	0.847929	2.23519	0.0254046	0.367364
Pnpla6	477.814	-0.110692	-0.711474	0.476791	0.924125
Atf7ip	2271.09	-0.110702	-1.20938	0.226518	0.823623
Rnf17	17.992	0.969524	2.23303	0.0255468	0.368287
Fancg	482.449	-0.110787	-1.39974	0.16159	0.761448
AC238676.1	54.787	-0.11081	-0.405392	0.685189	0.966857
Tubgcp3	1066.1	-0.110837	-1.30083	0.193316	0.791856
Cdk20	239.787	0.30635	2.22734	0.0259246	0.36995
Gm6365	40.8242	-0.110898	-0.330583	0.74096	0.974151
H2-Eb2	58.1374	0.623738	2.22937	0.0257895	0.36995
Kcnk13	576.46	0.26601	2.22767	0.0259024	0.36995
Nkain1	51.2728	0.57373	2.2285	0.0258474	0.36995
Smc1a	4094.82	-0.110912	-0.949387	0.342424	0.887959
Srd5a1	58.5407	0.485036	2.22745	0.0259171	0.36995
Nop58	2541.24	-0.110941	-1.62395	0.104387	0.663897
Tut7	2630.38	-0.110998	-0.76883	0.441994	0.918478
Cenpq	532.853	-0.111136	-1.13642	0.255782	0.842063
Micall1	708.55	-0.111278	-0.656198	0.511697	0.92878
Fbxo33	1271.92	-0.111295	-1.45329	0.146143	0.737601
Fam217b	1531.61	-0.111311	-1.45571	0.145474	0.736722
C8g	34.8226	-0.111322	-0.294872	0.768092	0.978749
Tmem129	582.187	-0.111366	-1.34056	0.180065	0.781629
Gm6728	16.1957	0.926717	2.22021	0.0264045	0.373397
Col4a3bp	2276.84	-0.111437	-1.3738	0.169503	0.772975
Rhobtb1	278.016	0.319817	2.21808	0.0265495	0.374696
Trmt11	253.124	-0.111463	-0.857259	0.391302	0.907601
Stub1	452.746	-0.111467	-1.18147	0.237414	0.830802
A230083G16Rik	6.77358	-0.111501	-0.14969	0.881009
Etaa1	391.903	-0.111555	-1.03772	0.299399	0.871918
Gys1	3221.08	0.305839	2.21451	0.0267939	0.375621
Zcwpw1	128.256	-0.111661	-0.644803	0.519055	0.931181
Lonp2	1858.6	-0.111755	-2.21293	0.0269025	0.376206
Setd1a	530.427	-0.111785	-0.73731	0.460934	0.922639
Endod1	492.732	0.277518	2.21224	0.02695	0.376206
Elovl7	609.033	-0.111787	-0.95433	0.339916	0.885365
Odf2	2006.23	-0.111836	-0.834093	0.404229	0.909838
Akap7	206.278	0.266828	2.21122	0.0270203	0.376522
Fhod3	10.1075	1.11044	2.21114	0.0270261	0.376522
Rbmx2	243.794	-0.111841	-0.86798	0.385406	0.907601
Ppme1	1304.98	0.219299	2.20992	0.027111	0.376976
Ddx4	11.3821	1.63179	2.20921	0.0271602	0.377273
Mad2l2	198.621	0.324972	2.20861	0.0272021	0.377483
Frg1	1117.5	-0.111875	-1.26703	0.205144	0.802979
Apba1	468.908	0.292878	2.20746	0.0272818	0.37776
Gm4900	59.7811	-0.111881	-0.458388	0.646674	0.960591
Abcg2	201.17	0.346467	2.20214	0.0276556	0.377924
Trappc6a	962.716	-0.111985	-0.958353	0.337885	0.883174
Parp2	891.536	-0.112023	-1.21902	0.222838	0.820479
Lin37	266.596	-0.112064	-0.914752	0.360322	0.894956
Xkr5	107.518	-0.112096	-0.697972	0.485195	0.924125
Cfap43	1500.96	-0.112109	-1.43745	0.150591	0.74504
Gm12286	502.48	0.283873	2.20166	0.0276896	0.377924
Ubn1	2710.52	-0.112256	-1.57229	0.115883	0.685724
Nrp1	850.228	0.251105	2.20459	0.0274827	0.377924
Mns1	208.251	-0.112294	-0.637986	0.523483	0.932245
Rfc1	2271.37	-0.112361	-0.818516	0.413063	0.91056
Rasa4	334.373	0.284042	2.20397	0.0275268	0.377924
Rcbtb1	275.458	0.269724	2.20444	0.0274937	0.377924
Zfp27	132.579	0.383184	2.20279	0.0276092	0.377924
Gm12115	46.5252	0.543635	2.20108	0.0277307	0.378119
Smad7	296.431	-0.112387	-0.85632	0.391821	0.907601
Unc13a	83.2403	0.562013	2.2003	0.0277858	0.378139
Ppp3ca	3178.78	-0.112441	-1.64295	0.100394	0.657473
Zfp518a	697.677	-0.112501	-1.23467	0.216951	0.816764
Gm4691	291.456	0.259092	2.19689	0.028028	0.379349
Pola2	1069.88	-0.112535	-1.23302	0.217568	0.816764
Arhgef28	6.97061	-0.112543	-0.129993	0.896572
Ccs	271.673	-0.11255	-0.788283	0.430531	0.916008
Cd300c2	834.665	0.285149	2.19549	0.0281288	0.379873
Lpcat2	4367.7	-0.112604	-1.75707	0.078906	0.604702
Slc25a44	1001.99	-0.112633	-1.30898	0.190541	0.791265
Nfxl1	451.293	-0.112799	-0.914595	0.360404	0.894956
mt-Tc	43.4836	0.590063	2.19216	0.0283677	0.382002
Usf3	1906.59	-0.112801	-0.733572	0.46321	0.922639
Ebag9	415.039	-0.112831	-1.03421	0.30104	0.872057
Car2	1747.27	-0.112853	-0.950381	0.341919	0.887348
Klhl2	1493.58	-0.112879	-1.42575	0.153941	0.746618
Cryl1	519.034	0.254736	2.18786	0.0286796	0.383057
Fam78a	715.855	0.178292	2.1862	0.0288012	0.383057
Fbxo21	643.39	0.197277	2.18585	0.0288264	0.383057
Gm16374	60.9474	0.469906	2.18833	0.0286456	0.383057
Rcc1	1736.57	-0.112995	-1.42805	0.153276	0.746136
Tyk2	3416.12	-0.113013	-1.43162	0.152253	0.74504
Rtkn	16.3973	0.947963	2.18921	0.0285817	0.383057
Brat1	721.301	-0.113028	-1.41738	0.156371	0.752253
Stk39	407.462	0.330057	2.18867	0.0286207	0.383057
Stx4a	1311.94	0.173244	2.18691	0.0287494	0.383057
Fndc3a	3886.44	0.225202	2.18542	0.028858	0.383115
Kdr	165.787	0.319607	2.18431	0.0289396	0.383671
Ptprf	56.1208	0.5083	2.18411	0.0289542	0.383671
Rhbdd1	853.022	-0.113046	-1.10759	0.268039	0.851498
Rcn2	886.049	0.260531	2.1834	0.0290065	0.383752
Hus1	924.689	-0.11305	-1.41281	0.157711	0.755543
Pitpnm1	2164.55	-0.113088	-0.90331	0.366361	0.897915
Gm4045	18.139	-0.113111	-0.208563	0.834789	0.986033
Fam120b	710.06	-0.113137	-1.20757	0.227211	0.824118
Klf6	8019.08	0.128272	2.18134	0.0291585	0.383853
Dock4	772.869	-0.113144	-0.827386	0.408018	0.910077
Pitpnc1	790.002	-0.113151	-1.03027	0.302881	0.872986
Bvht	16.2097	1.32642	2.17738	0.0294526	0.385832
Cd200r3	692.806	0.249254	2.17467	0.0296551	0.385832
Bend4	322.868	-0.113161	-0.979568	0.327299	0.881666
Il13	16.0153	1.35182	2.17566	0.0295809	0.385832
Itgb2	35759.4	0.0998065	2.17395	0.0297087	0.385832
Hint3	237.323	-0.113188	-0.78615	0.431779	0.916008
Pde7b	116.578	0.393153	2.17442	0.0296739	0.385832
Ndufa11	582.113	-0.113196	-0.967865	0.333112	0.883174
Renbp	1183.49	0.220992	2.1774	0.0294506	0.385832
Gm44321	28.7615	-0.113202	-0.196695	0.844066	0.988093
Slc11a1	1502.26	0.148765	2.17476	0.0296482	0.385832
2310022B05Rik	480.78	0.311817	2.1771	0.0294731	0.385832
2900026A02Rik	343.603	0.219463	2.17542	0.0295985	0.385832
Acat2	646.537	-0.113291	-0.707301	0.479379	0.924125
Bst2	1145.92	0.242202	2.17233	0.0298308	0.386316
Clspn	1355.08	-0.113301	-0.930795	0.35196	0.892056
Grk5	824.289	0.159397	2.17165	0.0298824	0.386316
Tubgcp6	571.965	-0.113338	-0.820804	0.411758	0.910077
Phf3	2461.26	-0.11334	-0.718893	0.472207	0.92364
Eef1akmt4	140.497	-0.113351	-0.55454	0.579209	0.945715
Slc35c2	2120.56	-0.113416	-1.59812	0.110017	0.67301
Slc20a2	295.009	-0.113482	-0.755647	0.449861	0.920153
Megf8	703.987	0.231262	2.16774	0.0301782	0.388214
Zrsr2	547.13	-0.113552	-0.865583	0.386719	0.907601
Cck	75.8024	0.80849	2.1641	0.0304569	0.391085
Sema3c	19.9084	0.896269	2.16268	0.0305655	0.392123
Ash1l	1207.5	-0.11358	-0.388153	0.697903	0.968744
Prrt1	14.898	1.14462	2.16149	0.0306578	0.392641
Alas1	21593.2	0.123754	2.15989	0.0307811	0.393352
Lat2	771.514	0.215107	2.15964	0.0308008	0.393352
Unc93b1	8447.45	0.122797	2.15979	0.0307889	0.393352
Gm5884	205.675	0.251906	2.15811	0.0309195	0.394413
Zfp72	47.1584	0.560225	2.15785	0.0309399	0.394413
Rgs16	56.3439	0.621864	2.15693	0.0310112	0.394757
Zc2hc1a	148.968	0.326114	2.15678	0.0310228	0.394757
Nags	51.7358	0.561041	2.15454	0.0311977	0.396624
Pum2	6179.75	-0.113625	-2.22838	0.025855	0.36995
Chst7	61.1128	0.567158	2.1518	0.0314128	0.39864
Fes	4941.75	-0.113752	-1.25269	0.210317	0.811288
Ube2l6	316.268	0.28502	2.15099	0.0314768	0.398907
Snx9	1908.47	0.143302	2.14989	0.0315637	0.399476
Xylt2	568.997	0.266915	2.14933	0.0316084	0.399683
Gm13268	58.9027	-0.113789	-0.425529	0.670451	0.96431
Zkscan17	1036.6	-0.113805	-1.38849	0.164988	0.765763
Ppp1cb	8226.08	-0.11383	-1.37796	0.168214	0.771521
Elk3	1439.43	0.149641	2.1459	0.0318811	0.40169
Mkrn1-ps1	16.3435	0.897876	2.14541	0.0319197	0.401818
Prkca	539.836	-0.113875	-0.791146	0.428859	0.91587
Wfdc17	3279.57	0.295251	2.14314	0.0321016	0.403388
A630001G21Rik	416.053	-0.113887	-0.737562	0.460781	0.922639
Gm11787	254.707	-0.113939	-0.769324	0.441701	0.918332
Slc2a3	3632.08	-0.114006	-0.711104	0.47702	0.924125
Colgalt1	6853.55	0.138157	2.13852	0.0324749	0.406628
Ptgs2os2	38.8561	0.600375	2.1369	0.032606	0.407907
Upf3b	477.086	-0.11401	-0.74345	0.457209	0.922478
Slc16a6	1543.27	-0.114147	-1.65343	0.0982427	0.652522
Qpct	437.754	0.360349	2.13447	0.0328046	0.40858
Rpl7a-ps11	242.689	0.344259	2.13518	0.0327467	0.40858
Mettl17	244.621	-0.114203	-0.837988	0.402038	0.909181
Ube2v2	530.791	-0.114223	-1.03434	0.300977	0.872057
Ints9	931.986	-0.114324	-1.21065	0.22603	0.823461
Pdxdc1	1237.35	-0.114325	-1.5125	0.130406	0.710703
Gripap1	1275.47	-0.114401	-0.691217	0.489429	0.92527
Gm49041	16.3067	-0.114413	-0.287209	0.773952	0.979106
Ppib	1391.61	0.224155	2.12817	0.0333231	0.41285
Ercc6l	968.814	-0.114453	-1.26914	0.204391	0.801932
Gm1968	8.9897	-0.114458	-0.209014	0.834437
Parp6	332.785	-0.114476	-0.623396	0.533024	0.934168
Psme3	5938.02	-0.114476	-1.62072	0.105078	0.664387
Gm13237	13.8358	1.30041	2.12081	0.0339376	0.417892
Mindy1	2242.03	0.115439	2.12185	0.0338503	0.417892
Sbf2	607.208	0.268284	2.12104	0.0339184	0.417892
Abhd2	3578.48	-0.114477	-1.54392	0.122607	0.696595
Kmt5a	4845.35	-0.114477	-1.35537	0.1753	0.777673
Kif1c	3770.38	0.165192	2.11922	0.0340716	0.418446
Dnajc27	140.997	-0.114479	-0.619361	0.535679	0.935181
Tlr8	1166.5	0.210967	2.11821	0.0341576	0.418772
Etfdh	1009.42	0.141771	2.11651	0.0343016	0.420172
Esyt1	11506.5	0.1207	2.11558	0.0343805	0.420773
Zcchc2	1157.89	-0.114523	-1.02521	0.305266	0.872986
Chd5	48.0324	0.826963	2.11327	0.0345774	0.42245
Exoc3l4	38.9703	-0.114602	-0.409426	0.682227	0.9663
Sh3rf1	122.371	0.426702	2.11074	0.0347946	0.424198
Ppp6r1	5951.23	-0.114662	-1.79091	0.0733071	0.588874
Grn	21180.7	0.162705	2.10868	0.0349719	0.425793
Huwe1	7753.83	-0.11468	-0.530291	0.59591	0.949695
Oplah	81.7803	0.476178	2.10646	0.0351644	0.42599
Snx6	2436.58	0.179688	2.10664	0.0351487	0.42599
Tmem220	48.4969	0.586918	2.1064	0.0351694	0.42599
Trim47	132.833	0.350129	2.10654	0.0351577	0.42599
Wsb2	1716.52	0.194641	2.10772	0.0350548	0.42599
Phf11a	24.971	0.811408	2.10448	0.0353368	0.427651
Cdc73	1555.66	-0.114682	-1.982	0.0474792	0.483939
Cfap45	54.1066	0.677834	2.10079	0.0356596	0.42974
Plpbp	1147.49	-0.114794	-1.49129	0.135887	0.722541
Ifi27l2a	431.697	0.677865	2.10027	0.0357054	0.42974
Emc4	640.295	-0.114834	-1.32553	0.184994	0.786174
Tecr	2933.16	-0.114861	-1.48909	0.136465	0.723043
Rpl7a-ps10	25.7392	-0.114862	-0.360895	0.718178	0.970442
Jtb	622.427	-0.11488	-0.964729	0.334681	0.883174
Klf9	406.452	0.344462	2.0991	0.035808	0.430238
Mcm5	5835.07	-0.114881	-1.53961	0.123655	0.696808
Ripk3	1766.21	0.174066	2.09809	0.0358973	0.430238
Arhgef1	7374.88	-0.114916	-1.28696	0.198107	0.797773
Slc9a3r2	172.159	-0.114963	-0.813738	0.415795	0.912479
Rxrb	1266.17	-0.115036	-1.54149	0.123199	0.696726
Slc38a1	5768.49	-0.115157	-1.38522	0.165986	0.76623
Nampt	4445.41	0.203366	2.09585	0.0360958	0.431268
P3h1	436.164	0.225518	2.09507	0.0361649	0.431268
Thoc5	990.879	-0.115213	-1.30941	0.190397	0.791265
Zkscan3	761.521	-0.115405	-0.789218	0.429984	0.916008
Pdlim1	278.451	-0.115446	-0.830575	0.406214	0.909838
Gngt2	534.244	0.253933	2.09297	0.0363517	0.431967
Itgax	15995.5	0.176926	2.09253	0.0363908	0.431967
Ankrd13a	9139.33	-0.115528	-1.69232	0.0905855	0.63304
9930111J21Rik2	452.847	-0.115556	-0.219034	0.826624	0.986004
4930558J18Rik	24.5372	0.994099	2.09127	0.0365041	0.432497
Gm8515	49.5678	-0.11567	-0.496944	0.619229	0.953008
Snrnp27	834.819	-0.115739	-0.933924	0.350343	0.892056
Vars	4648.89	-0.115767	-1.67544	0.0938483	0.645581
Tubg1	1093.03	-0.115784	-1.63232	0.102612	0.661284
Rbm39	5152.85	-0.115842	-1.20415	0.22853	0.824118
Otud3	263.283	-0.115858	-0.846779	0.397118	0.907601
Slc45a3	42.7801	0.662452	2.08817	0.0367822	0.433243
Zmynd15	87.2683	0.551434	2.08615	0.0369652	0.435035
Ggt1	182.306	-0.115871	-0.96595	0.334069	0.883174
Kansl3	1110.28	-0.115903	-0.759725	0.447419	0.920153
Gtf2a2	459.894	-0.115999	-1.05473	0.291548	0.867048
Ccdc15	102.271	-0.116059	-0.685022	0.49333	0.92625
Trio	5248.38	-0.116062	-0.754839	0.450346	0.920153
Ptpre	3697.3	-0.116129	-1.32844	0.184033	0.78591
Mdn1	1710.12	-0.116154	-0.459892	0.645594	0.960508
Gm5453	33.8687	0.657573	2.08062	0.0374684	0.437196
Nostrin	373.751	0.241931	2.08005	0.0375209	0.437196
Pogk	324.066	0.212445	2.08055	0.037475	0.437196
Sirpb1b	436.067	0.278341	2.08038	0.0374907	0.437196
4931406C07Rik	644.959	0.196467	2.08124	0.0374115	0.437196
Jade2	528.455	-0.116162	-0.889174	0.37391	0.901462
Smarca5	4225.49	-0.11619	-1.67601	0.0937365	0.645581
Cdc40	1788.71	-0.116257	-1.56143	0.118422	0.689079
Ing3	607.16	-0.116275	-1.09697	0.272654	0.851498
Nav1	451.163	0.230684	2.07632	0.037864	0.439017
Zc3h12c	484.294	0.320128	2.07654	0.0378442	0.439017
Fbxl2	152.346	0.3356	2.07517	0.0379708	0.439894
C2cd2	275.463	0.244009	2.0727	0.0382003	0.440406
Gm8069	107.79	-0.116307	-0.465244	0.641757	0.959199
Pdcd1lg2	1277.61	0.184755	2.07291	0.0381805	0.440406
Pira2	614.907	0.296786	2.07387	0.0380911	0.440406
Rras2	302.608	0.280422	2.07406	0.0380733	0.440406
Tepsin	497.035	-0.116342	-0.712781	0.475981	0.924125
Gspt2	51.8927	-0.116357	-0.468033	0.639761	0.958655
Dmrta2	15.0867	1.20477	2.06956	0.0384939	0.441959
Zbtb11	744.162	-0.116372	-0.984177	0.325028	0.879911
Bckdhb	90.585	-0.116425	-0.604645	0.545415	0.937419
Gm16287	15.2549	-0.116444	-0.272645	0.785126	0.980422
Adh5	2149.42	0.145784	2.06843	0.0385993	0.442117
Plxdc1	58.5162	0.680525	2.06841	0.0386018	0.442117
Atad2b	1996.01	-0.11645	-1.00988	0.312555	0.876815
Anapc11	1404.36	0.209691	2.0677	0.0386685	0.442522
Sptb	132.819	-0.116452	-0.442277	0.658289	0.961491
Rrm2	4849.55	-0.116511	-2.01582	0.0438188	0.468932
Dnajc28	92.8626	0.408206	2.06556	0.0388705	0.443619
Gm16580	75.5907	0.474269	2.06501	0.0389216	0.443619
Gm8349	40.9056	0.584284	2.06521	0.0389032	0.443619
Slc38a2	6625.9	-0.116567	-1.66691	0.095533	0.647931
Zfp991	687.223	-0.116635	-0.965521	0.334284	0.883174
Angptl2	519.056	0.278371	2.06205	0.0392027	0.444666
Esd	7242.95	0.248559	2.06222	0.0391867	0.444666
Gm12671	126.569	0.324402	2.06276	0.0391356	0.444666
Steap3	415.194	0.273178	2.06247	0.0391629	0.444666
Urb2	836.725	-0.116635	-1.31646	0.18802	0.789528
Dpp4	281.883	0.350237	2.05912	0.039483	0.447125
Shld2	204.931	-0.116644	-0.693032	0.48829	0.924701
C1galt1	2108.21	-0.11671	-1.95134	0.0510169	0.499505
Usp39	1536.14	-0.116734	-1.17254	0.240981	0.831503
Slbp	1973.98	-0.116798	-1.56739	0.117022	0.688312
Tmtc2	160.462	0.369907	2.05554	0.0398265	0.449211
Cd300lb	1625.95	0.147863	2.05493	0.0398853	0.449296
Baz2a	4059.63	-0.116814	-0.969436	0.332328	0.883174
Trappc8	2871.59	-0.116843	-1.63394	0.102272	0.661284
Gm10481	175.259	0.297359	2.05286	0.0400861	0.450697
Trerf1	1982.22	0.228026	2.05201	0.0401682	0.45126
Avl9	1152.14	-0.116859	-1.39363	0.163428	0.763073
Mthfd2l	88.6355	0.424488	2.05128	0.0402394	0.451341
Il1r1	152.517	0.429278	2.0509	0.0402767	0.4514
Taf1	1831.12	-0.116885	-0.774988	0.438347	0.917691
Msto1	473.78	0.219006	2.04939	0.0404237	0.452328
Fcrlb	271.832	0.315969	2.04898	0.0404644	0.452425
Etv5	2328.01	0.235141	2.04848	0.0405132	0.452611
Pkn1	2620.99	-0.116889	-1.1347	0.256503	0.843004
Gm9790	26.4663	0.685491	2.04573	0.0407832	0.454461
Osbpl1a	439.085	0.242986	2.04548	0.0408077	0.454461
Mpnd	1287.15	-0.116971	-1.29838	0.194155	0.793218
Dcxr	343.401	0.258053	2.0446	0.0408943	0.454587
Wdr76	667.085	-0.116987	-1.28706	0.198074	0.797773
Flnb	2235.51	-0.116997	-0.734748	0.462493	0.922639
Strn	2534.12	-0.117	-1.53352	0.125148	0.701719
Fam98b	1183.48	-0.117012	-1.57806	0.114551	0.684055
Gmip	2845.82	-0.117021	-1.02668	0.304569	0.872986
Otud7b	792.939	-0.117034	-1.12391	0.261052	0.846109
Shtn1	3796.22	0.156612	2.04118	0.0412326	0.456481
Uckl1	453.35	-0.117035	-0.915663	0.359844	0.894956
Cox16	16.756	-0.117054	-0.262662	0.792811	0.98134
Prelid2	291.288	0.367881	2.03719	0.0416309	0.459635
Ell	846.424	0.198664	2.03541	0.0418096	0.461247
Fam57a	243.246	0.36401	2.03503	0.0418477	0.461306
Tmem119	501.729	0.616068	2.03437	0.0419147	0.461684
Ifi30	6587.42	0.181316	2.03234	0.042119	0.46285
Fkbp4	3523.3	-0.117136	-1.48762	0.136852	0.723383
Zswim6	965.698	0.169149	2.03256	0.0420966	0.46285
Kbtbd7	891.55	-0.1172	-1.45837	0.144738	0.735187
Txn-ps1	130.631	-0.117294	-0.741944	0.458121	0.922639
Pkp2	68.6844	0.547873	2.03122	0.0422322	0.463183
Scn1b	163.367	0.271514	2.03075	0.0422808	0.463183
Klhl24	1123.2	0.188468	2.03018	0.0423382	0.463452
Gm8399	483.066	0.251848	2.02709	0.042653	0.464541
Gm4217	32.1077	-0.117347	-0.312033	0.755015	0.976249
Pld2	484.129	0.207556	2.02806	0.0425538	0.464541
Haspin	565.846	-0.117353	-1.24285	0.213924	0.815374
St6gal1	540.427	0.281407	2.02771	0.0425895	0.464541
Tnfrsf4	69.2924	0.484595	2.02706	0.0426567	0.464541
Tstd3	276.718	0.250547	2.02735	0.0426267	0.464541
Stk17b	4051.98	-0.117374	-1.91913	0.0549677	0.516676
Prok2	17.8182	0.837895	2.02585	0.0427799	0.465038
Ate1	1150.78	-0.117464	-1.48696	0.137026	0.723383
Car4	4510.09	0.284579	2.02271	0.0431028	0.46639
Cnp	800.439	0.170615	2.02308	0.0430653	0.46639
Dock7	1418.88	0.245491	2.02312	0.0430606	0.46639
Glul	2656.91	0.17052	2.02299	0.0430745	0.46639
Pttg1ip	3216.64	0.181024	2.02282	0.0430918	0.46639
Tgm1	632.142	0.19292	2.02103	0.0432765	0.46791
Esco1	1061.63	-0.117474	-1.05961	0.289324	0.864556
Dnlz	418.47	0.186041	2.01859	0.0435301	0.468
Gpr18	63.3222	0.565055	2.01866	0.0435224	0.468
Mat2a	3984.7	-0.117516	-1.51942	0.128658	0.709587
Mrgpre	59.7377	0.566976	2.01856	0.0435334	0.468
Gm15191	46.2711	-0.117608	-0.443325	0.657531	0.961491
Parp12	887.703	0.196467	2.0186	0.0435285	0.468
Synpo2	32.9931	0.632083	2.01839	0.0435503	0.468
Cux1	3039.95	-0.117659	-1.12637	0.260011	0.845511
Ankrd66	51.5657	0.56268	2.01613	0.0437865	0.468932
Fth1	147955	0.195676	2.01565	0.0438366	0.468932
Hfe	487.023	0.284695	2.01571	0.0438303	0.468932
Csgalnact2	2512.08	-0.117679	-1.71288	0.0867352	0.6236
Galnt3	1045.82	-0.117688	-1.67313	0.0943014	0.646046
Lrg1	3155.73	-0.117749	-1.49962	0.133713	0.717907
Ralgapb	2646.38	-0.117758	-1.48743	0.136902	0.723383
Mpg	57.9481	0.513225	2.01255	0.0441622	0.471342
Gm14373	43.8498	-0.117759	-0.431699	0.665961	0.963212
Gm12346	276.921	0.353322	2.00951	0.0444827	0.474045
Pkd1l2	29.5423	0.793112	2.00883	0.0445552	0.474459
Car9	108.262	-0.11776	-0.586618	0.55746	0.939794
Ap1s2	1219.07	-0.117788	-1.38582	0.165802	0.76623
Ccdc125	637.333	-0.117886	-0.77369	0.439114	0.917918
Wdr54	29.4825	-0.117916	-0.289558	0.772154	0.979106
Ripor3	22.6865	-0.117963	-0.205088	0.837503	0.986453
Trp53rkb	77.1213	-0.117965	-0.519651	0.603307	0.951795
Smim7	1488.15	-0.118033	-1.19468	0.232212	0.827945
Gm12854	527.552	0.232199	2.00244	0.0452372	0.478154
Gm5451	136.002	0.485837	2.00308	0.0451686	0.478154
Gpr137b	413.634	0.27215	2.00248	0.0452335	0.478154
Vwa8	686.931	-0.118085	-1.03186	0.302138	0.872561
Phf6	868.639	-0.118091	-1.39447	0.163175	0.762802
Zfp869	474.592	-0.118092	-1.26288	0.206633	0.80488
Ina	11.3907	1.18036	2.0007	0.0454244	0.478262
Pgk1	18408.9	0.227466	2.00043	0.045454	0.478262
9430015G10Rik	346.632	-0.118117	-0.777609	0.436799	0.916942
Arid4a	1453.31	-0.118141	-0.652648	0.513983	0.930173
Ubp1	1422.85	-0.118237	-0.830884	0.406039	0.909838
Pan2	594.419	-0.118268	-0.847919	0.396483	0.907601
Mfn1	1074.42	-0.118282	-1.3671	0.171594	0.775217
Slc43a3	1610.65	-0.118286	-2.00746	0.044701	0.475652
Dtx3	340.355	-0.118357	-0.831301	0.405803	0.909838
Rab15	57.6236	0.537675	1.9947	0.0460751	0.479163
Josd1	1598.15	-0.118371	-1.77471	0.075945	0.595854
Xpnpep3	404.751	-0.118388	-1.02444	0.305625	0.872986
Heca	977.267	-0.118406	-1.35319	0.175993	0.778471
Limk2	1127.04	-0.118412	-1.07328	0.283144	0.857873
Slc16a3	10452.5	0.292696	1.99759	0.0457607	0.479163
Snx30	742.776	0.200845	1.99543	0.0459959	0.479163
Zswim8	1588.76	-0.118493	-0.820566	0.411894	0.910077
Zfp623	184.802	0.329772	1.99729	0.0457937	0.479163
Toe1	234.558	-0.1185	-0.933925	0.350343	0.892056
Dhx58	385.333	0.28464	1.99312	0.0462482	0.480511
Zfp677	104.489	-0.118613	-0.50953	0.610381	0.952515
Acbd4	161.967	0.305527	1.99169	0.0464046	0.481015
Stum	39.3273	0.808906	1.99184	0.0463885	0.481015
Zdhhc14	244.881	0.333944	1.99143	0.0464332	0.481015
Dcaf1	1668.57	-0.118622	-1.54997	0.121148	0.693643
Fam169a	14.004	-0.118634	-0.24944	0.80302	0.982204
Phf1	335.086	-0.11866	-0.646099	0.518215	0.930623
Ms4a4a	114.745	0.357038	1.98893	0.0467092	0.482457
Dclre1b	1071.79	-0.118736	-1.50615	0.13203	0.7136
Hdac2	1541.28	-0.118739	-1.74032	0.0818027	0.611849
Fgl2	2945.24	-0.118781	-1.52678	0.126816	0.706091
Ring1	368.222	-0.11881	-1.14074	0.253979	0.842038
Stat5a	1434.83	-0.118895	-1.47094	0.141308	0.729191
Rab3a	70.3013	0.459444	1.98562	0.0470758	0.483466
Gm13077	14.0828	-0.118947	-0.285916	0.774943	0.979106
Dcst1	9.62901	-0.118996	-0.195925	0.844668
Foxp1	1191.24	-0.119018	-1.25833	0.208272	0.807154
Clec4a2	2805.46	0.193327	1.98434	0.0472184	0.483879
AC169509.1	213.827	-0.119029	-0.696722	0.485977	0.924125
Fiz1	677.37	-0.119052	-1.50769	0.131633	0.712711
Ccl17	7157.58	0.266704	1.9825	0.047423	0.483939
Nucks1	4713.03	-0.119097	-1.66872	0.0951728	0.647931
Commd10	826.129	0.17356	1.98309	0.0473571	0.483939
Hic1	253.236	0.760139	1.9822	0.0474572	0.483939
Ggct	223.124	-0.119159	-0.836702	0.40276	0.909181
Lgi4	17.013	1.24107	1.98251	0.0474224	0.483939
Spsb4	96.4113	0.36797	1.98177	0.0475049	0.483939
Treml4	67.2744	-0.119222	-0.4541	0.649757	0.960718
Clcn5	1536.87	0.161809	1.9803	0.0476699	0.484884
Dap	3313.94	0.132779	1.98002	0.0477009	0.484884
Nfia	17.1626	-0.119236	-0.258309	0.796168	0.98134
Dnajb4	323.89	-0.119269	-0.891397	0.372716	0.90028
Abhd12	1497.73	0.168946	1.97696	0.0480457	0.485591
Etohd2	36.6661	-0.119291	-0.3208	0.748362	0.974789
Gm13292	124.911	0.325879	1.97666	0.0480803	0.485591
Mtpn	12785.7	0.113713	1.97702	0.0480399	0.485591
Slc48a1	4643.73	0.151191	1.97835	0.0478887	0.485591
Slfn1	2245.24	0.189346	1.9775	0.0479847	0.485591
Tmem143	232.858	-0.119338	-0.857205	0.391332	0.907601
Nagk	888.092	0.190209	1.97574	0.0481845	0.485947
Whamm	361.452	-0.119361	-0.855829	0.392092	0.907601
Zfp989	12.5945	-0.119371	-0.144758	0.884902	0.992058
Klhl18	1118.1	-0.119375	-1.00771	0.313595	0.877003
Slc4a8	170.139	0.364118	1.97432	0.0483451	0.486373
Tardbp	5963.87	-0.0924481	-1.97431	0.0483462	0.486373
Eif5	7464.76	-0.119405	-2.58543	0.00972576	0.219749
Enah	2830.51	-0.119415	-1.52481	0.127307	0.706367
Slc18a1	33.4735	0.630684	1.97289	0.0485079	0.486771
Gm9791	35.2077	-0.11945	-0.456227	0.648227	0.960591
Prdx1	21875.8	0.261555	1.97202	0.0486071	0.487072
Aig1	102.159	0.362347	1.96953	0.0488923	0.488195
A530032D15Rik	57.366	-0.119519	-0.385921	0.699555	0.96899
Lxn	609.84	0.186406	1.97015	0.0488207	0.488195
Slc2a9	182.389	0.326503	1.96954	0.048891	0.488195
Zfp60	223.703	-0.119536	-1.02562	0.305071	0.872986
Akap9	1506.92	-0.119543	-0.332285	0.739674	0.973665
Atpaf1	259.048	-0.119594	-0.79406	0.427161	0.915779
Fitm2	169.544	-0.119595	-0.772296	0.439939	0.918103
Inpp4a	752.548	-0.119648	-0.406735	0.684202	0.966857
Smg7	1758.72	-0.119666	-0.716696	0.473562	0.924029
Sestd1	1079.98	0.194731	1.96715	0.0491657	0.489427
Galns	1617.6	-0.119667	-1.86167	0.0626491	0.551715
Fli1	2100.2	-0.119719	-1.70025	0.0890844	0.631782
Bcas1	114.512	0.407561	1.96546	0.0493608	0.489507
Ankhd1	2199.37	-0.11977	-0.884598	0.376374	0.902341
Rfwd3	2459.3	-0.119776	-1.8688	0.0616505	0.546352
Bsg	8201.07	0.172575	1.96332	0.0496094	0.490154
Gm2445	16.5774	0.832053	1.96333	0.0496075	0.490154
Pi4k2a	1560.25	0.136487	1.96331	0.0496099	0.490154
Sipa1l3	2752.84	-0.11978	-0.893588	0.371542	0.900222
Pola1	1398.93	-0.11984	-1.45238	0.146395	0.738468
Cdon	105.759	-0.119947	-0.556813	0.577655	0.944959
Gpatch2l	958.828	-0.11995	-1.59415	0.110903	0.673683
Cst7	1008.93	-0.119957	-1.1283	0.259195	0.845511
Mif4gd	681.266	-0.120063	-1.20357	0.228755	0.824118
Ezh2	1375.71	-0.120082	-1.36519	0.172193	0.775217
Gm5537	13.4341	0.812072	1.95447	0.0506453	0.497942
Lnpk	1016.8	-0.120177	-1.4867	0.137093	0.723383
Gm43375	11.0537	1.17431	1.95245	0.0508854	0.499344
Ift74	61.304	0.485469	1.95237	0.0508942	0.499344
Ubac2	987.348	-0.120195	-1.33552	0.181707	0.78306
Eif4ebp1	1800.72	0.254284	1.95153	0.050994	0.499505
Atad1	2098.89	-0.120221	-1.80824	0.0705693	0.578463
Clic4	7745.91	0.136831	1.9504	0.0511285	0.499777
Apex2	249.403	-0.12026	-0.989806	0.322269	0.879314
Tmem45a2	10.9933	1.11875	1.95021	0.051151	0.499777
Prkag2	526.456	0.159531	1.94973	0.0512088	0.499995
Wdr75	1012.47	-0.120275	-1.52641	0.126907	0.706091
Anxa11	1892.64	-0.120298	-1.36211	0.173163	0.776288
Cmtm6	6882.57	-0.12032	-2.15416	0.0312275	0.396645
Crebzf	1035.71	-0.120348	-1.44438	0.148633	0.742864
Sh3bgrl2	416.419	0.251974	1.94814	0.0513985	0.500762
Elf4	4842.29	-0.120362	-1.77114	0.076538	0.598176
Gm12715	3025.33	0.288799	1.94567	0.0516949	0.502306
Mcm6	6073.32	-0.120372	-1.79712	0.0723173	0.584066
Akr1c18	149.09	0.320254	1.94301	0.0520145	0.504369
Pdpk1	3101.04	-0.120423	-1.67811	0.093325	0.644183
Hexdc	60.5265	-0.120424	-0.489027	0.624822	0.954691
Sfmbt1	882.114	-0.120454	-1.64012	0.10098	0.658519
Pnn	1963.43	-0.120517	-1.04814	0.294575	0.868891
Zbtb49	98.0698	-0.120572	-0.550025	0.582302	0.9461
Gm2451	219.093	0.330015	1.94089	0.0522721	0.504882
Papss2	935.741	0.203546	1.94021	0.0523538	0.504882
Kctd10	1352.22	-0.120639	-1.47615	0.139903	0.72763
Stx7	5684.29	0.110362	1.94133	0.0522186	0.504882
Madd	1430.89	-0.120646	-1.20631	0.227697	0.824118
AW011738	13.336	1.06973	1.93662	0.0527914	0.506725
Ccl8	70.8419	1.11097	1.9364	0.0528188	0.506725
Fzd7	960.554	0.271296	1.9357	0.0529044	0.506725
Itgb1	10928	0.0970791	1.93596	0.0528721	0.506725
Map2k6	203.368	0.38458	1.93708	0.0527357	0.506725
Prag1	273.88	0.268211	1.93622	0.0528404	0.506725
Slc35f6	1064.81	0.131851	1.93781	0.0526467	0.506725
2410022M11Rik	25.8782	0.805622	1.93762	0.0526696	0.506725
Zswim7	183.384	0.25579	1.93595	0.0528741	0.506725
Arid3b	538.194	-0.120708	-0.93468	0.349953	0.892056
Vamp4	1633.32	0.197375	1.93496	0.0529949	0.506903
Ssna1	961.812	-0.120724	-1.4205	0.155463	0.749871
P2ry12	337.27	0.199854	1.9332	0.0532119	0.508289
Slc36a3	18.799	1.01696	1.93264	0.05328	0.508595
Lad1	100.669	0.451335	1.93199	0.0533607	0.509021
Ccnf	1764.6	-0.120758	-1.71104	0.0870736	0.625065
Cpa3	954.095	-0.120788	-1.15473	0.2482	0.83661
Agpat2	1637.82	-0.120829	-1.50339	0.132738	0.714946
Rad21	7883.33	-0.0937419	-1.92837	0.0538093	0.512764
Fbxo31	702.825	-0.120842	-1.11393	0.265309	0.85027
Hexb	2262.71	0.147263	1.92682	0.0540027	0.513293
Orc4	787.57	0.16508	1.92633	0.0540634	0.513293
Ubr7	1266.26	-0.120859	-1.44786	0.147657	0.741008
Irak3	2558.72	-0.120919	-1.8077	0.0706531	0.578702
Mrpl27	532.736	0.231211	1.92512	0.0542148	0.513981
Psip1	868.034	-0.120961	-0.959783	0.337164	0.883174
Senp7	722.358	-0.120983	-1.10514	0.269099	0.851498
Fbxo3	1584.71	-0.121112	-1.60117	0.109339	0.672669
2610020C07Rik	19.3125	0.818381	1.92311	0.0544665	0.514694
Armcx4	67.6882	0.524002	1.92078	0.0547597	0.516118
Nusap1	2599.9	-0.121165	-2.25687	0.0240165	0.356132
Pofut2	1224.07	0.126942	1.92125	0.0547005	0.516118
Tlr4	3918.69	0.139025	1.92075	0.0547636	0.516118
Alcam	2881.47	0.116523	1.92002	0.054855	0.516634
Psen2	829.983	0.16754	1.91912	0.0549695	0.516676
Spink2	22.1481	0.720968	1.91912	0.0549694	0.516676
Cpt2	593.282	-0.121214	-1.4091	0.158807	0.756987
Amn1	153.803	-0.12132	-0.553316	0.580047	0.945818
Mafg	2905.23	-0.121349	-1.43068	0.152521	0.74511
Gstm5	41.3893	-0.121363	-0.372272	0.70969	0.969562
Mmp14	7104.33	0.150851	1.9174	0.0551874	0.517368
Scin	586.205	0.255465	1.91762	0.0551588	0.517368
Clec4a1	567.643	0.223826	1.91411	0.0556067	0.519893
Nudt2	283.325	0.223457	1.91467	0.0555349	0.519893
Snhg8	157.006	0.317033	1.91412	0.0556043	0.519893
Smarcal1	691.911	-0.121434	-1.65241	0.0984502	0.6532
Ly6c2	12404.8	-0.121454	-1.0278	0.304044	0.872986
Ryk	53.5165	0.610092	1.91276	0.0557786	0.520465
Cd302	1496.83	0.190592	1.9122	0.0558508	0.520794
Ndufa5	571.279	0.246073	1.91148	0.0559435	0.521204
Btbd6	248.496	-0.121553	-0.947668	0.343299	0.889428
Gm10327	47.5044	-0.121636	-0.460511	0.645149	0.960488
Phf11d	33.261	0.89798	1.91011	0.0561192	0.521916
Cdc14b	262.388	0.283728	1.90931	0.056222	0.522527
Nup210	4143.06	-0.12168	-1.57342	0.115622	0.685724
Serpinb12	45.9075	0.477768	1.90822	0.0563624	0.523143
Cabyr	13.7444	0.872212	1.90541	0.0567271	0.526181
Btd	434.862	0.27336	1.90502	0.0567773	0.5263
Gm43621	28.4494	0.732068	1.90425	0.0568782	0.526475
Ncdn	956.442	-0.121815	-0.953416	0.340379	0.885916
L1cam	466.537	-0.12184	-0.883764	0.376824	0.902341
Colec12	48.6293	0.580819	1.90371	0.0569475	0.526494
Igip	29.7137	-0.121928	-0.363396	0.716309	0.970442
L2hgdh	219.225	-0.12195	-0.812016	0.416783	0.912479
Plxnb2	1064.67	0.205054	1.90106	0.0572943	0.527969
Tmem64	339.481	0.246265	1.90164	0.0572184	0.527969
Zfp763	75.755	0.40956	1.90132	0.0572599	0.527969
Zfp318	707.615	0.240082	1.90002	0.05743	0.528873
Myo19	234.556	-0.122094	-0.970731	0.331682	0.883174
Kat5	708.607	-0.122115	-1.39018	0.164474	0.765318
Vkorc1l1	1191.14	-0.122149	-1.31589	0.188212	0.789528
Mettl26	232.512	-0.122154	-0.857356	0.391248	0.907601
Vezf1	1315.27	-0.122158	-1.20845	0.226874	0.824118
Bicra	846.739	-0.122179	-0.854121	0.393038	0.907601
Stim2	1369.1	-0.122199	-1.32203	0.186159	0.787719
Tacc2	450.044	0.252838	1.89217	0.0584677	0.535907
Arl2	284.181	0.232015	1.88913	0.0588739	0.536905
Farp2	105.169	0.41085	1.8897	0.0587987	0.536905
Dpep2	46.2398	-0.122232	-0.298556	0.765279	0.978509
Adat2	156.098	-0.122314	-0.733376	0.463329	0.922639
Adprm	304.895	-0.122336	-1.07181	0.283805	0.858099
Irf2	2232.47	0.12325	1.88885	0.0589114	0.536905
Mmp27	28.717	0.672473	1.88981	0.0587831	0.536905
Stat2	1094.62	-0.122368	-0.800705	0.423303	0.915054
Rgs11	19.2978	1.35613	1.88822	0.058997	0.537337
Hcfc1r1	864.758	0.201116	1.88757	0.059084	0.537436
Tpr	6830.23	-0.122396	-0.358913	0.71966	0.970442
Ms4a7	71.3107	0.456009	1.88666	0.0592065	0.537549
Sgpp1	2031.43	-0.122432	-1.491	0.135961	0.722541
Prrc2a	12440.8	-0.122438	-1.12402	0.261004	0.846109
Acad10	98.6812	0.337667	1.88561	0.0593473	0.537692
C5ar1	4479.5	0.139336	1.88507	0.0594206	0.537692
Slc50a1	422.739	-0.122451	-1.04559	0.29575	0.869943
Gab1	218.277	0.259573	1.88484	0.0594516	0.537692
Gm15987	44.5775	0.595579	1.88535	0.0593822	0.537692
Traf2	711.474	-0.122528	-1.51666	0.129353	0.709587
Stard3nl	820.994	0.215752	1.88514	0.0594112	0.537692
Pnkd	294.171	0.216553	1.88373	0.0596015	0.538322
Ptk6	56.536	-0.122544	-0.451436	0.651675	0.96077
Arhgap11a	2532.82	-0.122545	-1.20058	0.229915	0.825995
Lmf1	409.609	0.197255	1.88226	0.0598007	0.539086
Gm10420	225.226	0.23645	1.88097	0.0599759	0.53932
Gm9616	888.244	0.193503	1.88154	0.0598986	0.53932
Rps6kl1	52.7412	0.42051	1.88129	0.0599322	0.53932
Mfsd14b	4526.35	-0.122616	-2.06961	0.0384887	0.441959
Hyls1	336.879	-0.122628	-1.1017	0.270593	0.851498
Kmt2a	1673.52	-0.122636	-0.366896	0.713696	0.969562
Ufsp1	40.4546	-0.122692	-0.456567	0.647982	0.960591
Gm20658	85.1271	0.378963	1.8785	0.0603121	0.541252
Gm5507	35.5209	0.667071	1.87651	0.0605847	0.542289
Rusc1	199.21	-0.12274	-0.806284	0.420079	0.913714
Afap1l1	94.9023	-0.12276	-0.683826	0.494085	0.92625
Lix1l	179.29	0.285038	1.87654	0.0605805	0.542289
Zfp296	104.946	-0.12283	-0.649349	0.516113	0.930364
Nrg1	1506.16	-0.12283	-1.14678	0.251471	0.840924
Slc9a3r1	3937.13	-0.122838	-2.10122	0.0356213	0.42974
Gm32856	80.9467	-0.12284	-0.477978	0.632666	0.956892
Rhoc	675.919	0.226352	1.87379	0.0609587	0.543743
Akr1c12	194.08	0.306094	1.87319	0.061042	0.544015
Mall	14.2825	1.00783	1.87266	0.0611155	0.544021
Plpp3	64.9517	0.440078	1.87263	0.0611198	0.544021
Appl2	743.26	0.323514	1.87203	0.0612025	0.544135
Gm5879	35.7454	-0.122962	-0.471869	0.63702	0.95801
Ccni	7095.9	-0.122967	-1.57348	0.115609	0.685724
Casp7	1807.49	-0.122967	-1.99549	0.0459896	0.479163
Arhgap25	1767.81	0.113598	1.87082	0.0613696	0.544525
R3hcc1	249.562	-0.122984	-0.843773	0.398797	0.907601
Gal	220.725	-0.123005	-0.799792	0.423831	0.915054
Nrp2	6731.45	0.186844	1.86754	0.061826	0.547541
Gm10053	186.376	0.368803	1.86706	0.0618928	0.547788
Traf7	2314.48	-0.123044	-1.73249	0.0831866	0.61534
Donson	389.955	-0.123091	-1.13648	0.255754	0.842063
Cog5	974.468	-0.123136	-1.3979	0.162144	0.762042
Gm45660	277.791	-0.123149	-0.845756	0.397689	0.907601
Heatr6	1264.59	-0.123162	-1.12367	0.261154	0.846154
Gm5643	24.053	0.606227	1.86084	0.0627662	0.551715
Npc1	3007.56	0.132515	1.86056	0.062806	0.551715
Rab19	248.326	0.23925	1.86288	0.0624796	0.551715
Rdh14	175.642	0.270437	1.86093	0.0627539	0.551715
Rfesd	169.016	-0.12329	-0.890241	0.373337	0.900903
Usp18	260.361	0.30346	1.8624	0.0625462	0.551715
2310009B15Rik	73.356	0.409731	1.86129	0.062703	0.551715
Ift46	396.136	0.194692	1.85978	0.0629161	0.551994
Rsu1	4282.8	-0.0947288	-1.85998	0.0628885	0.551994
Ost4	206.313	0.312708	1.85935	0.0629779	0.552193
Aff4	2975.41	-0.123309	-0.980449	0.326865	0.881666
Xlr4b	22.7727	0.616666	1.85801	0.0631682	0.553173
Gm2000	549.403	0.340029	1.85536	0.063545	0.556002
Gm7931	33.5363	-0.12333	-0.395643	0.692369	0.967308
Hck	5278.85	-0.123374	-1.99766	0.0457536	0.479163
Chml	877.403	-0.123426	-1.28675	0.198181	0.797773
Fam78b	77.9212	0.519267	1.85326	0.0638456	0.556685
Tfg	2051.64	0.0982281	1.85331	0.0638385	0.556685
Ssh2	2492.08	-0.123443	-1.19125	0.233555	0.828193
Zfp976	27.3509	-0.123492	-0.255426	0.798394	0.98134
Lrrc66	20.0142	0.754181	1.85213	0.0640077	0.557409
Dnaaf2	36.5424	-0.123542	-0.332148	0.739778	0.973665
AC163032.1	29.8307	0.700302	1.84781	0.0646295	0.558455
Parp8	532.528	-0.123612	-1.22104	0.222069	0.820479
Fbxl8	186.116	0.259483	1.84973	0.0643524	0.558455
Fbxo8	241.145	0.245618	1.84892	0.0644689	0.558455
Gimap6	82.0981	0.394873	1.84748	0.064678	0.558455
Gls2	17.1405	0.860428	1.84946	0.0643921	0.558455
Gm45515	13.5559	1.12451	1.85061	0.0642254	0.558455
Itgb3bp	30.8354	0.650276	1.84791	0.0646149	0.558455
Top1	4219.32	-0.123618	-1.41465	0.157172	0.75472
Cd99l2	435.16	-0.123634	-0.808643	0.418721	0.913365
Wbp1	622.042	-0.123763	-1.21218	0.225445	0.822202
Sdc2	26.5887	0.706767	1.84719	0.0647198	0.558455
Selenbp1	639.495	0.585974	1.84984	0.0643372	0.558455
Smpd3	5.67856	-0.123765	-0.143999	0.885501
Asap2	379.088	0.205904	1.84489	0.0650539	0.55982
Atp5k	652.555	0.231041	1.84579	0.0649233	0.55982
Dhodh	323.362	0.233377	1.84467	0.0650858	0.55982
P2ry13	1325.42	-0.123787	-1.35045	0.176871	0.778471
Iffo2	409.618	0.25813	1.84444	0.0651195	0.55982
Pwwp2b	366.951	-0.1238	-1.10293	0.270057	0.851498
Saa3	3452.02	0.290972	1.84384	0.065207	0.55982
Ugdh	1868.23	0.123619	1.84491	0.0650502	0.55982
Vapb	2519.18	0.1317	1.84491	0.0650513	0.55982
Crry-ps	52.1057	0.514023	1.8418	0.0655045	0.561396
Serinc5	372.437	-0.123803	-1.08626	0.277364	0.854007
Gsn	20525.3	0.165685	1.84175	0.0655119	0.561396
Igf2bp1	96.8934	0.471029	1.84128	0.0655803	0.561396
Prkx	1095.66	0.123836	1.84115	0.0655999	0.561396
Fancl	165.066	0.283429	1.83964	0.0658211	0.562431
Gpr174	34.2119	0.710478	1.83979	0.0657988	0.562431
Resf1	2194.08	-0.123838	-0.727525	0.466905	0.922639
Prdm9	111.578	-0.123864	-0.502232	0.615504	0.952515
Fbxw17	254.153	-0.123921	-0.80233	0.422362	0.914388
Zeb2	3798.76	0.190614	1.83799	0.0660637	0.563139
Mfap1b	294.315	-0.123969	-1.03375	0.301254	0.872057
Cd79b	225.967	0.305036	1.83597	0.0663616	0.564996
Gm6304	16.2442	0.791897	1.83397	0.0666586	0.567181
Acot11	404.707	0.235015	1.83356	0.0667198	0.567194
H2-D1	19244.9	0.155964	1.83342	0.0667406	0.567194
Nfrkb	785.382	-0.124	-1.14785	0.25103	0.840907
Aldh1b1	365.793	0.241954	1.83227	0.0669108	0.567408
Anxa7	3676.45	0.122775	1.83094	0.0671095	0.567408
2310010J17Rik	19.9733	-0.124021	-0.302709	0.762112	0.97824
Rbl1	2231.32	-0.124025	-1.73483	0.0827706	0.614953
Cpped1	676.937	0.169464	1.83162	0.067008	0.567408
Pak2	8640.44	-0.124054	-1.99061	0.0465239	0.481248
Fbxw11	2526.75	-0.124084	-1.91709	0.0552266	0.517368
9830144P21Rik	35.3937	-0.124097	-0.29384	0.76888	0.978749
Ulk1	914.683	-0.124188	-1.1077	0.267993	0.851498
Gem	119.579	-0.124305	-0.67848	0.497468	0.92625
Zfp444	263.261	0.228299	1.82999	0.0672511	0.567429
Gm11405	34.4363	0.54384	1.82828	0.0675072	0.567551
Cenpi	456.347	-0.124395	-1.05173	0.292922	0.868357
Idnk	397.828	0.182064	1.82911	0.0673836	0.567551
Ddt	136.159	-0.1244	-0.715291	0.474429	0.924125
Mgea5	2149.83	-0.124554	-1.4233	0.15465	0.748567
Mycn	42.6603	-0.124557	-0.462904	0.643433	0.95964
Msl1	3041.92	-0.124569	-1.67266	0.0943935	0.646046
Aldh16a1	990.402	0.149802	1.82691	0.0677135	0.56803
Slc35c1	4060.47	-0.124643	-1.45453	0.145798	0.737305
Maged2	62.9522	0.365308	1.82683	0.0677252	0.56803
Adam17	5382	0.103859	1.82593	0.0678609	0.568491
Ccl5	327.467	0.268813	1.82611	0.0678334	0.568491
Phf13	282.079	0.22356	1.82548	0.0679279	0.568715
Fmo5	719.972	-0.124753	-0.972151	0.330975	0.883174
Psmg4	211.654	0.252534	1.8241	0.068137	0.569789
Rbm28	1088.49	-0.124782	-1.00273	0.315992	0.878039
Gm44949	15.0314	-0.124862	-0.25227	0.800832	0.981832
Avil	74.3044	0.490623	1.82215	0.0684327	0.571245
Il1r2	9706.14	-0.124908	-1.35017	0.176963	0.778471
Ttc14	744.107	-0.124927	-0.756213	0.449522	0.920153
Tsen54	249.7	-0.124947	-1.02006	0.3077	0.873143
Gm12345	45.305	-0.124962	-0.462245	0.643905	0.95984
Map3k5	906.361	-0.124994	-1.02499	0.305369	0.872986
Thoc6	591.913	-0.12503	-0.963286	0.335404	0.883174
S100a10	5222.51	0.226074	1.81824	0.0690268	0.572221
Tet3	2629.06	-0.125031	-0.790316	0.429343	0.91587
Serpina3b	145.813	-0.12504	-0.63745	0.523832	0.932448
Surf2	301.648	-0.125067	-1.14137	0.253714	0.842038
Tubb2b	36.975	0.679971	1.81856	0.0689788	0.572221
Ndufaf3	380.894	-0.125148	-0.837465	0.402331	0.909181
Igsf3	45.6996	0.69582	1.81721	0.0691843	0.573108
Cox6c2	30.8748	0.699701	1.81641	0.0693075	0.573118
Cstb	4832.39	0.225901	1.81646	0.0692992	0.573118
Gm7984	40.5534	-0.125165	-0.492186	0.622588	0.954323
Brms1l	287.447	-0.125182	-1.05417	0.291805	0.867101
Tmem106b	1168.06	0.127314	1.81377	0.0697126	0.575793
Pank4	511.396	-0.125289	-0.826735	0.408388	0.910077
Slc16a4	7.70896	-0.125304	-0.156503	0.875637
Tppp3	132.117	-0.125426	-0.610235	0.541706	0.936773
C2cd5	1371.05	-0.125455	-1.2507	0.211045	0.812234
Gm38575	96.1175	-0.1255	-0.630513	0.528359	0.933302
Irf8	2334.99	0.104209	1.80987	0.0703153	0.57828
Dlg4	115.252	-0.125514	-0.549698	0.582527	0.9461
Nxpe5	789.037	0.144459	1.80927	0.0704098	0.57828
Nme6	354.327	-0.125559	-0.916931	0.359179	0.894956
Gm11451	27.4076	-0.12556	-0.345309	0.729862	0.972842
Usp15	2782.78	-0.12561	-1.4068	0.159488	0.757877
Zfp445	1859.33	-0.125651	-0.908142	0.363803	0.896724
Stom	3576.75	0.153382	1.80831	0.0705581	0.578463
Gpr15	196.378	0.266596	1.80752	0.0706805	0.578702
Det1	340.819	-0.125723	-0.956731	0.338703	0.88389
Dnajc24	251.45	-0.125792	-0.894301	0.371161	0.900222
Chil1	4988.17	-0.125816	-1.55048	0.121025	0.693643
Gm17201	117.309	-0.125821	-0.501423	0.616074	0.952515
Taf6l	1104.57	-0.125875	-1.51574	0.129584	0.709792
Tab2	4558.89	-0.125904	-1.72888	0.0838312	0.616395
Polg	1461.65	-0.125905	-1.32276	0.185915	0.787623
B4galt7	526.022	0.187572	1.8039	0.0712468	0.580977
Dennd2d	524.497	-0.125908	-1.071	0.284169	0.858544
Gm7331	519.754	0.356601	1.80248	0.0714703	0.582126
Mcub	1458.35	0.192374	1.80158	0.0716113	0.582937
Gm7803	62.1184	-0.125924	-0.558431	0.57655	0.944925
Dusp5	2203.08	0.140963	1.79661	0.0723971	0.584066
Kcnk7	10.9184	-0.125936	-0.17177	0.863618	0.990361
Mcm3ap	3593.92	-0.125956	-1.66798	0.0953193	0.647931
Gm5431	197.497	0.341386	1.79696	0.0723426	0.584066
Gm7964	1228.21	0.168731	1.79946	0.0719466	0.584066
Mid1ip1	997.158	-0.125993	-1.4729	0.140778	0.728854
Rnf146	207.041	-0.125996	-0.947289	0.343492	0.889475
1810021B22Rik	22.0044	-0.126022	-0.240578	0.809882	0.983492
Dis3	1021.05	-0.126058	-1.52137	0.128167	0.708359
Mthfd1l	1993.88	0.177609	1.79883	0.0720451	0.584066
Oxld1	73.9334	0.435113	1.79974	0.0719011	0.584066
Plcl2	2161.44	-0.0916433	-1.79759	0.0722419	0.584066
Slc37a4	647.38	0.205757	1.79858	0.0720856	0.584066
Vopp1	983.105	0.154301	1.79855	0.0720894	0.584066
Kdm8	157.095	-0.126082	-0.892355	0.372203	0.900222
Phf7	258.208	0.231204	1.79436	0.0727559	0.586498
Gm5881	97.1489	-0.126087	-0.70896	0.478349	0.924125
Gm21399	1489.78	0.247234	1.79318	0.0729439	0.587342
Yipf2	166.678	-0.1261	-0.866261	0.386347	0.907601
Tmbim4	1046.67	-0.126103	-1.61225	0.106908	0.669615
Gpr65	322.099	-0.126211	-0.761759	0.446204	0.920082
Rpl32l	14.3801	0.829998	1.79127	0.0732503	0.588874
2810039B14Rik	10.3047	0.992924	1.79069	0.073343	0.588874
Gm11221	32.1516	-0.126226	-0.426364	0.669843	0.96379
Penk	105.152	0.34221	1.78892	0.0736281	0.590746
Ctsz	22080.7	0.142233	1.78841	0.0737091	0.590805
AC134468.1	132.484	-0.126236	-0.629895	0.528763	0.933302
Tgs1	1181.35	-0.126293	-1.62978	0.103148	0.662244
Lipa	6833.39	0.145572	1.78708	0.0739245	0.590851
Mfsd3	71.4829	0.404442	1.78732	0.0738852	0.590851
Mvb12b	3128.48	-0.126328	-1.45986	0.14433	0.735152
Atp7a	1074.01	0.163039	1.78464	0.0743199	0.591668
Msl2	2106.74	-0.126346	-2.14663	0.0318228	0.401314
Pitpnm2	111.555	-0.126356	-0.518245	0.604287	0.951795
Cirbp	357.465	-0.126357	-0.917934	0.358653	0.894956
Lsm5	384.67	-0.126528	-0.724987	0.46846	0.922639
Mon2	2431.02	-0.126603	-1.22317	0.221264	0.820479
Zfp646	1027.7	-0.126696	-0.781202	0.434684	0.916095
Fpgt	361.189	0.175805	1.78271	0.0746338	0.592277
Gm12758	14.1958	0.861265	1.78295	0.0745937	0.592277
Rita1	108.217	-0.1267	-0.638654	0.523048	0.932245
Fxn	109.22	-0.126702	-0.679885	0.496577	0.92625
Gm44861	18.2541	0.933746	1.78227	0.0747049	0.592277
Atrip	356.859	-0.126722	-1.12449	0.260806	0.846109
Gm26522	39.5737	-0.126789	-0.282968	0.777201	0.979106
Xrra1	11.9005	1.10835	1.7821	0.074733	0.592277
Ndc1	2487.85	-0.126791	-1.64746	0.0994635	0.656217
Ier2	2828.3	-0.126818	-1.54134	0.123233	0.696726
Vcan	8587.55	0.207	1.78099	0.074914	0.592864
Dgkk	11.1485	1.19519	1.77995	0.0750841	0.593268
Magee1	351.886	0.22972	1.77979	0.0751105	0.593268
Pheta2	74.5617	0.362309	1.78026	0.075033	0.593268
Nenf	197.005	0.338573	1.77921	0.0752058	0.593427
Abcb7	1963.37	-0.12685	-1.8972	0.057801	0.531675
2610507I01Rik	191.876	-0.126858	-0.763945	0.4449	0.919203
Herc2	3141.83	-0.126894	-0.782833	0.433725	0.916095
Spaca9	89.2415	0.407598	1.77853	0.0753175	0.593538
Dnajb5	212.6	-0.126996	-1.03701	0.299731	0.871918
Rbm15b	1555.5	-0.127015	-1.43372	0.151652	0.74504
2310040G24Rik	35.7405	0.576406	1.77735	0.0755109	0.593769
Gamt	148.686	0.27603	1.77595	0.0757404	0.595242
Dennd6a	739.308	0.185524	1.77484	0.0759236	0.595854
Arglu1	1065.41	-0.127041	-0.773588	0.439174	0.917918
Nfam1	13401.7	-0.127083	-2.08286	0.0372638	0.436471
Dync1i2	3914.33	0.0961987	1.77445	0.075988	0.595859
Dut	1551.38	-0.127092	-1.35726	0.174698	0.777673
Rmdn1	113.168	-0.127102	-0.660174	0.509142	0.92878
Med22	1609.11	-0.127111	-1.3428	0.179336	0.779667
Txlng	345.966	-0.127227	-1.13946	0.25451	0.842063
Sh3pxd2b	9341.34	0.180176	1.77158	0.0764643	0.597931
Eif4enif1	1852.44	-0.127243	-1.47827	0.139335	0.726468
Ctbs	467.439	0.164447	1.77054	0.0766369	0.598562
Arpc5l	1374.5	-0.127329	-1.62689	0.103761	0.662633
Eci2	758.954	0.140764	1.76875	0.0769352	0.59995
Gm38399	16.6407	0.776646	1.76898	0.076898	0.59995
Arl6ip5	2717.59	0.131207	1.7667	0.0772786	0.600022
Fech	959.766	0.122485	1.76692	0.0772421	0.600022
Gapdh	6092.15	0.176696	1.76706	0.0772181	0.600022
Rad9b	13.294	-0.127332	-0.23123	0.817136	0.985031
Phtf1	540.832	-0.127377	-1.12051	0.262496	0.848267
Stim1	2088.39	-0.127382	-2.22291	0.0262216	0.371556
Nsmce4a	1193.54	-0.127417	-1.66159	0.0965949	0.651201
Unc119b	1307.82	0.142869	1.76724	0.0771874	0.600022
2010111I01Rik	456.938	0.151959	1.76829	0.0770133	0.600022
Polm	185.476	0.306245	1.76564	0.0774565	0.600692
Ralgapa1	2194.5	-0.127518	-0.878377	0.379739	0.902888
Troap	474.046	-0.127532	-0.910453	0.362584	0.895911
Cdc37l1	706.999	-0.127594	-1.17803	0.238786	0.831503
Vwa5a	2792.41	0.12775	1.76509	0.0775493	0.600717
Ing5	743.385	-0.127621	-1.50827	0.131486	0.712368
Rexo1	1610.68	-0.127625	-0.758821	0.44796	0.920153
Smad1	344.877	0.185681	1.76288	0.0779205	0.601973
Alox5	7156.65	-0.0938959	-1.76262	0.0779646	0.601984
Setd2	2926.55	-0.127673	-0.507051	0.612119	0.952515
Acadm	1270.08	0.117481	1.76145	0.0781619	0.602829
Dlg1	1926.92	-0.127681	-1.81058	0.0702063	0.57828
Klf10	932.181	0.179675	1.76011	0.0783893	0.602829
Atp2b4	294.077	-0.127713	-0.794029	0.427179	0.915779
Amh	9.91919	-0.127754	-0.180279	0.856933	0.990233
E2f6	715.214	-0.127805	-1.49782	0.13418	0.718458
Tmem109	1956.87	0.149563	1.76065	0.0782981	0.602829
Prrg4	58.4626	-0.127851	-0.50296	0.614992	0.952515
Thbs1	112651	-0.127877	-1.40146	0.161076	0.760469
Apbb2	256.99	0.253272	1.75767	0.0788045	0.604496
Gaa	1394.92	0.163931	1.75773	0.0787929	0.604496
Dcaf15	722.123	-0.128012	-1.06372	0.287457	0.861791
Pisd-ps1	66.8906	-0.128115	-0.404373	0.685938	0.966895
Nfkbid	697.598	-0.128123	-0.727296	0.467045	0.922639
Asah1	5991.31	0.112802	1.75587	0.07911	0.60532
Gm19557	19.5667	0.766656	1.75459	0.0793286	0.60532
Ddit4l	9.42343	-0.128184	-0.184533	0.853596
Ptpn11	4387.47	-0.128228	-1.51024	0.130981	0.711373
Lyz1	69.0153	0.409744	1.75439	0.0793631	0.60532
Gm45884	67.2575	-0.128338	-0.414327	0.678635	0.965801
Sla	3925.11	-0.095675	-1.75534	0.079202	0.60532
Vps29	1486.92	0.158423	1.75554	0.0791663	0.60532
Bcar1	14.068	1.08264	1.75254	0.0796803	0.606922
Klc4	726.972	0.143339	1.75256	0.0796775	0.606922
Crtap	877.342	0.188977	1.7519	0.0797908	0.607436
Rin1	26.1004	0.639951	1.75132	0.0798913	0.607872
Snhg4	64.1252	-0.128394	-0.452216	0.651113	0.96077
Tcp11l1	1022.72	-0.128402	-1.29128	0.196608	0.79746
Gpr180	329.128	0.212411	1.74935	0.080231	0.60947
Crhbp	18.9873	-0.128408	-0.275755	0.782737	0.980288
Picalm	13619.3	0.114922	1.74888	0.080311	0.609489
Psmb5	1700.11	0.180994	1.74854	0.0803697	0.609539
Stk36	18.805	-0.128435	-0.281867	0.778046	0.979106
Oma1	443.465	-0.128457	-1.34918	0.177278	0.778643
Gm24727	9.70763	-0.128463	-0.203638	0.838636
Gm42047	1427.73	-0.128471	-0.236836	0.812784	0.984217
Ccser2	887.654	0.158431	1.74648	0.0807281	0.60999
Dapk1	1239.4	0.19064	1.74589	0.0808307	0.60999
Cbx7	140.629	-0.128541	-0.520601	0.602645	0.951719
Ipo4	322.696	0.198426	1.74611	0.080792	0.60999
Polr2b	2841.01	-0.12856	-1.82347	0.0682322	0.569909
Klra2	255.357	0.280625	1.74354	0.0812398	0.60999
Mr1	214.275	0.326489	1.74522	0.0809467	0.60999
Nav2	142.33	0.341253	1.74501	0.0809836	0.60999
Ppp1r13l	199.543	0.260603	1.74599	0.080812	0.60999
Pros1	318.311	0.236498	1.74441	0.0810882	0.60999
Wdr92	429.533	-0.128562	-1.02458	0.305561	0.872986
Gtf2h2	414.287	-0.128582	-1.01452	0.310333	0.873504
Tmem171	62.0597	0.510275	1.74724	0.0805963	0.60999
0610009L18Rik	9.91126	1.02327	1.74351	0.0812451	0.60999
Zscan22	305.151	0.234653	1.74761	0.0805308	0.60999
Gm5641	65.7811	0.410573	1.74304	0.0813269	0.610233
Gm12263	84.0136	0.370799	1.74206	0.0814977	0.61119
Chac1	248.495	-0.128648	-0.755665	0.44985	0.920153
Wdr62	440.1	-0.128684	-0.849119	0.395815	0.907601
Fh1	2711.08	-0.128774	-1.20589	0.227858	0.824118
Zfp62	910.081	-0.128827	-0.881834	0.377866	0.902341
Nmral1	326.984	-0.128881	-0.915746	0.3598	0.894956
Ankrd55	49.5166	0.449356	1.73906	0.0820241	0.612766
Fgr	8216.18	-0.0779225	-1.73926	0.0819889	0.612766
Tnfsf9	191.405	0.270603	1.73888	0.0820556	0.612766
Chmp4b	5725.43	0.077714	1.73822	0.0821727	0.613315
Aak1	2000.04	-0.128894	-1.03756	0.299473	0.871918
Atl2	1112.73	-0.128938	-1.55529	0.119877	0.692113
A430046D13Rik	71.1483	0.400345	1.73588	0.0825854	0.614953
Rbm27	1858.89	-0.128946	-1.41048	0.158397	0.756771
Arrdc4	1166.91	0.157034	1.73373	0.0829654	0.614953
Fbp1	16.4071	0.79098	1.73407	0.0829048	0.614953
Kyat1	73.8893	-0.128973	-0.629619	0.528944	0.933302
Kctd3	463.652	-0.12911	-1.16883	0.242471	0.833599
Armt1	846.754	-0.129158	-1.37322	0.169684	0.773108
Ccdc186	902.41	-0.129349	-0.852543	0.393913	0.907601
Pter	223.207	0.21487	1.73381	0.0829516	0.614953
9430025C20Rik	7.18273	-0.12938	-0.197388	0.843524
Prrc2c	7136.23	-0.129414	-0.410294	0.68159	0.966007
Snx4	3011.76	-0.0834512	-1.7335	0.0830071	0.614953
Txndc5	2352.88	0.147147	1.73342	0.0830202	0.614953
Hnrnpa2b1	18860.4	-0.0876483	-1.73225	0.0832295	0.61534
L3mbtl2	743.503	-0.129423	-1.28237	0.199712	0.797966
Gm9824	147.899	-0.129529	-0.821351	0.411447	0.910077
Pot1a	615.073	-0.129533	-1.51465	0.12986	0.710302
Pkp3	355.514	-0.129614	-1.23306	0.217555	0.816764
Phf14	845.632	-0.129623	-1.64794	0.0993658	0.65588
Irgc1	199.456	0.32786	1.73072	0.0835025	0.615962
Lamp2	12609.1	0.134487	1.73081	0.0834858	0.615962
Pnpt1	869.469	-0.129661	-1.28935	0.197275	0.797773
Creg1	4184.84	0.157607	1.72963	0.0836957	0.616201
Wwp1	848.085	0.148415	1.72976	0.0836734	0.616201
Ddx28	524.216	0.152955	1.72835	0.0839257	0.616395
AC154306.1	265.304	-0.129779	-0.849403	0.395657	0.907601
Iglc3	21.8798	0.827589	1.72923	0.0837677	0.616395
Zfp759	79.4236	-0.129796	-0.601771	0.547327	0.937866
Mapk14	6378.58	-0.129907	-2.43991	0.0146911	0.276006
AI506816	6694.55	-0.129997	-1.48601	0.137276	0.72348
Spdl1	589.105	-0.130057	-1.24713	0.212349	0.813863
Cd276	166.136	0.321135	1.72671	0.0842204	0.617027
Tpx2	4027.76	-0.130097	-1.94233	0.0520969	0.504821
Hlx	1750.55	0.134993	1.72487	0.0845518	0.617027
Brd9	972.273	-0.13014	-1.23504	0.216817	0.816764
Il17ra	4706.67	-0.130191	-1.98285	0.0473837	0.483939
Neurl2	27.5467	0.579268	1.72606	0.0843364	0.617027
Slc8b1	1382.86	-0.130334	-1.5621	0.118266	0.689019
Slc27a3	89.0296	0.406832	1.72606	0.0843362	0.617027
Zfp97	91.8186	-0.130343	-0.655998	0.511826	0.92878
Zfp12	203.329	0.25482	1.7262	0.084312	0.617027
Gm45546	15.7142	0.776144	1.72386	0.0847323	0.618024
Trpm2	313.752	-0.130369	-0.96463	0.33473	0.883174
E2f8	2266.24	-0.13039	-1.29662	0.19476	0.793795
Mfap1a	576.4	-0.130441	-1.62969	0.103166	0.662244
Rgl1	1365.33	0.164224	1.72181	0.0851034	0.619294
Bag5	571.194	-0.130456	-1.34613	0.178261	0.779078
Akr1a1	14956.2	0.161341	1.72109	0.0852349	0.6193
Pygo2	1913.62	-0.130508	-2.26509	0.0235074	0.353338
Maml2	97.5623	0.431086	1.72096	0.0852587	0.6193
Snx12	1582.02	0.142557	1.72048	0.0853447	0.619606
Pycr2	1288.02	-0.130517	-1.28123	0.200112	0.797966
9330020H09Rik	13.7886	0.893914	1.71976	0.0854753	0.619916
Zfp142	577.464	-0.130576	-0.724147	0.468976	0.922674
Fsd1l	58.403	0.377237	1.71839	0.0857264	0.620667
Pkd1l3	19.7978	-0.130615	-0.327545	0.743255	0.974172
Sigmar1	1182.28	0.149088	1.71826	0.0857492	0.620667
Slfn8	311.963	0.248398	1.71797	0.0858028	0.620695
Pdss1	181.616	0.254631	1.71586	0.086188	0.622569
Slc5a11	15.4181	0.759419	1.7161	0.0861431	0.622569
Mettl1	411.464	-0.130617	-1.09804	0.272188	0.851498
Cacna2d2	61.2096	0.623991	1.71547	0.0862599	0.622723
Zfp810	161.255	-0.130618	-0.77201	0.440109	0.918108
Pi16	1152.94	-0.13067	-1.21426	0.224647	0.82182
Gm11826	97.5269	0.337849	1.71444	0.086448	0.622805
Hexa	6418.86	0.126399	1.71452	0.0864332	0.622805
Zfp36	6317.65	-0.130921	-2.14878	0.0316516	0.399871
Vps33b	470.892	-0.130925	-1.14649	0.251593	0.840924
Gss	365.24	-0.130939	-0.848636	0.396084	0.907601
Gm32401	10.7901	-0.131025	-0.183182	0.854655	0.990136
Fcrl1	60.2569	0.444537	1.71251	0.0868025	0.623766
Rasd1	18.103	0.765187	1.71226	0.0868492	0.623784
Bag2	201.505	0.30729	1.71081	0.0871164	0.625065
Blmh	1881.35	-0.131118	-1.56876	0.116703	0.68759
Car5b	141.154	0.369005	1.71022	0.0872249	0.625526
Daglb	751.961	0.179125	1.70957	0.0873463	0.62576
Mier2	559.226	0.192151	1.7098	0.0873035	0.62576
Med18	118.328	-0.13117	-0.783044	0.433601	0.916095
Adprhl2	545.145	0.161563	1.7078	0.0876741	0.626795
Fkbp2	689.897	0.197904	1.70738	0.0877509	0.626795
Gm15772	399.973	0.234207	1.7082	0.0875998	0.626795
Gm45867	42.5116	-0.131184	-0.359361	0.719325	0.970442
1190002N15Rik	472.449	0.252571	1.70755	0.0877195	0.626795
Slc12a4	1111.22	0.182976	1.70634	0.0879446	0.627813
Psmg2	491.848	-0.13121	-0.974218	0.329949	0.883174
Atp5k-ps2	58.6844	-0.131256	-0.480294	0.631018	0.956101
Tacc3	3325.48	-0.0965075	-1.70548	0.0881054	0.628258
Tmem159	253.924	0.258362	1.70509	0.0881778	0.628258
Ank	1153.09	0.184353	1.70416	0.088351	0.628629
Xylt1	780.748	-0.131279	-1.16629	0.243496	0.83408
Capn15	502.893	-0.131301	-0.848084	0.396391	0.907601
Pgrmc1	1298.8	0.161762	1.70326	0.0885194	0.629367
Kcnrg	7.86494	-0.131305	-0.210233	0.833486
Cd28	72.5224	0.589105	1.70212	0.0887327	0.629931
Gm12355	347.485	-0.131307	-1.1878	0.234911	0.828864
Atp2b2	11.5173	0.846032	1.69978	0.0891728	0.631782
Wipf2	1227.54	-0.131313	-1.33063	0.183309	0.785794
Lyrm4	237.312	-0.131332	-0.827701	0.40784	0.909976
5730435O14Rik	32.3767	0.623665	1.70026	0.0890824	0.631782
Rbp4	9.83731	1.20679	1.69931	0.0892599	0.632082
Vps54	1851.39	-0.131455	-1.48192	0.138362	0.724902
BC005624	1145.53	0.121567	1.69755	0.0895924	0.632407
Eri2	217.768	-0.131477	-0.96023	0.336939	0.883174
Heg1	439.514	-0.131509	-0.986008	0.324129	0.879911
Rhov	225.458	0.334984	1.69741	0.0896197	0.632407
Scoc	258.929	-0.131563	-1.27001	0.20408	0.801932
[truncated: 12,973 more rows]
