# Supplementary material for: Chemotherapy-driven intestinal dysbiosis and indole-3-propionic acid rewire myelopoiesis to promote a metastasis-refractory state
Source: Nat Commun. 2025 Dec 15;17:832. doi: 10.1038/s41467-025-67169-7 (PMC12827274; doi:10.1038/s41467-025-67169-7)
Supplement: Supplementary file 8 — Supplementary Dataset 6 [file 41467_2025_67169_MOESM8_ESM.xlsx]

## Sheet: Metabolon
Dataset 6
Description: gradient time and injection in matbolon facility
Gradient elution:
Time (min)	0	0.1	3	3.1	4.1	4.4	5	5.1	5.5
%B1	10	10	25	30	35	98	98	10	10

## Sheet: UNIL facility
Dataset 6
Description:
Compound Name	Quality	Precursor Ion (m/z)	Product Ion (m/z)	Ret Time (min)	Collision Energy (eV)	Polarity
INDOLE-3-PROPIONIC ACID	Quantifier	190.01	130	8.1	16	Positive
INDOLE-3-PROPIONIC ACID	Qualifier	190.01	172	8.1	12	Positive
INDOLE-3-PROPIONIC ACID	Qualifier	190.01	103	8.1	40	Positive
INDOLE-3-PROPIONIC ACID	Qualifier	190.01	55	8.1	24	Positive
INDOLE-3-PROPIONIC ACID-D2	Quantifier	192.01	130.1	8.1	24	Positive
INDOLE-3-PROPIONIC ACID-D2	Qualifier	192.01	174.1	8.1	12	Positive
INDOLE-3-PROPIONIC ACID-D2	Qualifier	192.01	103	8.1	40	Positive
INDOLE-3-PROPIONIC ACID-D2	Qualifier	192.01	56.1	8.1	24	Positive
TRYPTOPHAN	Quantifier	205.09	188	7.3	8	Positive
TRYPTOPHAN	Qualifier	205.09	146	7.3	20	Positive
TRYPTOPHAN-15N2	Quantifier	207.22	189.1	7.3	8	Positive
TRYPTOPHAN-15N2	Qualifier	207.22	147	7.3	16	Positive
TRYPTOPHAN-15N2	Qualifier	207.22	144	7.3	36	Positive
TRYPTOPHAN-15N2	Qualifier	207.22	119	7.3	28	Positive
