# Supplementary material for: Chemotherapy-driven intestinal dysbiosis and indole-3-propionic acid rewire myelopoiesis to promote a metastasis-refractory state
Source: Nat Commun. 2025 Dec 15;17:832. doi: 10.1038/s41467-025-67169-7 (PMC12827274; doi:10.1038/s41467-025-67169-7)
Supplement: Supplementary file 10 — Source Data [file 41467_2025_67169_MOESM10_ESM.xlsx]

## Sheet: Fig. 1C
	control	FO		control	FO
	203.63	155.155		69.4387	61.7627
	213.174	129.52		86.3373	70.7829
	227.729	125.35		82.4781	57.0876
	197.337	153.804		73.4832	68.8452

## Sheet: Fig. 1F
	control	FO		control	FO
	216.837	190.803		94.9778	145.868
	198.188	146.709		65.6688	129.637
	229.488	145.923		62.161	136.183

## Sheet: Fig. 1I
	control	FO		control	FO
	1.36797	0.54834		1.20544	1.00145
	0.48305	0.543922		0.859647	0.799444
	1.14898	0		0.934908	0
	0.763605	0.365689		0.638528	0.46932
	1.04199	0.0405313		1.14994	0.148245
	0.890507	0.179247		1.18988	0.271777
	1.3039			1.02166

## Sheet: Fig. 1K
		control	FO		control	FO
		0.736529	0.438717		0.8237	0.521673
		1.20633	0.191534		1.43293	0.245888
		1.29856	0.174082		1.30425	0.360073
		0.758577			0.439119

## Sheet: Fig. 1N
	control	FO		control	FO
	0.032	0.018		346.341	183.333
	0.025	0.011		272.093	95.5556
	0.1	0.00889		950	67.2727
	0.082	0.023		795.122	196.213

## Sheet: Fig. 2C
control	FO	CTA	FOA
0.946751	0.160243	1.48963	0.691742
1.05325	0.693995	1.35839	1.00618
1.18227	0.509652	1.05573	0.375121
0.592882	0.285171	0.932548	1.4837
1.22485	0.335475		1.23657
	0.0465918		0.785184
	0.633369
	0.632614

## Sheet: Fig. 2D
		control	FO	CTA	FOA
		1.1409	0.133454	1.17101	1.16686
		0.859101	0.367887	0.882835	0.768782
		1.72967	0.3987	0.404479	0.545487
		0.416555	0.239514	0.650821	0.702644
		0.853777	0.097954		0.560503
			0.0173447		0.537744
			0.378675
			0.330064

## Sheet: Fig. 2E
		16s	metastasis load
		-0.255551	1.16686
		-0.243674	0.730135
		-0.0893352	0.545487
		0.0170592	0.133454
		-0.0307695	0.367887
		0.0170592	0.3987
		-0.0443398	0.239514
		-0.272951	0.702644
		-0.281427	0.560503
		-0.280092	0.537744
			0.097954
		0.0287066	0.0173447
		-0.0543515	0.378675
		-0.0292132	0.330064

## Sheet: Fig. 3C
	control	FO		control	FO		control	FO		control	FO		control	FO
	0.917095	1.36127		0.877778	2.34363		1.05365	1.48098		0.961396	1.14878		0.954428	2.28485
	0.972371	1.55825		0.817014	0.871271		1.04738	1.50206		1.1097	1.31271		0.972154	0.95778
	0.961785	1.61743		1.2268	2.96486		0.915612	1.39139		0.765304	1.19262		1.01918	2.0072
	1.12195	1.81137		1.04567	0.999782		0.970487	1.25623		1.16465	1.05246		1.0591	1.04791
	1.02679	1.38421		1.03273	2.98076		1.01287	1.78573		0.998951	1.62813		0.995141	3.20307
				1.04627	1.75766		1.00964	1.27525		0.962622	1.44914		1.0366	2.36748
	1.01017	1.86516
				1.30572	1.14124		0.980515	1.15029		1.05245	1.19214		1.09025	1.39401
	0.907218	1.65205
				1.16454	1.48979		0.985047	1.00198		0.964334	1.07016		1.11981	1.22783
	1.12197	1.07471
				0.756875	1.33069		0.975192	1.17294		0.9369	1.3043		0.960349	1.057
	1.05133	1.15779
				0.726596	1.52089		1.04961	1.21712		1.08369	1.08686		0.793	2.06228
	0.909301	1.08474

## Sheet: Fig. 3E
	Control	FO
	1.8	22.3
	1.2	22.2
	2.4	20
	1.9	26.4
	1.3	27.6

[truncated: 85 more sheets: Fig. 4C, Fig. 4E, Fig. 4G, Fig. 4J, Fig. 4M, Fig. 4O, Fig. 5A, Fig. 5B, Fig. 5C, Fig. 5D, Fig. 5E, Fig. 5F, Fig. 5I, Fig. 5J, Fig. 5N, fig. 5O, Fig. 5R, Fig. 6A, Fig. 6C, Fig. 6D …]
